# Supplementary material for: Genetic and spatial organization of the unusual chromosomes of the dinoflagellate Symbiodinium microadriaticum
Source: Nat Genet. 2021 Apr 29;53(5):618–29. doi: 10.1038/s41588-021-00841-y (PMC8110479; doi:10.1038/s41588-021-00841-y)
Supplement: Supplementary file 4 — Supplementary Tables 1–3. [file 41588_2021_841_MOESM4_ESM.xlsx]

## Sheet: Supplemental Table S1
Supplemental Table S1
Hi-C datasets for mastigote and coccoid-enriched cultures
Hi-C data was generated for 4 clonal lines (D1, D3, D4 and D7). For each Hi-C libraries were prepared for mastigote and coccoid-enriched cultures. For each Hi-C dataset the following numbers are listed: total reads, mapped reads (to Smic1.0), number of cis interactions (interactions between loci located on the same assembled chromosome),
trans interactions (interactions between loci located on different assembled chromosomes), percentage mapped reads, percent of all interactions that are in cis considering assembled chromosomes only, number of cis interactions including interactions within clusters 1-94, number of trans interactions including interactions that involve clusters 1-94, percent of all interactions that are in cis con…
Dataset name	Description	Hi-C protocol	Total reads	Mapped reads	Mapped reads no duplicates	Cis reads	Trans reads	%mapped reads=(mapped reads/total reads)*100	%cis= cis/(cis + trans) *100	Cis with clusters	Trans with clusters	%cis= cis with clusters/(cis with clusters + trans with clusters) *100
cD1plus-R1	Coccoid-enriched clone D1, replicate 1	Hi-C, Formaldehyde	423609808	238213087	205456470	125223532	80232938	56.2341	60.9489	154045731	51410739	74.9773
cD1plus-R2	Coccoid-enriched clone D1, replicate 2	Hi-C, Formaldehyde	60317803	32152795	29705286	18843176	10862110	53.3056	63.4337	23018569	6686717	77.4898
cD3plus-R1	Coccoid-enriched clone D3, replicate 1	Hi-C, Formaldehyde	433876802	246364306	222039372	122267184	99772188	56.7821	55.0655	150350997	71688375	67.7137
cD3plus-R2	Coccoid-enriched clone D3, replicate 2	Hi-C, Formaldehyde	112063621	59870072	55105706	34787525	20318181	53.4251	63.1287	42467354	12638352	77.0653
cD4plus-R1	Coccoid-enriched clone D4, replicate 1	Hi-C, Formaldehyde	153228204	81531339	65944446	41103362	24841084	53.2091	62.3303	47741713	18202733	72.3969
cD4plus-R2	Coccoid-enriched clone D4, replicate 2	Hi-C, Formaldehyde	102836314	53689789	49636960	29920518	19716442	52.209	60.2787	35295210	14341750	71.1067
cD7plus-R1	Coccoid-enriched clone D7, replicate 1	Hi-C, Formaldehyde	1044545804	539447358	453534589	292590848	160943741	51.6442	64.5135	335703538	117831051	74.0194
cD7plus-R2	Coccoid-enriched clone D7, replicate 2	Hi-C, Formaldehyde	131049930	63625913	60188637	30747957	29440680	48.5509	51.086	36689332	23499305	60.9572
mD1plus-R1	Mastigote-enriched clone D1, replicate 1	Hi-C, Formaldehyde	438083614	248441122	212455048	127623466	84831582	56.7109	60.0708	145577451	66877597	68.5215
mD1plus-R2	Mastigote-enriched clone D1, replicate 2	Hi-C, Formaldehyde	111163367	59313273	53635519	33383308	20252211	53.3569	62.241	37977962	15657557	70.8075
mD3plus-R1	Mastigote-enriched clone D3, replicate 1	Hi-C, Formaldehyde	431351966	244286936	212162342	129122243	83040099	56.6329	60.8601	145601670	66560672	68.6275
mD3plus-R2	Mastigote-enriched clone D3, replicate 2	Hi-C, Formaldehyde	94659711	50327532	45715064	26941089	18773975	53.1668	58.9326	31076664	14638400	67.979
mD4plus-R1	Mastigote-enriched clone D4, replicate 1	Hi-C, Formaldehyde	147844827	79941283	65430634	39952599	25478035	54.0711	61.061	44505472	20925162	68.0193
mD4plus-R2	Mastigote-enriched clone D4, replicate 2	Hi-C, Formaldehyde	105026590	54425115	49737107	30090851	19646256	51.8203	60.4998	34027084	15710023	68.4139
mD7plus-R1	Mastigote-enriched clone D7, replicate 1	Hi-C, Formaldehyde	1045963163	555800936	458407574	276113714	182293860	53.1377	60.2332	322135079	136272495	70.2726
mD7plus-R2	Mastigote-enriched clone D7, replicate 2	Hi-C, Formaldehyde	105107328	50240710	47428247	20900537	26527710	47.7994	44.0677	24592264	22835983	51.8515
DSG-cD4plus-R1	Coccoid-enriched clone D4, replicate 3	Hi-C, Formaldehyde + DSG	277141749	140132003	122269811	72937076	49332735	50.5633	59.6526	87350678	34919133	71.4409
cD3-DSG-DMSO-R1	Transcription block control Hi-C on coccoid-enriched clone D3, replicate 1	Hi-C, Formaldehyde + DSG + DMSO	540403670	289599471	256584792	147075041	109509751	53.5895	57.3202	168348166	88236626	65.6111
cD3-DSG-TPL25uM-DRB200uM-R1	Transcription block Hi-C on coccoid-enriched clone D3, replicate 1	Hi-C, Formaldehyde + DSG + TPL +DRB	502877582	258703582	231187284	126464337	104722947	51.4446	54.7021	142778314	88408970	61.7587
cD3-DSG-TPL50uM-DRB400uM-R1	Transcription block Hi-C on coccoid-enriched clone D3, replicate 1	Hi-C, Formaldehyde + DSG + TPL +DRB	507151052	265903347	237530876	128788381	108742495	52.4308	54.2196	148644943	88885933	62.5792

## Sheet: Supplemental Table S2
Supplemental Table S2
Genome assembly statistics
Summary statistics of Smic1.0, Smic PacBio assembly, and Smic1.1N. Statistics of 94 chromosome-scale scaffolds for Smic1.0 and Smic1.1N and full assembly for Smic PacBio.
Assembly	Contig number	Scaffold N50	Contig N50	Gap %	Assembly size Scaffold/Contig
Smic1.0 (Ns at all gaps)	44997	8.44 Mb	23.35 kb	0.07378	624.696/580.637 Mb
Smic PacBio	4999	458.45 kb	453.864 kb	1e-05	867.972/867.968 Mb
Smic1.1N	4477	9.963 Mb	467.849 kb	0.01038	735.693/728.056 Mb

## Sheet: Supplemental Table S3
Supplemental Table S3
PacBio datasets for mastigote and coccoid-enriched cultures for clone D7
PacBio libraries were generated for mastigote-enriched cultures (mD7.2) and coccoid-enriched cultures (all other libraries). DNA was sequenced on a PacBio RSII instrument.
For each library is listed: SMRT cell name, total number of raw subreads, mean length of the reads, number of reads mapped with Minimap2 including duplicates, number of reads mapped with Minimap2 excluding duplicates, number of reads mapped with BLASR including duplicates, and number of reads mapped with BLASR excluding duplicates.
SMRT Cell	Total number of PacBio raw subreads	Mean length of subreads	Reads mapped with Minimap2 (includes duplicates)	Unique reads mapped with Minimap2	Reads mapped with BLASR (includes duplicates)	Unique reads mapped with BLASR
cD7.A01_1 (RS II)	439306	3487.37	749548	380223	425533	396092
cD7.C01_1 (RS II)	423279	3715.01	687093	354459	400437	373166
cD7.D01_1 (RS II)	447694	3502.98	718872	375441	425511	395477
cD7.E01_1 (RS II)	488205	3355.57	768659	408979	463342	430743
cD7.E01_2 (RS II)	108948	6101.53	259218	101711	109063	103524
cD7.F01_1 (RS II)	106398	6349.3	274047	101527	107606	102922
cD7.G01_1 (RS II)	97740	5882.94	219889	89093	96427	91186
cD7.H01_1 (RS II)	135430	7817.21	376387	127893	135471	129250
cD7.1_A01 (Sequel I)	707476	13464.1	2759935	649487	682997	662790
mD7.2_B01 (Sequel I)	777619	11576.6	2534760	650839	701181	674141
Total	3732095		9348408	3239652	3547568	3359291
