# Supplementary material for: Genetic and spatial organization of the unusual chromosomes of the dinoflagellate Symbiodinium microadriaticum
Source: Nat Genet. 2021 Apr 29;53(5):618–29. doi: 10.1038/s41588-021-00841-y (PMC8110479; doi:10.1038/s41588-021-00841-y)
Supplement: Supplementary file 5 — Gene annotation for the Smic1.0 assembly. [file 41588_2021_841_MOESM5_ESM.xlsx]

## Sheet: Updated_Annotaion_Unified_Smic_
Chromosome	Gene_ID	Orientation	Start	End	Hit_name	Description	InterPro	EC_number_(InterPro)	Go_terms(Published)	Go_terms(InterPro)	KEGG (BlastKOALA)	KEGG (Previous annotation-KAAS)
chr1	Smic27081	+	1	12763	tr|J9M3R0|J9M3R0_ACYPI	Uncharacterized protein OS=Acyrthosiphon pisum PE=4 SV=2			GO:0003674,GO:0003676,GO:0003723,GO:0003824,GO:0003964,GO:0005488,GO:0006139,GO:0006259,GO:0006260,GO:0006278,GO:0006725,GO:0006807,GO:0008150,GO:0008152,GO:0009058,GO:0009059,GO:0009987,GO:0016740,GO:0016772,GO:0016779,GO:0034061,GO:0034641,GO:0034645,GO:0043167,GO:0043169,GO:0043170,GO:0044237,GO:0044238,GO:0044249,GO:0044260,GO:0046483,GO:0046872,GO:0071704,GO:0090304,GO:0097159,GO:1901360,GO:…	GO:0005509
chr1	Smic27082	+	17992	24510
chr1	Smic27083	+	25803	27574	tr|B7FRY3|B7FRY3_PHATC	Predicted protein OS=Phaeodactylum tricornutum (strain CCAP 1055/1) GN=PHATRDRAFT_43347 PE=4 SV=1			GO:0005575,GO:0006810,GO:0008150,GO:0009987,GO:0016020,GO:0016021,GO:0044425,GO:0044699,GO:0044763,GO:0044765,GO:0051234,GO:0055085	GO:0055085
chr1	Smic27084	+	28054	34842	tr|B7FRY3|B7FRY3_PHATC	Predicted protein OS=Phaeodactylum tricornutum (strain CCAP 1055/1) GN=PHATRDRAFT_43347 PE=4 SV=1			GO:0005575,GO:0006810,GO:0008150,GO:0009987,GO:0016020,GO:0016021,GO:0044425,GO:0044699,GO:0044763,GO:0044765,GO:0051234,GO:0055085
chr1	Smic27085	+	38245	45671	sp|P08976|LH18_EUGGR	Light-harvesting complex I LH38 proteins (Fragment) OS=Euglena gracilis PE=2 SV=1			GO:0005575,GO:0006091,GO:0008150,GO:0008152,GO:0009507,GO:0009521,GO:0009522,GO:0009536,GO:0009765,GO:0009987,GO:0015979,GO:0016020,GO:0032991,GO:0043226,GO:0043227,GO:0043229,GO:0043231,GO:0043234,GO:0044237,GO:0044424,GO:0044425,GO:0044436,GO:0044444,GO:0044464	GO:0009765; GO:0016020
chr1	Smic27086	+	46300	49303	sp|P08976|LH18_EUGGR	Light-harvesting complex I LH38 proteins (Fragment) OS=Euglena gracilis PE=2 SV=1			GO:0005575,GO:0006091,GO:0008150,GO:0008152,GO:0009507,GO:0009521,GO:0009522,GO:0009536,GO:0009765,GO:0009987,GO:0015979,GO:0016020,GO:0032991,GO:0043226,GO:0043227,GO:0043229,GO:0043231,GO:0043234,GO:0044237,GO:0044424,GO:0044425,GO:0044436,GO:0044444,GO:0044464	GO:0009765; GO:0016020
chr1	Smic46816	+	47105	49303	sp|P08976|LH18_EUGGR	Light-harvesting complex I LH38 proteins (Fragment) OS=Euglena gracilis PE=2 SV=1			GO:0005575,GO:0006091,GO:0008150,GO:0008152,GO:0009507,GO:0009521,GO:0009522,GO:0009536,GO:0009765,GO:0009987,GO:0015979,GO:0016020,GO:0032991,GO:0043226,GO:0043227,GO:0043229,GO:0043231,GO:0043234,GO:0044237,GO:0044424,GO:0044425,GO:0044436,GO:0044444,GO:0044464	GO:0009765; GO:0016020
chr1	Smic27087	+	50279	51637
chr1	Smic27088	+	54662	57629	sp|Q12955|ANK3_HUMAN	Ankyrin-3 OS=Homo sapiens GN=ANK3 PE=1 SV=3			GO:0000281,GO:0000323,GO:0000910,GO:0001508,GO:0002028,GO:0003254,GO:0003674,GO:0005198,GO:0005200,GO:0005488,GO:0005515,GO:0005575,GO:0005737,GO:0005764,GO:0005773,GO:0005783,GO:0005794,GO:0005856,GO:0005886,GO:0005911,GO:0005923,GO:0006605,GO:0006612,GO:0006810,GO:0006886,GO:0006892,GO:0006893,GO:0006928,GO:0006996,GO:0007009,GO:0007010,GO:0007016,GO:0007165,GO:0007409,GO:0007411,GO:0007528,GO:…	GO:0005515	K10380	K10380
chr1	Smic27089	+	59025	78730						GO:0003677; GO:0006310; GO:0015074
chr1	Smic27090	+	90083	111877	sp|B3M9V8|KLHDB_DROAN	Kelch-like protein diablo OS=Drosophila ananassae GN=dbo PE=3 SV=2			GO:0003674,GO:0003779,GO:0005488,GO:0005515,GO:0005575,GO:0006464,GO:0008092,GO:0008150,GO:0008152,GO:0009987,GO:0016049,GO:0016567,GO:0019538,GO:0032446,GO:0036211,GO:0040007,GO:0043170,GO:0043412,GO:0044237,GO:0044238,GO:0044260,GO:0044267,GO:0044699,GO:0044763,GO:0050789,GO:0050794,GO:0050807,GO:0051128,GO:0065007,GO:0070647,GO:0071704	GO:0005515
chr1	Smic27091	+	111941	114793	tr|F2UF78|F2UF78_SALR5	Putative uncharacterized protein OS=Salpingoeca rosetta (strain ATCC 50818 / BSB-021) GN=PTSG_06930 PE=4 SV=1			GO:0003674,GO:0005488,GO:0030246
chr1	Smic27092	+	115601	117559
chr1	Smic27093	+	118128	121187
chr1	Smic27094	+	121316	128905
chr1	Smic27095	-	129187	131123
chr1	Smic27096	+	131657	133804	tr|U6HLV5|U6HLV5_ECHMU	Complexin OS=Echinococcus multilocularis GN=EmuJ_000571600 PE=4 SV=1			GO:0000149,GO:0003674,GO:0005488,GO:0005515,GO:0006810,GO:0006836,GO:0008150,GO:0019905,GO:0044699,GO:0044765,GO:0051234
chr1	Smic27096	+	137630	143642	tr|U6HLV5|U6HLV5_ECHMU	Complexin OS=Echinococcus multilocularis GN=EmuJ_000571600 PE=4 SV=1			GO:0000149,GO:0003674,GO:0005488,GO:0005515,GO:0006810,GO:0006836,GO:0008150,GO:0019905,GO:0044699,GO:0044765,GO:0051234
chr1	Smic27097	+	144995	147021						GO:0003676; GO:0008270
chr1	Smic27098	+	147075	155414	sp|Q03278|PO21_NASVI	Retrovirus-related Pol polyprotein from type-1 retrotransposable element R2 (Fragment) OS=Nasonia vitripennis PE=4 SV=2			GO:0003674,GO:0003676,GO:0003723,GO:0003824,GO:0003964,GO:0004518,GO:0004519,GO:0005488,GO:0006139,GO:0006259,GO:0006260,GO:0006278,GO:0006725,GO:0006807,GO:0008150,GO:0008152,GO:0009058,GO:0009059,GO:0009987,GO:0016740,GO:0016772,GO:0016779,GO:0016787,GO:0016788,GO:0034061,GO:0034641,GO:0034645,GO:0043167,GO:0043169,GO:0043170,GO:0044237,GO:0044238,GO:0044249,GO:0044260,GO:0046483,GO:0046872,GO:…
chr1	Smic27103	+	158165	159211
chr1	Smic27104	+	164848	168304
chr1	Smic27105	-	172005	174329
chr1	Smic27106	+	174389	192942
chr1	Smic27107	+	204511	221588	sp|O34969|YFJR_BACSU	Uncharacterized oxidoreductase YfjR OS=Bacillus subtilis (strain 168) GN=yfjR PE=3 SV=2			GO:0000166,GO:0003674,GO:0003824,GO:0004616,GO:0005488,GO:0005975,GO:0005996,GO:0006006,GO:0006007,GO:0006098,GO:0006139,GO:0006725,GO:0006732,GO:0006733,GO:0006739,GO:0006740,GO:0006753,GO:0006793,GO:0006796,GO:0006807,GO:0008150,GO:0008152,GO:0009056,GO:0009117,GO:0009987,GO:0016052,GO:0016491,GO:0016614,GO:0016616,GO:0019318,GO:0019320,GO:0019362,GO:0019637,GO:0034641,GO:0036094,GO:0044237,GO:…	GO:0016491; GO:0050661; GO:0051287; GO:0055114
chr1	Smic27108	+	222004	227539	sp|P80093|PDS_CAPAN	15-cis-phytoene desaturase, chloroplastic/chromoplastic OS=Capsicum annuum GN=PDS PE=1 SV=1			GO:0003674,GO:0003824,GO:0005575,GO:0006629,GO:0006720,GO:0006721,GO:0006950,GO:0008150,GO:0008152,GO:0008299,GO:0008610,GO:0009058,GO:0009507,GO:0009509,GO:0009536,GO:0009635,GO:0009636,GO:0009987,GO:0016108,GO:0016109,GO:0016114,GO:0016116,GO:0016117,GO:0016491,GO:0016705,GO:0042221,GO:0042440,GO:0043226,GO:0043227,GO:0043229,GO:0043231,GO:0044237,GO:0044238,GO:0044249,GO:0044255,GO:0044424,GO:…	GO:0016491; GO:0055114
chr1	Smic27109	+	227936	234681
chr1	Smic32365	+	235000	238938	sp|Q8TWG0|NPD_METKA	NAD-dependent protein deacylase OS=Methanopyrus kandleri (strain AV19 / DSM 6324 / JCM 9639 / NBRC 100938) GN=cobB PE=3 SV=1			GO:0000166,GO:0003674,GO:0003824,GO:0005488,GO:0005575,GO:0005737,GO:0006139,GO:0006351,GO:0006355,GO:0006464,GO:0006476,GO:0006725,GO:0006807,GO:0008150,GO:0008152,GO:0008270,GO:0009058,GO:0009059,GO:0009889,GO:0009987,GO:0010468,GO:0010556,GO:0016070,GO:0016787,GO:0016810,GO:0016811,GO:0018130,GO:0018193,GO:0018205,GO:0019213,GO:0019219,GO:0019222,GO:0019438,GO:0019538,GO:0031323,GO:0031326,GO:…	GO:0046872
chr1	Smic32366	+	238973	247315
chr1	Smic32367	+	251296	290484	sp|Q40784|AAPC_CENCI	Putative glucose-6-phosphate 1-epimerase OS=Cenchrus ciliaris PE=2 SV=1	Acting on ester bonds; Acting on ester bonds; Ribonuclease H; Ubiquitinyl hydrolase 1	EC:3.1.30; EC:3.1.26; EC:3.1.26.4; EC:3.4.19.12	GO:0003674,GO:0003824,GO:0005488,GO:0005975,GO:0008150,GO:0008152,GO:0016853,GO:0016854,GO:0016857,GO:0030246,GO:0044238,GO:0047938,GO:0071704	GO:0003676; GO:0004523; GO:0005975; GO:0016579; GO:0016853; GO:0030246; GO:0036459
chr1	Smic32368	+	291472	304091	sp|Q9XFW4|LPAT2_BRANA	1-acyl-sn-glycerol-3-phosphate acyltransferase 2 OS=Brassica napus GN=LPAT2 PE=2 SV=1			GO:0003674,GO:0003824,GO:0003841,GO:0005575,GO:0005783,GO:0005789,GO:0006629,GO:0006644,GO:0006650,GO:0006793,GO:0006796,GO:0008150,GO:0008152,GO:0008374,GO:0008610,GO:0008654,GO:0009058,GO:0009987,GO:0016020,GO:0016021,GO:0016024,GO:0016411,GO:0016740,GO:0016746,GO:0016747,GO:0019637,GO:0031090,GO:0042171,GO:0043226,GO:0043227,GO:0043229,GO:0043231,GO:0044237,GO:0044238,GO:0044249,GO:0044255,GO:…	GO:0016746	K13523
chr1	Smic32369	+	304320	339817	sp|Q96RW7|HMCN1_HUMAN	Hemicentin-1 OS=Homo sapiens GN=HMCN1 PE=1 SV=2			GO:0003008,GO:0003674,GO:0005488,GO:0005509,GO:0005575,GO:0005576,GO:0005578,GO:0005604,GO:0005938,GO:0007600,GO:0007601,GO:0008150,GO:0030054,GO:0031012,GO:0031982,GO:0031988,GO:0032501,GO:0043167,GO:0043169,GO:0043226,GO:0043227,GO:0043230,GO:0044420,GO:0044421,GO:0044424,GO:0044444,GO:0044464,GO:0044699,GO:0044707,GO:0046872,GO:0050877,GO:0050896,GO:0050953,GO:0065010,GO:0070062
chr1	Smic49048.Novel	+	314916	315645
chr1	Smic32370	+	344196	376227	sp|Q9HCB6|SPON1_HUMAN	Spondin-1 OS=Homo sapiens GN=SPON1 PE=1 SV=2			GO:0003674,GO:0005488,GO:0005515,GO:0005575,GO:0005576,GO:0005578,GO:0005615,GO:0007155,GO:0008150,GO:0022610,GO:0031012,GO:0044421
chr1	Smic32371	+	376278	411095	sp|Q9XGM8|MGAT1_ARATH	Alpha-1,3-mannosyl-glycoprotein 2-beta-N-acetylglucosaminyltransferase OS=Arabidopsis thaliana GN=GNTI PE=1 SV=1	Adenosinetriphosphatase; Nucleoside-triphosphate phosphatase	EC:3.6.1.3; EC:3.6.1.15	GO:0000096,GO:0000097,GO:0000139,GO:0003674,GO:0003824,GO:0003827,GO:0005488,GO:0005575,GO:0005768,GO:0005794,GO:0005802,GO:0005975,GO:0006082,GO:0006464,GO:0006486,GO:0006487,GO:0006491,GO:0006520,GO:0006534,GO:0006790,GO:0006807,GO:0006950,GO:0006970,GO:0006972,GO:0008150,GO:0008152,GO:0008194,GO:0008375,GO:0008652,GO:0009058,GO:0009069,GO:0009070,GO:0009311,GO:0009628,GO:0009987,GO:0016020,GO:…	GO:0005524; GO:0006486; GO:0007154; GO:0008375; GO:0016021; GO:0016887
chr1	Smic32372	+	418188	437128	sp|Q9NJU9|CDPK3_PLAF7	Calcium-dependent protein kinase 3 OS=Plasmodium falciparum (isolate 3D7) GN=CPK3 PE=1 SV=1			GO:0000166,GO:0001882,GO:0001883,GO:0003674,GO:0003824,GO:0004672,GO:0004674,GO:0004683,GO:0005488,GO:0005509,GO:0005524,GO:0006464,GO:0006468,GO:0006793,GO:0006796,GO:0007275,GO:0008150,GO:0008152,GO:0009987,GO:0016301,GO:0016310,GO:0016740,GO:0016772,GO:0016773,GO:0017076,GO:0019538,GO:0030154,GO:0030554,GO:0032501,GO:0032502,GO:0032549,GO:0032550,GO:0032553,GO:0032555,GO:0032559,GO:0035639,GO:…	GO:0004672; GO:0005509; GO:0005524; GO:0006468; GO:0006486; GO:0008375	K13412	K13412
chr1	Smic32373	+	438226	440463	sp|Q9R053|SCNBA_MOUSE	Sodium channel protein type 11 subunit alpha OS=Mus musculus GN=Scn11a PE=2 SV=2			GO:0001508,GO:0001518,GO:0003674,GO:0005215,GO:0005216,GO:0005244,GO:0005248,GO:0005261,GO:0005272,GO:0005488,GO:0005515,GO:0005575,GO:0005886,GO:0006810,GO:0006811,GO:0006812,GO:0006814,GO:0008150,GO:0008324,GO:0009987,GO:0015075,GO:0015077,GO:0015081,GO:0015267,GO:0015672,GO:0016020,GO:0016021,GO:0019228,GO:0022803,GO:0022832,GO:0022836,GO:0022838,GO:0022843,GO:0022857,GO:0022890,GO:0022891,GO:…	GO:0005216; GO:0006811; GO:0016020; GO:0055085
chr1	Smic32374	-	440614	444475	tr|L8GFH4|L8GFH4_ACACA	Ribonuclease HI, putative OS=Acanthamoeba castellanii str. Neff GN=ACA1_145940 PE=4 SV=1			GO:0003674,GO:0003676,GO:0003723,GO:0003824,GO:0003964,GO:0004518,GO:0004519,GO:0004521,GO:0004523,GO:0004540,GO:0005488,GO:0006139,GO:0006259,GO:0006260,GO:0006278,GO:0006725,GO:0006807,GO:0008150,GO:0008152,GO:0009058,GO:0009059,GO:0009987,GO:0016070,GO:0016740,GO:0016772,GO:0016779,GO:0016787,GO:0016788,GO:0016891,GO:0016893,GO:0034061,GO:0034641,GO:0034645,GO:0043170,GO:0044237,GO:0044238,GO:…
chr1	Smic32375	+	444917	447928	tr|C5LUR7|C5LUR7_PERM5	Putative uncharacterized protein OS=Perkinsus marinus (strain ATCC 50983 / TXsc) GN=Pmar_PMAR026893 PE=4 SV=1			GO:0003674,GO:0005215,GO:0005216,GO:0005488,GO:0005509,GO:0005575,GO:0006810,GO:0006811,GO:0008150,GO:0009987,GO:0015075,GO:0015267,GO:0016020,GO:0016021,GO:0022803,GO:0022838,GO:0022857,GO:0022891,GO:0022892,GO:0034220,GO:0043167,GO:0043169,GO:0044425,GO:0044699,GO:0044763,GO:0044765,GO:0046872,GO:0051234,GO:0055085	GO:0005509
chr1	Smic32376	-	450665	453002	sp|P04146|COPIA_DROME	Copia protein OS=Drosophila melanogaster GN=GIP PE=1 SV=3			GO:0000166,GO:0001882,GO:0001883,GO:0003674,GO:0003676,GO:0003824,GO:0004175,GO:0004190,GO:0005488,GO:0005524,GO:0006139,GO:0006259,GO:0006508,GO:0006725,GO:0006807,GO:0008150,GO:0008152,GO:0008233,GO:0008270,GO:0009987,GO:0015074,GO:0016787,GO:0017076,GO:0019538,GO:0030554,GO:0032549,GO:0032550,GO:0032553,GO:0032555,GO:0032559,GO:0034641,GO:0035639,GO:0036094,GO:0043167,GO:0043168,GO:0043169,GO:…
chr1	Smic38419	-	451941	453002	sp|Q8L7E3|VSR7_ARATH	Vacuolar-sorting receptor 7 OS=Arabidopsis thaliana GN=VSR7 PE=2 SV=2			GO:0000139,GO:0003674,GO:0005488,GO:0005509,GO:0005575,GO:0005794,GO:0006810,GO:0008150,GO:0015031,GO:0016020,GO:0016021,GO:0031090,GO:0043167,GO:0043169,GO:0043226,GO:0043227,GO:0043229,GO:0043231,GO:0044422,GO:0044424,GO:0044425,GO:0044431,GO:0044444,GO:0044446,GO:0044464,GO:0045184,GO:0046872,GO:0051234,GO:0071702,GO:0098588
chr1	Smic22880	-	456167	456612
chr1	Smic22881	+	457058	467755	sp|P51820|DRTS_SOYBN	Bifunctional dihydrofolate reductase-thymidylate synthase OS=Glycine max PE=1 SV=1	Thymidylate synthase; Dihydrofolate reductase	EC:2.1.1.45; EC:1.5.1.3	GO:0003674,GO:0003824,GO:0004146,GO:0004799,GO:0006082,GO:0006139,GO:0006220,GO:0006221,GO:0006231,GO:0006520,GO:0006544,GO:0006545,GO:0006575,GO:0006725,GO:0006730,GO:0006732,GO:0006753,GO:0006760,GO:0006793,GO:0006796,GO:0006807,GO:0008150,GO:0008152,GO:0008168,GO:0008652,GO:0009058,GO:0009069,GO:0009070,GO:0009108,GO:0009117,GO:0009123,GO:0009124,GO:0009129,GO:0009130,GO:0009157,GO:0009162,GO:…	GO:0004146; GO:0004799; GO:0006231; GO:0046654; GO:0055114	K13998	K13998
chr1	Smic22882	+	468112	499154	sp|Q57772|Y326_METJA	Putative permease MJ0326 OS=Methanocaldococcus jannaschii (strain ATCC 43067 / DSM 2661 / JAL-1 / JCM 10045 / NBRC 100440) GN=MJ0326 PE=3 SV=1	DNA-directed RNA polymerase	EC:2.7.7.6	GO:0003674,GO:0005215,GO:0005575,GO:0005886,GO:0006810,GO:0008150,GO:0009987,GO:0016020,GO:0016021,GO:0044425,GO:0044464,GO:0044699,GO:0044763,GO:0044765,GO:0051234,GO:0055085	GO:0003676; GO:0003899; GO:0005509; GO:0006351; GO:0016020; GO:0022857; GO:0046983; GO:0055085
chr1	Smic22883	+	499310	504250	sp|Q4PC17|MRD1_USTMA	Multiple RNA-binding domain-containing protein 1 OS=Ustilago maydis (strain 521 / FGSC 9021) GN=MRD1 PE=3 SV=1			GO:0000166,GO:0003674,GO:0003676,GO:0003723,GO:0005488,GO:0005575,GO:0005634,GO:0006139,GO:0006364,GO:0006396,GO:0006725,GO:0006807,GO:0008150,GO:0008152,GO:0009987,GO:0016070,GO:0016072,GO:0030529,GO:0032991,GO:0034470,GO:0034641,GO:0034660,GO:0036094,GO:0043170,GO:0043226,GO:0043227,GO:0043229,GO:0043231,GO:0044237,GO:0044238,GO:0044260,GO:0044424,GO:0044464,GO:0046483,GO:0071704,GO:0090304,GO:…	GO:0003676
chr1	Smic22884	-	505880	512686
chr1	Smic22885	+	513881	529501	sp|Q56078|BGLX_SALTY	Periplasmic beta-glucosidase OS=Salmonella typhimurium (strain LT2 / SGSC1412 / ATCC 700720) GN=bglX PE=3 SV=2			GO:0003674,GO:0003824,GO:0004553,GO:0005575,GO:0005975,GO:0008150,GO:0008152,GO:0008422,GO:0015926,GO:0016787,GO:0016798,GO:0042597,GO:0044238,GO:0044464,GO:0071704	GO:0004553; GO:0005975	K05349	K05349
chr1	Smic22886	+	529749	574629	sp|P44429|ALF_HAEIN	Fructose-bisphosphate aldolase OS=Haemophilus influenzae (strain ATCC 51907 / DSM 11121 / KW20 / Rd) GN=fba PE=3 SV=1	Fructose-bisphosphate aldolase	EC:4.1.2.13	GO:0003674,GO:0003824,GO:0004332,GO:0005488,GO:0005975,GO:0006082,GO:0006090,GO:0006091,GO:0006096,GO:0008150,GO:0008152,GO:0008270,GO:0009056,GO:0009987,GO:0016052,GO:0016829,GO:0016830,GO:0016832,GO:0019752,GO:0032787,GO:0043167,GO:0043169,GO:0043436,GO:0044237,GO:0044238,GO:0044281,GO:0044699,GO:0044710,GO:0044712,GO:0044723,GO:0044724,GO:0044763,GO:0046872,GO:0046914,GO:0071704,GO:1901575	GO:0004332; GO:0004672; GO:0005509; GO:0005515; GO:0005524; GO:0006096; GO:0006468; GO:0008270		K01624
chr1	Smic45998	+	564296	568337	sp|P0AB73|ALF_SHIFL	Fructose-bisphosphate aldolase class 2 OS=Shigella flexneri GN=fbaA PE=3 SV=2	Fructose-bisphosphate aldolase	EC:4.1.2.13	GO:0003674,GO:0003824,GO:0004332,GO:0005488,GO:0005975,GO:0006082,GO:0006090,GO:0006091,GO:0006096,GO:0008150,GO:0008152,GO:0008270,GO:0009056,GO:0009987,GO:0016052,GO:0016829,GO:0016830,GO:0016832,GO:0019752,GO:0032787,GO:0043167,GO:0043169,GO:0043436,GO:0044237,GO:0044238,GO:0044281,GO:0044699,GO:0044710,GO:0044712,GO:0044723,GO:0044724,GO:0044763,GO:0046872,GO:0046914,GO:0071704,GO:1901575	GO:0004332; GO:0006096; GO:0008270	K01624	K01624
chr1	Smic22887	+	574748	587300	sp|Q54B20|SDHF2_DICDI	Succinate dehydrogenase assembly factor 2, mitochondrial OS=Dictyostelium discoideum GN=DDB_G0293946 PE=3 SV=1			GO:0003674,GO:0005575,GO:0005739,GO:0006091,GO:0006121,GO:0006464,GO:0008150,GO:0008152,GO:0009987,GO:0018065,GO:0018293,GO:0019538,GO:0022900,GO:0022904,GO:0036211,GO:0043170,GO:0043226,GO:0043227,GO:0043229,GO:0043231,GO:0043412,GO:0044237,GO:0044238,GO:0044260,GO:0044267,GO:0044424,GO:0044444,GO:0044464,GO:0044699,GO:0044710,GO:0044763,GO:0055114,GO:0071704
chr1	Smic22888	+	587720	599238	tr|T0RSH2|T0RSH2_9STRA	Uncharacterized protein OS=Saprolegnia diclina VS20 GN=SDRG_09100 PE=4 SV=1			GO:0003674,GO:0005488,GO:0005509,GO:0043167,GO:0043169,GO:0046872	GO:0005509; GO:0005515
chr1	Smic22889	+	599511	601962	sp|Q5M7T9|THNS2_RAT	Threonine synthase-like 2 OS=Rattus norvegicus GN=Thnsl2 PE=2 SV=1			GO:0003674,GO:0003824,GO:0005488,GO:0005575,GO:0006082,GO:0006520,GO:0006629,GO:0006631,GO:0006633,GO:0006793,GO:0006796,GO:0006807,GO:0008150,GO:0008152,GO:0008610,GO:0009056,GO:0009058,GO:0009063,GO:0009069,GO:0009071,GO:0009987,GO:0016053,GO:0016054,GO:0016311,GO:0016597,GO:0016829,GO:0019752,GO:0030170,GO:0031406,GO:0032787,GO:0036094,GO:0043167,GO:0043168,GO:0043169,GO:0043177,GO:0043436,GO:…		K06037
chr1	Smic22890	-	607852	630819	sp|Q8LKS5|LACS7_ARATH	Long chain acyl-CoA synthetase 7, peroxisomal OS=Arabidopsis thaliana GN=LACS7 PE=1 SV=2			GO:0000166,GO:0000278,GO:0000302,GO:0001101,GO:0001676,GO:0001882,GO:0001883,GO:0003674,GO:0003824,GO:0004467,GO:0005488,GO:0005515,GO:0005524,GO:0005575,GO:0005777,GO:0006082,GO:0006139,GO:0006396,GO:0006629,GO:0006631,GO:0006635,GO:0006725,GO:0006807,GO:0006950,GO:0006970,GO:0006979,GO:0006996,GO:0007031,GO:0007049,GO:0008150,GO:0008152,GO:0009056,GO:0009062,GO:0009605,GO:0009607,GO:0009608,GO:…	GO:0003824; GO:0005515; GO:0045454		K01897
chr1	Smic22891	-	632097	635836
chr1	Smic22892	-	636129	637709	sp|Q9SIC9|PP178_ARATH	Pentatricopeptide repeat-containing protein At2g31400, chloroplastic OS=Arabidopsis thaliana GN=At2g31400 PE=2 SV=1			GO:0003674,GO:0003676,GO:0003677,GO:0005488,GO:0005575,GO:0007165,GO:0008150,GO:0009507,GO:0009536,GO:0009987,GO:0010019,GO:0031930,GO:0043226,GO:0043227,GO:0043229,GO:0043231,GO:0044424,GO:0044444,GO:0044464,GO:0050789,GO:0050794,GO:0050896,GO:0051716,GO:0065007,GO:0097159,GO:1901363	GO:0005515
chr1	Smic22893	-	639159	641431
chr1	Smic22894	-	641795	643159						GO:0005515
chr1	Smic22895	-	643622	645958	sp|Q39593|SAC1_CHLRE	Putative sulfur deprivation response regulator OS=Chlamydomonas reinhardtii GN=SAC1 PE=2 SV=1			GO:0003674,GO:0005215,GO:0005575,GO:0006810,GO:0006811,GO:0006812,GO:0006813,GO:0006814,GO:0008150,GO:0008324,GO:0009987,GO:0015075,GO:0015672,GO:0016020,GO:0016021,GO:0022857,GO:0022891,GO:0022892,GO:0030001,GO:0044425,GO:0044699,GO:0044763,GO:0044765,GO:0051234,GO:0055085	GO:0006813; GO:0008324; GO:0016021; GO:0055085
chr1	Smic22896	-	646639	649574	sp|Q9SJK6|WBC30_ARATH	Putative white-brown complex homolog protein 30 OS=Arabidopsis thaliana GN=WBC30 PE=1 SV=3	Adenosinetriphosphatase; Nucleoside-triphosphate phosphatase	EC:3.6.1.3; EC:3.6.1.15	GO:0000166,GO:0001882,GO:0001883,GO:0003674,GO:0003824,GO:0005488,GO:0005524,GO:0005575,GO:0006139,GO:0006152,GO:0006163,GO:0006195,GO:0006200,GO:0006725,GO:0006753,GO:0006793,GO:0006796,GO:0006807,GO:0006810,GO:0008150,GO:0008152,GO:0009056,GO:0009116,GO:0009117,GO:0009119,GO:0009123,GO:0009125,GO:0009126,GO:0009128,GO:0009141,GO:0009143,GO:0009144,GO:0009146,GO:0009150,GO:0009154,GO:0009158,GO:…	GO:0005524; GO:0016887
chr1	Smic22897	-	650139	652970	sp|Q9MAG3|AB24G_ARATH	ABC transporter G family member 24 OS=Arabidopsis thaliana GN=ABCG24 PE=2 SV=2	Adenosinetriphosphatase; Nucleoside-triphosphate phosphatase	EC:3.6.1.3; EC:3.6.1.15	GO:0000166,GO:0001882,GO:0001883,GO:0003674,GO:0003824,GO:0005488,GO:0005524,GO:0005575,GO:0005886,GO:0006139,GO:0006152,GO:0006163,GO:0006195,GO:0006200,GO:0006725,GO:0006753,GO:0006793,GO:0006796,GO:0006807,GO:0006810,GO:0008150,GO:0008152,GO:0009056,GO:0009116,GO:0009117,GO:0009119,GO:0009123,GO:0009125,GO:0009126,GO:0009128,GO:0009141,GO:0009143,GO:0009144,GO:0009146,GO:0009150,GO:0009154,GO:…	GO:0005524; GO:0016887
chr1	Smic22904	-	652970	677000	sp|Q9P959|AOX_EMENI	Alternative oxidase, mitochondrial OS=Emericella nidulans (strain FGSC A4 / ATCC 38163 / CBS 112.46 / NRRL 194 / M139) GN=alxA PE=3 SV=2	Acting on diphenols and related substances as donors; Peroxidase	EC:1.10.3; EC:1.11.1.7	GO:0003674,GO:0003824,GO:0005488,GO:0005575,GO:0005739,GO:0005743,GO:0008150,GO:0008152,GO:0009916,GO:0016020,GO:0016021,GO:0016491,GO:0016679,GO:0016682,GO:0019866,GO:0031090,GO:0031966,GO:0043167,GO:0043169,GO:0043226,GO:0043227,GO:0043229,GO:0043231,GO:0044422,GO:0044424,GO:0044425,GO:0044429,GO:0044444,GO:0044446,GO:0044464,GO:0044699,GO:0044710,GO:0046872,GO:0055114,GO:0070469	GO:0004601; GO:0005509; GO:0005515; GO:0006979; GO:0009916; GO:0020037; GO:0055114
chr1	Smic22905	-	677027	682777	sp|A4RBS3|SUB2_MAGO7	ATP-dependent RNA helicase SUB2 OS=Magnaporthe oryzae (strain 70-15 / ATCC MYA-4617 / FGSC 8958) GN=SUB2 PE=3 SV=1			GO:0000166,GO:0001882,GO:0001883,GO:0003674,GO:0003676,GO:0003723,GO:0003824,GO:0004386,GO:0005488,GO:0005524,GO:0005575,GO:0005634,GO:0005681,GO:0006139,GO:0006396,GO:0006397,GO:0006725,GO:0006807,GO:0006810,GO:0008150,GO:0008152,GO:0008380,GO:0009987,GO:0015931,GO:0016070,GO:0016071,GO:0016462,GO:0016787,GO:0016817,GO:0016818,GO:0017076,GO:0017111,GO:0030529,GO:0030554,GO:0032549,GO:0032550,GO:…	GO:0003676; GO:0005524		K12812
chr1	Smic22906	-	683580	702000	gi|95007057|emb|CAJ20273.1|	hypothetical protein TgIa.0180 [Toxoplasma gondii RH]
chr1	Smic22907	-	702000	729971	sp|B0JW23|DNAJ_MICAN	Chaperone protein DnaJ OS=Microcystis aeruginosa (strain NIES-843) GN=dnaJ PE=3 SV=1			GO:0000166,GO:0001882,GO:0001883,GO:0003674,GO:0005488,GO:0005515,GO:0005524,GO:0005575,GO:0005737,GO:0006139,GO:0006259,GO:0006260,GO:0006457,GO:0006725,GO:0006807,GO:0006950,GO:0008150,GO:0008152,GO:0008270,GO:0009058,GO:0009059,GO:0009266,GO:0009408,GO:0009628,GO:0009987,GO:0017076,GO:0019538,GO:0030554,GO:0031072,GO:0032549,GO:0032550,GO:0032553,GO:0032555,GO:0032559,GO:0034641,GO:0034645,GO:…	GO:0005216; GO:0005509; GO:0006457; GO:0006811; GO:0016020; GO:0031072; GO:0051082; GO:0055085
chr1	Smic15199	+	730068	730612	tr|Q8E833|Q8E833_SHEON	Putative surface lipoprotein OS=Shewanella oneidensis (strain MR-1) GN=SO_A0110 PE=4 SV=1			GO:0003674,GO:0008150
chr1	Smic15200	+	731867	735863	sp|Q9M2G7|LPPD_ARATH	Lipid phosphate phosphatase delta OS=Arabidopsis thaliana GN=LPPD PE=2 SV=1			GO:0001101,GO:0003674,GO:0003824,GO:0005575,GO:0005783,GO:0005789,GO:0006629,GO:0006643,GO:0006665,GO:0006807,GO:0006950,GO:0008150,GO:0008152,GO:0009719,GO:0009725,GO:0009737,GO:0009987,GO:0010033,GO:0010118,GO:0016020,GO:0016021,GO:0016787,GO:0031090,GO:0033993,GO:0042221,GO:0043226,GO:0043227,GO:0043229,GO:0043231,GO:0044237,GO:0044238,GO:0044255,GO:0044422,GO:0044424,GO:0044425,GO:0044432,GO:…		K23451
chr1	Smic15201	+	736147	739113	gi|298713693|emb|CBJ48884.1|	predicted mitochondrial protein [Ectocarpus siliculosus]				GO:0005515
chr1	Smic15202	+	739180	744515	tr|A0ESB4|A0ESB4_KARVE	Mitochondrial cytochrome c oxidase subunit 2a OS=Karlodinium veneficum GN=cox2a PE=2 SV=1	Cytochrome-c oxidase	EC:1.9.3.1	GO:0003674,GO:0003824,GO:0004129,GO:0005215,GO:0005488,GO:0005507,GO:0005575,GO:0006810,GO:0006811,GO:0006812,GO:0006818,GO:0008150,GO:0008324,GO:0009055,GO:0009987,GO:0015002,GO:0015075,GO:0015077,GO:0015078,GO:0015672,GO:0015992,GO:0016020,GO:0016491,GO:0016675,GO:0016676,GO:0022857,GO:0022890,GO:0022891,GO:0022892,GO:0034220,GO:0043167,GO:0043169,GO:0044699,GO:0044763,GO:0044765,GO:0046872,GO:…	GO:0004129; GO:0005507; GO:0016020
chr1	Smic15203	+	745167	778142	sp|P26521|G3PC_RANAC	Glyceraldehyde-3-phosphate dehydrogenase, cytosolic OS=Ranunculus acris GN=GAPC PE=2 SV=1			GO:0000166,GO:0003674,GO:0003824,GO:0004365,GO:0005488,GO:0005575,GO:0005737,GO:0005975,GO:0005996,GO:0006006,GO:0006082,GO:0006090,GO:0006091,GO:0006096,GO:0008150,GO:0008152,GO:0009056,GO:0009987,GO:0016052,GO:0016491,GO:0016620,GO:0016903,GO:0019318,GO:0019752,GO:0032787,GO:0036094,GO:0043436,GO:0044237,GO:0044238,GO:0044281,GO:0044424,GO:0044464,GO:0044699,GO:0044710,GO:0044712,GO:0044723,GO:…	GO:0003677; GO:0005509; GO:0016620; GO:0055114
chr1	Smic15204	+	778206	780595
chr1	Smic15205	+	781273	816527
chr1	Smic15206	+	816963	821471	tr|F0YFP0|F0YFP0_AURAN	Putative uncharacterized protein OS=Aureococcus anophagefferens GN=AURANDRAFT_65919 PE=4 SV=1			GO:0005575,GO:0006810,GO:0008150,GO:0009987,GO:0016021,GO:0044425,GO:0044699,GO:0044763,GO:0044765,GO:0051234,GO:0055085
chr1	Smic15207	-	828827	838813	sp|P91427|PGK_CAEEL	Probable phosphoglycerate kinase OS=Caenorhabditis elegans GN=pgk-1 PE=1 SV=1	Phosphoglycerate kinase	EC:2.7.2.3	GO:0000166,GO:0001882,GO:0001883,GO:0003674,GO:0003824,GO:0004618,GO:0005488,GO:0005524,GO:0005575,GO:0005737,GO:0005975,GO:0006082,GO:0006090,GO:0006091,GO:0006096,GO:0006793,GO:0006796,GO:0008150,GO:0008152,GO:0009056,GO:0009987,GO:0016052,GO:0016301,GO:0016310,GO:0016740,GO:0016772,GO:0016774,GO:0017076,GO:0019752,GO:0030554,GO:0032549,GO:0032550,GO:0032553,GO:0032555,GO:0032559,GO:0032787,GO:…	GO:0004618; GO:0006096	K00927	K00927
chr1	Smic15208	-	839493	845727	sp|Q5ZCK5|CML16_ORYSJ	Probable calcium-binding protein CML16 OS=Oryza sativa subsp. japonica GN=CML16 PE=2 SV=1			GO:0003674,GO:0005488,GO:0005509,GO:0043167,GO:0043169,GO:0046872	GO:0005509
chr1	Smic15209	-	846636	847407
chr1	Smic15210	-	848216	877085	sp|O08796|EF2K_MOUSE	Eukaryotic elongation factor 2 kinase OS=Mus musculus GN=Eef2k PE=1 SV=1	Transferring phosphorus-containing groups	EC:2.7.11	GO:0000166,GO:0001882,GO:0001883,GO:0001932,GO:0003674,GO:0003676,GO:0003723,GO:0003824,GO:0004672,GO:0004674,GO:0004683,GO:0004686,GO:0005488,GO:0005509,GO:0005515,GO:0005516,GO:0005524,GO:0006414,GO:0006464,GO:0006468,GO:0006793,GO:0006796,GO:0008135,GO:0008150,GO:0008152,GO:0009058,GO:0009059,GO:0009987,GO:0016301,GO:0016310,GO:0016740,GO:0016772,GO:0016773,GO:0017076,GO:0019220,GO:0019222,GO:…	GO:0003677; GO:0004674; GO:0005524; GO:0006310; GO:0006468; GO:0015074		K08292
chr1	Smic1794	-	866005	869095	sp|Q40412|ABA2_NICPL	Zeaxanthin epoxidase, chloroplastic OS=Nicotiana plumbaginifolia GN=ABA2 PE=1 SV=1			GO:0003674,GO:0003824,GO:0004497,GO:0005575,GO:0006066,GO:0006082,GO:0006629,GO:0006714,GO:0006720,GO:0006721,GO:0006950,GO:0008150,GO:0008152,GO:0008299,GO:0008610,GO:0009058,GO:0009507,GO:0009535,GO:0009536,GO:0009540,GO:0009579,GO:0009687,GO:0009688,GO:0009987,GO:0016020,GO:0016053,GO:0016106,GO:0016114,GO:0016491,GO:0016705,GO:0016709,GO:0019752,GO:0031090,GO:0031969,GO:0032787,GO:0034357,GO:…	GO:0003677; GO:0005216; GO:0005509; GO:0006310; GO:0006811; GO:0015074; GO:0016020; GO:0055085; GO:0071949
chr1	Smic15211	-	877233	893558	gi|298714856|emb|CBJ25755.1|	conserved unknown protein [Ectocarpus siliculosus]				GO:0003676
chr1	Smic15212	-	893637	897839	sp|Q93VG8|PPDEX_ARATH	DeSI-like protein At4g17486 OS=Arabidopsis thaliana GN=At4g17486 PE=2 SV=1			GO:0003674,GO:0003824,GO:0006508,GO:0008150,GO:0008152,GO:0008233,GO:0016787,GO:0019538,GO:0043170,GO:0044238,GO:0071704	GO:0005509
chr1	Smic15213	-	898432	902625	sp|Q8RVL1|DEK1_MAIZE	Calpain-type cysteine protease DEK1 OS=Zea mays GN=DEK1 PE=1 SV=2	Acting on peptide bonds (peptidases)	EC:3.4.22	GO:0001558,GO:0001708,GO:0003006,GO:0003674,GO:0003824,GO:0004175,GO:0004197,GO:0004198,GO:0005575,GO:0005622,GO:0005737,GO:0005768,GO:0005783,GO:0005789,GO:0005886,GO:0005887,GO:0006508,GO:0007275,GO:0008150,GO:0008152,GO:0008233,GO:0008234,GO:0009790,GO:0009793,GO:0009934,GO:0009957,GO:0009987,GO:0010008,GO:0016020,GO:0016021,GO:0016787,GO:0019538,GO:0022414,GO:0022603,GO:0031090,GO:0032501,GO:…	GO:0004198; GO:0006508
chr1	Smic15214	-	902860	916050	sp|P46873|OSM3_CAEEL	Osmotic avoidance abnormal protein 3 OS=Caenorhabditis elegans GN=osm-3 PE=2 SV=4	Acting on peptide bonds (peptidases); Nucleoside-triphosphate phosphatase	EC:3.4.22; EC:3.6.1.15	GO:0000166,GO:0001882,GO:0001883,GO:0003674,GO:0003774,GO:0003777,GO:0003824,GO:0005488,GO:0005515,GO:0005524,GO:0005575,GO:0005737,GO:0005815,GO:0005856,GO:0005871,GO:0005874,GO:0005875,GO:0005929,GO:0006928,GO:0007017,GO:0007018,GO:0008017,GO:0008092,GO:0008150,GO:0008152,GO:0008574,GO:0009966,GO:0009987,GO:0010646,GO:0015631,GO:0016462,GO:0016787,GO:0016817,GO:0016818,GO:0017076,GO:0017111,GO:…	GO:0003777; GO:0004198; GO:0005524; GO:0006508; GO:0007018; GO:0008017	K20196
chr1	Smic15215	-	916705	924010	sp|O60841|IF2P_HUMAN	Eukaryotic translation initiation factor 5B OS=Homo sapiens GN=EIF5B PE=1 SV=4	Nucleoside-triphosphate phosphatase	EC:3.6.1.15	GO:0000166,GO:0001882,GO:0001883,GO:0003674,GO:0003676,GO:0003723,GO:0003743,GO:0003824,GO:0003924,GO:0005488,GO:0005515,GO:0005525,GO:0005575,GO:0005737,GO:0005829,GO:0006139,GO:0006152,GO:0006163,GO:0006184,GO:0006195,GO:0006412,GO:0006413,GO:0006417,GO:0006446,GO:0006725,GO:0006753,GO:0006793,GO:0006796,GO:0006807,GO:0008135,GO:0008150,GO:0008152,GO:0009056,GO:0009058,GO:0009059,GO:0009116,GO:…	GO:0000049; GO:0003924; GO:0005525	K03243	K03243
chr1	Smic15216	-	924558	928648
chr1	Smic15217	+	929642	930165	sp|P15594|RTP2_TRYBG	Retrotransposable element SLACS 132 kDa protein OS=Trypanosoma brucei gambiense PE=4 SV=1			GO:0003674,GO:0003676,GO:0003723,GO:0003824,GO:0003964,GO:0005488,GO:0006139,GO:0006259,GO:0006260,GO:0006278,GO:0006725,GO:0006807,GO:0008150,GO:0008152,GO:0009058,GO:0009059,GO:0009987,GO:0016740,GO:0016772,GO:0016779,GO:0034061,GO:0034641,GO:0034645,GO:0043170,GO:0044237,GO:0044238,GO:0044249,GO:0044260,GO:0046483,GO:0071704,GO:0090304,GO:0097159,GO:1901360,GO:1901363,GO:1901576
chr1	Smic15218	-	936470	948276	sp|P10978|POLX_TOBAC	Retrovirus-related Pol polyprotein from transposon TNT 1-94 OS=Nicotiana tabacum PE=2 SV=1			GO:0003674,GO:0003676,GO:0003824,GO:0003964,GO:0004175,GO:0004190,GO:0004518,GO:0004519,GO:0005488,GO:0006139,GO:0006259,GO:0006260,GO:0006278,GO:0006508,GO:0006725,GO:0006807,GO:0008150,GO:0008152,GO:0008233,GO:0008270,GO:0009058,GO:0009059,GO:0009987,GO:0015074,GO:0016740,GO:0016772,GO:0016779,GO:0016787,GO:0016788,GO:0019538,GO:0034061,GO:0034641,GO:0034645,GO:0043167,GO:0043169,GO:0043170,GO:…	GO:0003676; GO:0008270
chr1	Smic20471	-	936470	937636
chr1	Smic15219	-	955044	957802
chr1	Smic15223	+	974130	975313
chr1	Smic15224	+	978692	983667						GO:0003676; GO:0046872
chr1	Smic15225	+	984469	1014497	sp|A6N6J5|WDR35_RAT	WD repeat-containing protein 35 OS=Rattus norvegicus GN=Wdr35 PE=1 SV=1			GO:0005575,GO:0005737,GO:0005813,GO:0005815,GO:0005856,GO:0005929,GO:0005930,GO:0008150,GO:0009987,GO:0010927,GO:0016043,GO:0022607,GO:0030030,GO:0030031,GO:0030991,GO:0032502,GO:0032991,GO:0036064,GO:0042384,GO:0042995,GO:0043226,GO:0043227,GO:0043228,GO:0043229,GO:0043232,GO:0043234,GO:0044422,GO:0044424,GO:0044430,GO:0044441,GO:0044444,GO:0044446,GO:0044463,GO:0044464,GO:0044699,GO:0044763,GO:…	GO:0005198; GO:0005515; GO:0006886; GO:0016192; GO:0030130; GO:0030132	K19674
chr1	Smic15226	+	1014614	1030635	sp|A6N6J5|WDR35_RAT	WD repeat-containing protein 35 OS=Rattus norvegicus GN=Wdr35 PE=1 SV=1			GO:0005575,GO:0005737,GO:0005813,GO:0005815,GO:0005856,GO:0005929,GO:0005930,GO:0008150,GO:0009987,GO:0010927,GO:0016043,GO:0022607,GO:0030030,GO:0030031,GO:0030991,GO:0032502,GO:0032991,GO:0036064,GO:0042384,GO:0042995,GO:0043226,GO:0043227,GO:0043228,GO:0043229,GO:0043232,GO:0043234,GO:0044422,GO:0044424,GO:0044430,GO:0044441,GO:0044444,GO:0044446,GO:0044463,GO:0044464,GO:0044699,GO:0044763,GO:…	GO:0005515	K19674
chr1	Smic15234	+	1022897	1048905	sp|Q07352|TISB_HUMAN	Zinc finger protein 36, C3H1 type-like 1 OS=Homo sapiens GN=ZFP36L1 PE=1 SV=1			GO:0000288,GO:0000956,GO:0001071,GO:0001570,GO:0001775,GO:0002376,GO:0002521,GO:0003674,GO:0003676,GO:0003677,GO:0003700,GO:0003723,GO:0003729,GO:0005488,GO:0005515,GO:0005575,GO:0005634,GO:0005737,GO:0005829,GO:0006139,GO:0006355,GO:0006401,GO:0006402,GO:0006417,GO:0006725,GO:0006807,GO:0008150,GO:0008152,GO:0009056,GO:0009057,GO:0009889,GO:0009987,GO:0010467,GO:0010468,GO:0010556,GO:0010608,GO:…	GO:0001522; GO:0003723; GO:0009982; GO:0046872
chr1	Smic15227	+	1031183	1031911
chr1	Smic15228	+	1032700	1035224	sp|Q54WR9|GLNA3_DICDI	Type-3 glutamine synthetase OS=Dictyostelium discoideum GN=glnA3 PE=1 SV=1	Glutamine synthetase	EC:6.3.1.2	GO:0000166,GO:0001882,GO:0001883,GO:0003674,GO:0003824,GO:0004356,GO:0005488,GO:0005524,GO:0005575,GO:0006807,GO:0006810,GO:0006897,GO:0006907,GO:0008150,GO:0008152,GO:0009605,GO:0009607,GO:0009617,GO:0016023,GO:0016192,GO:0016211,GO:0016874,GO:0016879,GO:0016880,GO:0017076,GO:0030139,GO:0030554,GO:0031410,GO:0031982,GO:0031988,GO:0032549,GO:0032550,GO:0032553,GO:0032555,GO:0032559,GO:0035639,GO:…	GO:0004356; GO:0006807	K01915	K01915
chr1	Smic15229	+	1035900	1039547	sp|Q54WR9|GLNA3_DICDI	Type-3 glutamine synthetase OS=Dictyostelium discoideum GN=glnA3 PE=1 SV=1	Glutamine synthetase	EC:6.3.1.2	GO:0000166,GO:0001882,GO:0001883,GO:0003674,GO:0003824,GO:0004356,GO:0005488,GO:0005524,GO:0005575,GO:0006807,GO:0006810,GO:0006897,GO:0006907,GO:0008150,GO:0008152,GO:0009605,GO:0009607,GO:0009617,GO:0016023,GO:0016192,GO:0016211,GO:0016874,GO:0016879,GO:0016880,GO:0017076,GO:0030139,GO:0030554,GO:0031410,GO:0031982,GO:0031988,GO:0032549,GO:0032550,GO:0032553,GO:0032555,GO:0032559,GO:0035639,GO:…	GO:0004356; GO:0006807	K01915	K01915
chr1	Smic15230	+	1040558	1042476	sp|P85194|PSBO_HELAN	Oxygen-evolving enhancer protein 1, chloroplastic OS=Helianthus annuus GN=PSBO PE=1 SV=1			GO:0003674,GO:0005488,GO:0005509,GO:0005575,GO:0008150,GO:0008152,GO:0009279,GO:0009507,GO:0009521,GO:0009523,GO:0009535,GO:0009536,GO:0009579,GO:0009654,GO:0009987,GO:0010109,GO:0015979,GO:0016020,GO:0016021,GO:0019222,GO:0019867,GO:0019898,GO:0031323,GO:0032991,GO:0034357,GO:0042548,GO:0042549,GO:0042651,GO:0043167,GO:0043169,GO:0043226,GO:0043227,GO:0043229,GO:0043231,GO:0043234,GO:0043467,GO:…	GO:0009654; GO:0010207; GO:0010242; GO:0042549	K02716
chr1	Smic15235	+	1049083	1054157
chr1	Smic15236	+	1061250	1067807	sp|Q55BZ4|PCY2_DICDI	Ethanolamine-phosphate cytidylyltransferase OS=Dictyostelium discoideum GN=pctA PE=1 SV=1			GO:0003674,GO:0003824,GO:0004306,GO:0005575,GO:0006629,GO:0006644,GO:0006646,GO:0006650,GO:0006793,GO:0006796,GO:0006810,GO:0006897,GO:0006907,GO:0008150,GO:0008152,GO:0008610,GO:0008654,GO:0009058,GO:0009987,GO:0016023,GO:0016192,GO:0016740,GO:0016772,GO:0016779,GO:0019637,GO:0030139,GO:0031410,GO:0031982,GO:0031988,GO:0043226,GO:0043227,GO:0043229,GO:0043231,GO:0044237,GO:0044238,GO:0044249,GO:…	GO:0003824; GO:0009058	K00967	K00967
chr1	Smic15237	+	1069029	1083579
chr1	Smic15238	+	1083831	1086051
chr1	Smic15239	+	1086369	1092341	sp|Q55CU8|RSC5_DICDI	Random slug protein 5 OS=Dictyostelium discoideum GN=rsc5 PE=2 SV=1			GO:0003674,GO:0005575,GO:0008150
chr1	Smic15240	+	1093324	1094763
chr1	Smic15241	+	1094882	1103070			Glutamine synthetase	EC:6.3.1.2		GO:0004356
chr1	Smic15242	+	1103110	1106538	sp|Q54WR9|GLNA3_DICDI	Type-3 glutamine synthetase OS=Dictyostelium discoideum GN=glnA3 PE=1 SV=1	Glutamine synthetase	EC:6.3.1.2	GO:0000166,GO:0001882,GO:0001883,GO:0003674,GO:0003824,GO:0004356,GO:0005488,GO:0005524,GO:0005575,GO:0006807,GO:0006810,GO:0006897,GO:0006907,GO:0008150,GO:0008152,GO:0009605,GO:0009607,GO:0009617,GO:0016023,GO:0016192,GO:0016211,GO:0016874,GO:0016879,GO:0016880,GO:0017076,GO:0030139,GO:0030554,GO:0031410,GO:0031982,GO:0031988,GO:0032549,GO:0032550,GO:0032553,GO:0032555,GO:0032559,GO:0035639,GO:…	GO:0004356; GO:0006807	K01915	K01915
chr1	Smic15243	+	1106640	1128930	sp|P40235|HHP1_SCHPO	Casein kinase I homolog hhp1 OS=Schizosaccharomyces pombe (strain 972 / ATCC 24843) GN=hhp1 PE=2 SV=1			GO:0000166,GO:0000226,GO:0001558,GO:0001882,GO:0001883,GO:0003674,GO:0003824,GO:0004672,GO:0004674,GO:0005488,GO:0005524,GO:0005575,GO:0005634,GO:0005829,GO:0006139,GO:0006259,GO:0006281,GO:0006282,GO:0006464,GO:0006468,GO:0006725,GO:0006793,GO:0006796,GO:0006807,GO:0006950,GO:0006974,GO:0006996,GO:0007010,GO:0007017,GO:0007059,GO:0007165,GO:0008150,GO:0008152,GO:0008608,GO:0009987,GO:0016043,GO:…	GO:0003676; GO:0004672; GO:0005515; GO:0005524; GO:0006468		K14758
chr1	Smic48508	+	1109789	1110897
chr1	Smic15244	-	1135294	1139809
chr1	Smic15245	-	1142333	1163299	sp|Q869S8|PSMG2_DICDI	Proteasome assembly chaperone 2 OS=Dictyostelium discoideum GN=psmG2 PE=3 SV=1			GO:0005575,GO:0005634,GO:0043226,GO:0043227,GO:0043229,GO:0043231,GO:0044424,GO:0044464
chr1	Smic15246	-	1166584	1191500	tr|K8Z7U3|K8Z7U3_9STRA	Riboflavin kinase OS=Nannochloropsis gaditana CCMP526 GN=RFK PE=4 SV=1			GO:0003674,GO:0003824,GO:0006766,GO:0006767,GO:0006771,GO:0006793,GO:0006796,GO:0006807,GO:0008150,GO:0008152,GO:0008531,GO:0009058,GO:0009110,GO:0009231,GO:0009987,GO:0016301,GO:0016310,GO:0016740,GO:0016772,GO:0016773,GO:0018130,GO:0034641,GO:0042364,GO:0042726,GO:0042727,GO:0044237,GO:0044249,GO:0044271,GO:0044281,GO:0044283,GO:0044699,GO:0044710,GO:0044711,GO:0044763,GO:0046483,GO:0071704,GO:…			K00861
chr1	Smic15247	-	1193424	1199653	sp|Q5CP76|RS3A_CRYHO	40S ribosomal protein S3a OS=Cryptosporidium hominis GN=Chro.40360 PE=3 SV=1			GO:0003674,GO:0003735,GO:0005198,GO:0005575,GO:0005622,GO:0005737,GO:0005840,GO:0006412,GO:0008150,GO:0008152,GO:0009058,GO:0009059,GO:0009987,GO:0015935,GO:0019538,GO:0022627,GO:0030529,GO:0032991,GO:0034645,GO:0043170,GO:0043226,GO:0043228,GO:0043229,GO:0043232,GO:0044237,GO:0044238,GO:0044249,GO:0044260,GO:0044267,GO:0044391,GO:0044422,GO:0044424,GO:0044444,GO:0044445,GO:0044446,GO:0044464,GO:…	GO:0003735; GO:0005840; GO:0006412	K02984	K02984
chr1	Smic15248	-	1199963	1205406
chr1	Smic15249	-	1206642	1208187
chr1	Smic15250	-	1208387	1238613	sp|Q5UQ63|YR654_MIMIV	Putative fucosyltransferase R654 OS=Acanthamoeba polyphaga mimivirus GN=MIMI_R654 PE=3 SV=1			GO:0003674,GO:0003824,GO:0005575,GO:0005975,GO:0006464,GO:0006486,GO:0008150,GO:0008152,GO:0008417,GO:0009987,GO:0016020,GO:0016740,GO:0016757,GO:0016758,GO:0019538,GO:0036065,GO:0036211,GO:0043170,GO:0043412,GO:0043413,GO:0044237,GO:0044238,GO:0044260,GO:0044267,GO:0044699,GO:0044710,GO:0044723,GO:0044763,GO:0070085,GO:0071704	GO:0001522; GO:0003723; GO:0006486; GO:0008417; GO:0009982; GO:0016020
chr1	Smic15251	-	1238735	1258376	sp|Q0WML0|AB27B_ARATH	ABC transporter B family member 27 OS=Arabidopsis thaliana GN=ABCB27 PE=1 SV=1			GO:0000166,GO:0000325,GO:0001882,GO:0001883,GO:0003674,GO:0003824,GO:0005215,GO:0005488,GO:0005524,GO:0005575,GO:0005773,GO:0005774,GO:0005886,GO:0006139,GO:0006152,GO:0006163,GO:0006195,GO:0006200,GO:0006725,GO:0006753,GO:0006793,GO:0006796,GO:0006807,GO:0006810,GO:0006857,GO:0008150,GO:0008152,GO:0009056,GO:0009116,GO:0009117,GO:0009119,GO:0009123,GO:0009125,GO:0009126,GO:0009128,GO:0009141,GO:…	GO:0003676
chr1	Smic15252	-	1263416	1287379	sp|Q54BU4|ABCB1_DICDI	ABC transporter B family member 1 OS=Dictyostelium discoideum GN=abcB1 PE=3 SV=1	Adenosinetriphosphatase; Poly(ADP-ribose) glycohydrolase; Nucleoside-triphosphate phosphatase	EC:3.6.1.3; EC:3.2.1.143; EC:3.6.1.15	GO:0000166,GO:0001882,GO:0001883,GO:0003006,GO:0003674,GO:0003824,GO:0005215,GO:0005488,GO:0005524,GO:0005575,GO:0005739,GO:0006139,GO:0006152,GO:0006163,GO:0006195,GO:0006200,GO:0006725,GO:0006753,GO:0006793,GO:0006796,GO:0006807,GO:0006810,GO:0006897,GO:0006907,GO:0006935,GO:0006950,GO:0006970,GO:0006972,GO:0008150,GO:0008152,GO:0009056,GO:0009116,GO:0009117,GO:0009119,GO:0009123,GO:0009125,GO:…	GO:0004649; GO:0005524; GO:0005975; GO:0016021; GO:0016887; GO:0042626; GO:0055085	K05656
chr1	Smic15253	-	1315995	1317948	sp|Q0WML0|AB27B_ARATH	ABC transporter B family member 27 OS=Arabidopsis thaliana GN=ABCB27 PE=1 SV=1			GO:0000166,GO:0000325,GO:0001882,GO:0001883,GO:0003674,GO:0003824,GO:0005215,GO:0005488,GO:0005524,GO:0005575,GO:0005773,GO:0005774,GO:0005886,GO:0006139,GO:0006152,GO:0006163,GO:0006195,GO:0006200,GO:0006725,GO:0006753,GO:0006793,GO:0006796,GO:0006807,GO:0006810,GO:0006857,GO:0008150,GO:0008152,GO:0009056,GO:0009116,GO:0009117,GO:0009119,GO:0009123,GO:0009125,GO:0009126,GO:0009128,GO:0009141,GO:…	GO:0005524; GO:0016021; GO:0042626; GO:0055085
chr1	Smic21580	-	1318000	1355899	sp|Q8BG19|TMTC4_MOUSE	Transmembrane and TPR repeat-containing protein 4 OS=Mus musculus GN=Tmtc4 PE=2 SV=1			GO:0003674,GO:0005575,GO:0008150,GO:0016020,GO:0016021,GO:0044425	GO:0005515	K23424
chr1	Smic21581	-	1361028	1370396						GO:0016020; GO:0055085
chr1	Smic21582	-	1372316	1384217
chr1	Smic21583	-	1384414	1405289	sp|P0C605|KGP1_MOUSE	cGMP-dependent protein kinase 1 OS=Mus musculus GN=Prkg1 PE=1 SV=1	Transferring phosphorus-containing groups; cGMP-dependent protein kinase	EC:2.7.11; EC:2.7.11.12	GO:0000166,GO:0001764,GO:0001882,GO:0001883,GO:0003008,GO:0003012,GO:0003674,GO:0003824,GO:0004672,GO:0004674,GO:0004690,GO:0004692,GO:0005246,GO:0005488,GO:0005515,GO:0005524,GO:0005575,GO:0005737,GO:0005794,GO:0005886,GO:0006140,GO:0006464,GO:0006468,GO:0006793,GO:0006796,GO:0006928,GO:0006937,GO:0006940,GO:0007162,GO:0007165,GO:0008150,GO:0008152,GO:0009118,GO:0009894,GO:0009987,GO:0010543,GO:…	GO:0004692; GO:0005524; GO:0006468		K07376
chr1	Smic21584	-	1405735	1410920	sp|P02719|SCNA_ELEEL	Sodium channel protein OS=Electrophorus electricus PE=2 SV=1			GO:0001518,GO:0003674,GO:0005215,GO:0005216,GO:0005244,GO:0005248,GO:0005261,GO:0005272,GO:0005575,GO:0006810,GO:0006811,GO:0006812,GO:0006814,GO:0008150,GO:0008324,GO:0009987,GO:0015075,GO:0015077,GO:0015081,GO:0015267,GO:0015672,GO:0016020,GO:0016021,GO:0022803,GO:0022832,GO:0022836,GO:0022838,GO:0022843,GO:0022857,GO:0022890,GO:0022891,GO:0022892,GO:0030001,GO:0032879,GO:0032991,GO:0034220,GO:…	GO:0005216; GO:0006811; GO:0016020; GO:0055085
chr1	Smic21585	-	1412596	1427474	sp|Q91ZR5|CTSR1_MOUSE	Cation channel sperm-associated protein 1 OS=Mus musculus GN=Catsper1 PE=1 SV=1			GO:0003352,GO:0003674,GO:0005215,GO:0005216,GO:0005227,GO:0005244,GO:0005245,GO:0005261,GO:0005262,GO:0005488,GO:0005515,GO:0005575,GO:0005886,GO:0005891,GO:0005929,GO:0006810,GO:0006811,GO:0006812,GO:0006816,GO:0006928,GO:0007275,GO:0007276,GO:0007283,GO:0007342,GO:0008150,GO:0008324,GO:0009987,GO:0010959,GO:0015075,GO:0015085,GO:0015267,GO:0016020,GO:0016021,GO:0016043,GO:0022412,GO:0022414,GO:…	GO:0005216; GO:0006811; GO:0016020; GO:0055085
chr1	Smic21586	-	1428237	1435342	sp|Q6QIY3|SCNAA_MOUSE	Sodium channel protein type 10 subunit alpha OS=Mus musculus GN=Scn10a PE=1 SV=2			GO:0001508,GO:0001518,GO:0003008,GO:0003254,GO:0003674,GO:0005215,GO:0005216,GO:0005244,GO:0005248,GO:0005261,GO:0005272,GO:0005575,GO:0005886,GO:0006810,GO:0006811,GO:0006812,GO:0006814,GO:0007600,GO:0008016,GO:0008150,GO:0008324,GO:0009987,GO:0015075,GO:0015077,GO:0015081,GO:0015267,GO:0015672,GO:0016020,GO:0016021,GO:0019228,GO:0019233,GO:0022803,GO:0022832,GO:0022836,GO:0022838,GO:0022843,GO:…	GO:0005216; GO:0005509; GO:0006811; GO:0016020; GO:0055085
chr1	Smic21587	-	1435786	1460200	sp|A8X6H1|EGL4_CAEBR	cGMP-dependent protein kinase egl-4 OS=Caenorhabditis briggsae GN=egl-4 PE=3 SV=2	Transferring phosphorus-containing groups	EC:2.7.11	GO:0000166,GO:0001882,GO:0001883,GO:0003674,GO:0003824,GO:0004672,GO:0004674,GO:0004690,GO:0004692,GO:0005488,GO:0005524,GO:0006464,GO:0006468,GO:0006793,GO:0006796,GO:0007275,GO:0008150,GO:0008152,GO:0009987,GO:0016301,GO:0016310,GO:0016740,GO:0016772,GO:0016773,GO:0017076,GO:0019001,GO:0019538,GO:0030551,GO:0030553,GO:0030554,GO:0032501,GO:0032502,GO:0032549,GO:0032550,GO:0032553,GO:0032555,GO:…	GO:0004674; GO:0005524; GO:0006468
chr1	Smic21588	-	1460227	1471991	tr|U6P829|U6P829_HAECO	Endonuclease exonuclease phosphatase domain containing protein OS=Haemonchus contortus GN=HCOI_01307000 PE=4 SV=1			GO:0003674,GO:0003824,GO:0004518,GO:0004519,GO:0004527,GO:0006139,GO:0006725,GO:0006807,GO:0008150,GO:0008152,GO:0009987,GO:0016787,GO:0016788,GO:0034641,GO:0043170,GO:0044237,GO:0044238,GO:0046483,GO:0071704,GO:0090304,GO:0090305,GO:1901360
chr1	Smic21589	-	1473947	1499577
chr1	Smic21590	-	1511109	1556415	tr|Q8E833|Q8E833_SHEON	Putative surface lipoprotein OS=Shewanella oneidensis (strain MR-1) GN=SO_A0110 PE=4 SV=1			GO:0003674,GO:0008150	GO:0005515
chr1	Smic21591	-	1557579	1564904	sp|P50162|TRN1_DATST	Tropinone reductase 1 OS=Datura stramonium GN=TR1 PE=1 SV=1			GO:0003674,GO:0003824,GO:0006807,GO:0008150,GO:0008152,GO:0009058,GO:0009710,GO:0009820,GO:0009821,GO:0009987,GO:0016491,GO:0016614,GO:0016616,GO:0018130,GO:0034641,GO:0044237,GO:0044249,GO:0044271,GO:0044699,GO:0044710,GO:0046448,GO:0046483,GO:0050356,GO:0055114,GO:0071704,GO:1901360,GO:1901362,GO:1901564,GO:1901566,GO:1901576		K08081
chr1	Smic21592	-	1565055	1568418
chr1	Smic21593	-	1569358	1582845						GO:0005509; GO:0045454
chr1	Smic21594	-	1585850	1607976	sp|Q8CG64|FKRP_MOUSE	Fukutin-related protein OS=Mus musculus GN=Fkrp PE=1 SV=1			GO:0000139,GO:0003674,GO:0003824,GO:0005575,GO:0005576,GO:0005615,GO:0005783,GO:0005791,GO:0005794,GO:0005886,GO:0008150,GO:0008152,GO:0009058,GO:0009059,GO:0009100,GO:0009101,GO:0009987,GO:0016010,GO:0016020,GO:0016021,GO:0016485,GO:0016740,GO:0019538,GO:0031090,GO:0032991,GO:0034645,GO:0042383,GO:0043170,GO:0043226,GO:0043227,GO:0043229,GO:0043231,GO:0043234,GO:0044237,GO:0044238,GO:0044249,GO:…
chr1	Smic21595	-	1624717	1643437
chr1	Smic21596	-	1643942	1657739	sp|Q5T124|UBX11_HUMAN	UBX domain-containing protein 11 OS=Homo sapiens GN=UBXN11 PE=2 SV=2			GO:0005575,GO:0005737,GO:0005856,GO:0043226,GO:0043228,GO:0043229,GO:0043232,GO:0044424,GO:0044464
chr1	Smic21597	-	1659497	1670656	sp|P36993|PPM1B_MOUSE	Protein phosphatase 1B OS=Mus musculus GN=Ppm1b PE=1 SV=1	Protein-serine/threonine phosphatase	EC:3.1.3.16	GO:0000287,GO:0001817,GO:0001818,GO:0002682,GO:0002683,GO:0002697,GO:0002698,GO:0002831,GO:0002832,GO:0003674,GO:0003824,GO:0004721,GO:0004722,GO:0005488,GO:0005575,GO:0005737,GO:0005829,GO:0006464,GO:0006470,GO:0006497,GO:0006498,GO:0006499,GO:0006793,GO:0006796,GO:0008150,GO:0008152,GO:0009966,GO:0009968,GO:0009987,GO:0010646,GO:0010648,GO:0016020,GO:0016311,GO:0016787,GO:0016788,GO:0016791,GO:…	GO:0004722; GO:0006470	K04457
chr1	Smic21598	-	1673343	1678996
chr1	Smic21599	-	1679200	1720770	sp|O65352|1433_HELAN	14-3-3-like protein OS=Helianthus annuus PE=2 SV=1			GO:0003674,GO:0005488,GO:0005515,GO:0019904	GO:0003824; GO:0005669; GO:0006367; GO:0019904
chr1	Smic21600	+	1721060	1722133
chr1	Smic21601	-	1725625	1733149
chr1	Smic21602	-	1736371	1740779	sp|Q9C958|SRK2B_ARATH	Serine/threonine-protein kinase SRK2B OS=Arabidopsis thaliana GN=SRK2B PE=1 SV=1			GO:0000166,GO:0001882,GO:0001883,GO:0003674,GO:0003824,GO:0004672,GO:0004674,GO:0005488,GO:0005524,GO:0005543,GO:0005575,GO:0005829,GO:0006464,GO:0006468,GO:0006793,GO:0006796,GO:0006950,GO:0006970,GO:0008150,GO:0008152,GO:0008289,GO:0009628,GO:0009651,GO:0009791,GO:0009987,GO:0016301,GO:0016310,GO:0016740,GO:0016772,GO:0016773,GO:0017076,GO:0019538,GO:0030554,GO:0032501,GO:0032502,GO:0032549,GO:…	GO:0004672; GO:0005524; GO:0006468		K14498
chr1	Smic21603	+	1749415	1750919	tr|Q4YSH6|Q4YSH6_PLABA	Putative uncharacterized protein (Fragment) OS=Plasmodium berghei (strain Anka) GN=PB001621.02.0 PE=4 SV=1			GO:0000166,GO:0003674,GO:0003676,GO:0005488,GO:0036094,GO:0097159,GO:1901265,GO:1901363
chr1	Smic21604	-	1753279	1754643
chr1	Smic21605	-	1755449	1797239	sp|Q3MID3|ARFG2_RAT	ADP-ribosylation factor GTPase-activating protein 2 OS=Rattus norvegicus GN=Arfgap2 PE=2 SV=1			GO:0000139,GO:0003674,GO:0005083,GO:0005096,GO:0005488,GO:0005575,GO:0005730,GO:0005737,GO:0005794,GO:0006140,GO:0006810,GO:0008047,GO:0008060,GO:0008150,GO:0008270,GO:0009118,GO:0009894,GO:0015031,GO:0016020,GO:0016192,GO:0019219,GO:0019220,GO:0019222,GO:0030234,GO:0030695,GO:0030811,GO:0031090,GO:0031323,GO:0031329,GO:0032312,GO:0032318,GO:0033121,GO:0033124,GO:0043085,GO:0043087,GO:0043167,GO:…	GO:0005096		K12493
chr1	Smic21606	-	1797515	1812434	sp|O75179|ANR17_HUMAN	Ankyrin repeat domain-containing protein 17 OS=Homo sapiens GN=ANKRD17 PE=1 SV=3			GO:0001955,GO:0003674,GO:0003676,GO:0003723,GO:0005488,GO:0005575,GO:0005634,GO:0005737,GO:0008150,GO:0009987,GO:0016020,GO:0016032,GO:0021700,GO:0032502,GO:0043226,GO:0043227,GO:0043229,GO:0043231,GO:0044403,GO:0044419,GO:0044424,GO:0044464,GO:0044699,GO:0044764,GO:0044767,GO:0044822,GO:0045595,GO:0045596,GO:0048519,GO:0048523,GO:0050789,GO:0050793,GO:0050794,GO:0051093,GO:0051147,GO:0051148,GO:…	GO:0005515
chr1	Smic21607	-	1814660	1829678	sp|O43497|CAC1G_HUMAN	Voltage-dependent T-type calcium channel subunit alpha-1G OS=Homo sapiens GN=CACNA1G PE=2 SV=3			GO:0001508,GO:0002027,GO:0003254,GO:0003674,GO:0005215,GO:0005216,GO:0005244,GO:0005245,GO:0005261,GO:0005262,GO:0005488,GO:0005515,GO:0005575,GO:0005886,GO:0005891,GO:0006810,GO:0006811,GO:0006812,GO:0006816,GO:0006928,GO:0007154,GO:0007267,GO:0007268,GO:0007411,GO:0008016,GO:0008150,GO:0008324,GO:0008332,GO:0009987,GO:0010035,GO:0010038,GO:0010045,GO:0015075,GO:0015085,GO:0015267,GO:0016020,GO:…	GO:0005216; GO:0005509; GO:0006811; GO:0016020; GO:0055085		K04854
chr1	Smic19846	+	1857094	1858101
chr1	Smic19847	+	1859501	1894594	tr|Q8E833|Q8E833_SHEON	Putative surface lipoprotein OS=Shewanella oneidensis (strain MR-1) GN=SO_A0110 PE=4 SV=1			GO:0003674,GO:0008150
chr1	Smic19848	+	1895579	1906915	tr|Q8E833|Q8E833_SHEON	Putative surface lipoprotein OS=Shewanella oneidensis (strain MR-1) GN=SO_A0110 PE=4 SV=1			GO:0003674,GO:0008150
chr1	Smic48732	+	1903378	1904004
chr1	Smic19849	+	1907177	1911615	sp|Q0P5W1|VPS8_MOUSE	Vacuolar protein sorting-associated protein 8 homolog OS=Mus musculus GN=Vps8 PE=2 SV=1			GO:0003674,GO:0005488,GO:0005575,GO:0008150,GO:0008270,GO:0043167,GO:0043169,GO:0046872,GO:0046914	GO:0005515	K20178
chr1	Smic19850	+	1929300	1978991	tr|J9VN81|J9VN81_CRYNH	Uncharacterized protein OS=Cryptococcus neoformans var. grubii serotype A (strain H99 / ATCC 208821 / CBS 10515 / FGSC 9487) GN=CNAG_03655 PE=4 SV=1			GO:0003674,GO:0005488,GO:0005543,GO:0005575,GO:0005938,GO:0008150,GO:0008289,GO:0009987,GO:0032065,GO:0032507,GO:0032879,GO:0032880,GO:0043167,GO:0043168,GO:0044424,GO:0044444,GO:0044464,GO:0044699,GO:0044763,GO:0045185,GO:0048519,GO:0050789,GO:0051049,GO:0051051,GO:0051220,GO:0051223,GO:0051224,GO:0051235,GO:0051651,GO:0065007,GO:0065008,GO:0070201
chr1	Smic19851	+	1979078	1990556	sp|Q15751|HERC1_HUMAN	Probable E3 ubiquitin-protein ligase HERC1 OS=Homo sapiens GN=HERC1 PE=1 SV=2			GO:0003008,GO:0003674,GO:0003824,GO:0004842,GO:0005085,GO:0005086,GO:0005575,GO:0005737,GO:0005794,GO:0005829,GO:0006140,GO:0006464,GO:0006810,GO:0008150,GO:0008152,GO:0009118,GO:0009892,GO:0009894,GO:0009895,GO:0009987,GO:0010506,GO:0010507,GO:0016020,GO:0016043,GO:0016567,GO:0016740,GO:0016874,GO:0019219,GO:0019220,GO:0019222,GO:0019538,GO:0021533,GO:0021702,GO:0021953,GO:0030030,GO:0030154,GO:…			K10594
chr1	Smic19852	+	1992695	2016414	sp|O95714|HERC2_HUMAN	E3 ubiquitin-protein ligase HERC2 OS=Homo sapiens GN=HERC2 PE=1 SV=2			GO:0003674,GO:0003824,GO:0004842,GO:0005085,GO:0005488,GO:0005515,GO:0005575,GO:0005634,GO:0005737,GO:0005743,GO:0005814,GO:0005856,GO:0006139,GO:0006140,GO:0006259,GO:0006281,GO:0006464,GO:0006725,GO:0006807,GO:0006810,GO:0006886,GO:0006950,GO:0006974,GO:0007276,GO:0007283,GO:0008150,GO:0008152,GO:0008270,GO:0009118,GO:0009894,GO:0009987,GO:0015031,GO:0016020,GO:0016567,GO:0016740,GO:0016874,GO:…			K10595
chr1	Smic19856	-	2029211	2032114	sp|P04146|COPIA_DROME	Copia protein OS=Drosophila melanogaster GN=GIP PE=1 SV=3			GO:0000166,GO:0001882,GO:0001883,GO:0003674,GO:0003676,GO:0003824,GO:0004175,GO:0004190,GO:0005488,GO:0005524,GO:0006139,GO:0006259,GO:0006508,GO:0006725,GO:0006807,GO:0008150,GO:0008152,GO:0008233,GO:0008270,GO:0009987,GO:0015074,GO:0016787,GO:0017076,GO:0019538,GO:0030554,GO:0032549,GO:0032550,GO:0032553,GO:0032555,GO:0032559,GO:0034641,GO:0035639,GO:0036094,GO:0043167,GO:0043168,GO:0043169,GO:…	GO:0015074
chr1	Smic19857	+	2032359	2037741	tr|B7KLB2|B7KLB2_CYAP7	Putative RNA methylase (Precursor) OS=Cyanothece sp. (strain PCC 7424) GN=PCC7424_4113 PE=4 SV=1	Histone-lysine N-methyltransferase	EC:2.1.1.43	GO:0003674,GO:0003824,GO:0008150,GO:0008152,GO:0008168,GO:0016740,GO:0016741,GO:0032259	GO:0018024
chr1	Smic19858	+	2039717	2066496	sp|Q15751|HERC1_HUMAN	Probable E3 ubiquitin-protein ligase HERC1 OS=Homo sapiens GN=HERC1 PE=1 SV=2			GO:0003008,GO:0003674,GO:0003824,GO:0004842,GO:0005085,GO:0005086,GO:0005575,GO:0005737,GO:0005794,GO:0005829,GO:0006140,GO:0006464,GO:0006810,GO:0008150,GO:0008152,GO:0009118,GO:0009892,GO:0009894,GO:0009895,GO:0009987,GO:0010506,GO:0010507,GO:0016020,GO:0016043,GO:0016567,GO:0016740,GO:0016874,GO:0019219,GO:0019220,GO:0019222,GO:0019538,GO:0021533,GO:0021702,GO:0021953,GO:0030030,GO:0030154,GO:…			K10594
chr1	Smic19859	+	2072369	2074950	sp|O95714|HERC2_HUMAN	E3 ubiquitin-protein ligase HERC2 OS=Homo sapiens GN=HERC2 PE=1 SV=2			GO:0003674,GO:0003824,GO:0004842,GO:0005085,GO:0005488,GO:0005515,GO:0005575,GO:0005634,GO:0005737,GO:0005743,GO:0005814,GO:0005856,GO:0006139,GO:0006140,GO:0006259,GO:0006281,GO:0006464,GO:0006725,GO:0006807,GO:0006810,GO:0006886,GO:0006950,GO:0006974,GO:0007276,GO:0007283,GO:0008150,GO:0008152,GO:0008270,GO:0009118,GO:0009894,GO:0009987,GO:0015031,GO:0016020,GO:0016567,GO:0016740,GO:0016874,GO:…			K10595
chr1	Smic19860	+	2083058	2096632	sp|Q9SF91|RAE1E_ARATH	Ras-related protein RABE1e OS=Arabidopsis thaliana GN=RABE1E PE=1 SV=1	Nucleoside-triphosphate phosphatase	EC:3.6.1.15	GO:0000096,GO:0000097,GO:0000139,GO:0000166,GO:0000394,GO:0001882,GO:0001883,GO:0003674,GO:0005488,GO:0005515,GO:0005525,GO:0005575,GO:0005794,GO:0005886,GO:0006082,GO:0006139,GO:0006396,GO:0006520,GO:0006555,GO:0006725,GO:0006790,GO:0006807,GO:0006810,GO:0007165,GO:0007264,GO:0008150,GO:0008152,GO:0008380,GO:0008652,GO:0009058,GO:0009066,GO:0009067,GO:0009086,GO:0009987,GO:0015031,GO:0016020,GO:…	GO:0003924; GO:0005525		K07901
chr1	Smic19861	+	2103526	2126867
chr1	Smic19862	+	2127366	2137811
chr1	Smic19863	+	2141650	2192083	sp|Q55EJ3|NAT10_DICDI	N-acetyltransferase 10 homolog OS=Dictyostelium discoideum GN=nat10 PE=3 SV=1	Arylamine N-acetyltransferase	EC:2.3.1.5	GO:0000166,GO:0001882,GO:0001883,GO:0003674,GO:0003824,GO:0005488,GO:0005524,GO:0005575,GO:0005634,GO:0005730,GO:0008080,GO:0008150,GO:0008152,GO:0016407,GO:0016410,GO:0016740,GO:0016746,GO:0016747,GO:0017076,GO:0030554,GO:0032549,GO:0032550,GO:0032553,GO:0032555,GO:0032559,GO:0035639,GO:0036094,GO:0043167,GO:0043168,GO:0043226,GO:0043227,GO:0043228,GO:0043229,GO:0043231,GO:0043232,GO:0044422,GO:…	GO:0008080	K14521	K14521
chr1	Smic19864	+	2192399	2224502	sp|P54741|AFSK_STRCO	Serine/threonine-protein kinase AfsK OS=Streptomyces coelicolor (strain ATCC BAA-471 / A3(2) / M145) GN=afsK PE=1 SV=2			GO:0000166,GO:0001882,GO:0001883,GO:0003674,GO:0003824,GO:0004672,GO:0004674,GO:0005488,GO:0005524,GO:0006464,GO:0006468,GO:0006793,GO:0006796,GO:0008150,GO:0008152,GO:0009987,GO:0016301,GO:0016310,GO:0016740,GO:0016772,GO:0016773,GO:0017076,GO:0019538,GO:0030554,GO:0032549,GO:0032550,GO:0032553,GO:0032555,GO:0032559,GO:0035639,GO:0036094,GO:0036211,GO:0043167,GO:0043168,GO:0043170,GO:0043412,GO:…	GO:0005515
chr1	Smic19793	+	2225180	2225538	tr|A6FFP6|A6FFP6_9GAMM	Lipoprotein, putative OS=Moritella sp. PE36 GN=PE36_10523 PE=4 SV=1			GO:0003674,GO:0005488,GO:0005509,GO:0043167,GO:0043169,GO:0046872
chr1	Smic19794	+	2239155	2254176	tr|Q8E833|Q8E833_SHEON	Putative surface lipoprotein OS=Shewanella oneidensis (strain MR-1) GN=SO_A0110 PE=4 SV=1			GO:0003674,GO:0008150			K10594
chr1	Smic19795	+	2258643	2311479	tr|R1B8X8|R1B8X8_EMIHU	Uncharacterized protein OS=Emiliania huxleyi CCMP1516 GN=EMIHUDRAFT_250172 PE=4 SV=1			GO:0003674,GO:0005488,GO:0030246
chr1	Smic19796	+	2313569	2320361	sp|O95714|HERC2_HUMAN	E3 ubiquitin-protein ligase HERC2 OS=Homo sapiens GN=HERC2 PE=1 SV=2			GO:0003674,GO:0003824,GO:0004842,GO:0005085,GO:0005488,GO:0005515,GO:0005575,GO:0005634,GO:0005737,GO:0005743,GO:0005814,GO:0005856,GO:0006139,GO:0006140,GO:0006259,GO:0006281,GO:0006464,GO:0006725,GO:0006807,GO:0006810,GO:0006886,GO:0006950,GO:0006974,GO:0007276,GO:0007283,GO:0008150,GO:0008152,GO:0008270,GO:0009118,GO:0009894,GO:0009987,GO:0015031,GO:0016020,GO:0016567,GO:0016740,GO:0016874,GO:…			K10595
chr1	Smic19797	+	2323233	2325043	tr|A0A015L3F0|A0A015L3F0_9GLOM	Uncharacterized protein OS=Rhizophagus irregularis DAOM 197198w GN=RirG_053470 PE=4 SV=1			GO:0003674,GO:0005488,GO:0008270,GO:0043167,GO:0043169,GO:0046872,GO:0046914
chr1	Smic19798	+	2332948	2381401	sp|Q15751|HERC1_HUMAN	Probable E3 ubiquitin-protein ligase HERC1 OS=Homo sapiens GN=HERC1 PE=1 SV=2			GO:0003008,GO:0003674,GO:0003824,GO:0004842,GO:0005085,GO:0005086,GO:0005575,GO:0005737,GO:0005794,GO:0005829,GO:0006140,GO:0006464,GO:0006810,GO:0008150,GO:0008152,GO:0009118,GO:0009892,GO:0009894,GO:0009895,GO:0009987,GO:0010506,GO:0010507,GO:0016020,GO:0016043,GO:0016567,GO:0016740,GO:0016874,GO:0019219,GO:0019220,GO:0019222,GO:0019538,GO:0021533,GO:0021702,GO:0021953,GO:0030030,GO:0030154,GO:…			K10594
chr1	Smic19799	+	2383683	2385875	tr|Q8E833|Q8E833_SHEON	Putative surface lipoprotein OS=Shewanella oneidensis (strain MR-1) GN=SO_A0110 PE=4 SV=1			GO:0003674,GO:0008150
chr1	Smic19800	+	2399372	2402988	tr|A1SXS0|A1SXS0_PSYIN	PKD domain containing protein (Precursor) OS=Psychromonas ingrahamii (strain 37) GN=Ping_2564 PE=4 SV=1			GO:0003674,GO:0005488,GO:0005509,GO:0043167,GO:0043169,GO:0046872
chr1	Smic19801	+	2405580	2408882
chr1	Smic19802	+	2425946	2451178	tr|Q8E833|Q8E833_SHEON	Putative surface lipoprotein OS=Shewanella oneidensis (strain MR-1) GN=SO_A0110 PE=4 SV=1			GO:0003674,GO:0008150	GO:0005509; GO:0005515
chr1	Smic19804	+	2467053	2481385	sp|Q29432|PAG1_BOVIN	Pregnancy-associated glycoprotein 1 OS=Bos taurus PE=1 SV=1			GO:0003674,GO:0003824,GO:0004175,GO:0004190,GO:0005575,GO:0005576,GO:0005615,GO:0006508,GO:0008150,GO:0008152,GO:0008233,GO:0016787,GO:0019538,GO:0043170,GO:0044238,GO:0044421,GO:0070001,GO:0070011,GO:0071704
chr1	Smic19805	+	2484131	2524298	tr|C5LX97|C5LX97_PERM5	Putative uncharacterized protein OS=Perkinsus marinus (strain ATCC 50983 / TXsc) GN=Pmar_PMAR016882 PE=4 SV=1			GO:0003674,GO:0005215,GO:0005216,GO:0005227,GO:0005244,GO:0005261,GO:0005488,GO:0005509,GO:0005575,GO:0005891,GO:0006810,GO:0006811,GO:0006812,GO:0006928,GO:0008150,GO:0008324,GO:0009987,GO:0015075,GO:0015267,GO:0016020,GO:0016021,GO:0022803,GO:0022832,GO:0022836,GO:0022838,GO:0022839,GO:0022857,GO:0022891,GO:0022892,GO:0030317,GO:0032879,GO:0032991,GO:0034220,GO:0034702,GO:0034703,GO:0034704,GO:…	GO:0005216; GO:0005509; GO:0006811; GO:0016020; GO:0055085
chr1	Smic19806	+	2530000	2546027			RNA-directed RNA polymerase	EC:2.7.7.48		GO:0003968
chr1	Smic13934	+	2542912	2546027			RNA-directed RNA polymerase	EC:2.7.7.48		GO:0003968
chr1	Smic19807	+	2579098	2591059
chr1	Smic19808	+	2593994	2626551
chr1	Smic19809	+	2657939	2704940	sp|Q5VYS8|TUT7_HUMAN	Terminal uridylyltransferase 7 OS=Homo sapiens GN=ZCCHC6 PE=1 SV=1			GO:0003674,GO:0003676,GO:0003723,GO:0003824,GO:0005488,GO:0006139,GO:0006396,GO:0006725,GO:0006807,GO:0008150,GO:0008152,GO:0008270,GO:0009987,GO:0016070,GO:0016740,GO:0016772,GO:0016779,GO:0031123,GO:0034641,GO:0043167,GO:0043169,GO:0043170,GO:0044237,GO:0044238,GO:0044260,GO:0044822,GO:0046483,GO:0046872,GO:0046914,GO:0050265,GO:0070569,GO:0071704,GO:0090304,GO:0097159,GO:1901360,GO:1901363	GO:0005515
chr1	Smic19810	+	2705182	2711972	tr|Q8E833|Q8E833_SHEON	Putative surface lipoprotein OS=Shewanella oneidensis (strain MR-1) GN=SO_A0110 PE=4 SV=1			GO:0003674,GO:0008150
chr1	Smic19811	+	2715271	2731169	tr|Q8E833|Q8E833_SHEON	Putative surface lipoprotein OS=Shewanella oneidensis (strain MR-1) GN=SO_A0110 PE=4 SV=1			GO:0003674,GO:0008150	GO:0005515
chr1	Smic27445	-	2732716	2793239	sp|Q86XP0|PA24D_HUMAN	Cytosolic phospholipase A2 delta OS=Homo sapiens GN=PLA2G4D PE=2 SV=2			GO:0003674,GO:0003824,GO:0004620,GO:0004623,GO:0005488,GO:0005575,GO:0005737,GO:0005829,GO:0006066,GO:0006082,GO:0006520,GO:0006575,GO:0006576,GO:0006629,GO:0006644,GO:0006650,GO:0006654,GO:0006658,GO:0006793,GO:0006796,GO:0006807,GO:0008150,GO:0008152,GO:0008610,GO:0008654,GO:0009056,GO:0009058,GO:0009308,GO:0009395,GO:0009987,GO:0012506,GO:0016020,GO:0016042,GO:0016298,GO:0016787,GO:0016788,GO:…	GO:0005515		K16342
chr1	Smic48717	-	2782113	2782205
chr1	Smic27446	-	2794930	2796845	sp|P67064|UBIE_TROWT	Demethylmenaquinone methyltransferase OS=Tropheryma whipplei (strain Twist) GN=ubiE PE=3 SV=1			GO:0003674,GO:0003824,GO:0006732,GO:0008150,GO:0008152,GO:0008168,GO:0009058,GO:0009108,GO:0009233,GO:0009234,GO:0009987,GO:0016740,GO:0016741,GO:0032259,GO:0042180,GO:0042181,GO:0044237,GO:0044249,GO:0044281,GO:0044283,GO:0044699,GO:0044710,GO:0044711,GO:0044763,GO:0051186,GO:0051188,GO:0071704,GO:1901576,GO:1901661,GO:1901663	GO:0008168
chr1	Smic27447	-	2815476	2823977
chr1	Smic27448	-	2829477	2836302	tr|Q8E833|Q8E833_SHEON	Putative surface lipoprotein OS=Shewanella oneidensis (strain MR-1) GN=SO_A0110 PE=4 SV=1			GO:0003674,GO:0008150
chr1	Smic27449	-	2851297	2877497	tr|F0XZ01|F0XZ01_AURAN	Putative uncharacterized protein OS=Aureococcus anophagefferens GN=AURANDRAFT_70664 PE=3 SV=1			GO:0003674,GO:0003676,GO:0003677,GO:0003824,GO:0003899,GO:0004518,GO:0004519,GO:0004521,GO:0004540,GO:0005488,GO:0006139,GO:0006351,GO:0006396,GO:0006399,GO:0006725,GO:0006807,GO:0008033,GO:0008150,GO:0008152,GO:0009058,GO:0009059,GO:0009987,GO:0016070,GO:0016740,GO:0016772,GO:0016779,GO:0016787,GO:0016788,GO:0016891,GO:0016893,GO:0018130,GO:0019438,GO:0031123,GO:0032774,GO:0034062,GO:0034470,GO:…
chr1	Smic27450	-	2900564	2922898	sp|Q9VR91|HERC2_DROME	Probable E3 ubiquitin-protein ligase HERC2 OS=Drosophila melanogaster GN=HERC2 PE=1 SV=3			GO:0003674,GO:0003824,GO:0004842,GO:0005488,GO:0005575,GO:0005634,GO:0005737,GO:0005814,GO:0005856,GO:0006464,GO:0008150,GO:0008152,GO:0009987,GO:0016567,GO:0016740,GO:0016874,GO:0019538,GO:0020037,GO:0032446,GO:0036211,GO:0042787,GO:0043167,GO:0043169,GO:0043170,GO:0043226,GO:0043227,GO:0043228,GO:0043229,GO:0043231,GO:0043232,GO:0043412,GO:0044237,GO:0044238,GO:0044260,GO:0044267,GO:0044422,GO:…	GO:0005515		K10595
chr1	Smic27451	-	2925383	2943052	tr|Q8E833|Q8E833_SHEON	Putative surface lipoprotein OS=Shewanella oneidensis (strain MR-1) GN=SO_A0110 PE=4 SV=1			GO:0003674,GO:0008150
chr1	Smic27452	-	2946023	2985819	sp|Q4U2R1|HERC2_MOUSE	E3 ubiquitin-protein ligase HERC2 OS=Mus musculus GN=Herc2 PE=1 SV=3			GO:0003674,GO:0003824,GO:0004842,GO:0005488,GO:0005515,GO:0005575,GO:0005634,GO:0005737,GO:0005743,GO:0005814,GO:0005856,GO:0006139,GO:0006259,GO:0006281,GO:0006464,GO:0006725,GO:0006807,GO:0006950,GO:0006974,GO:0007276,GO:0007283,GO:0008150,GO:0008152,GO:0008270,GO:0009987,GO:0016020,GO:0016567,GO:0016740,GO:0016874,GO:0019538,GO:0019866,GO:0019899,GO:0020037,GO:0022414,GO:0031090,GO:0031625,GO:…			K10595
chr1	Smic8898	+	3056070	3067000	tr|Q4QQE8|Q4QQE8_SCHMA	Endonuclease-reverse transcriptase OS=Schistosoma mansoni PE=2 SV=1			GO:0003674,GO:0003676,GO:0003723,GO:0003824,GO:0003964,GO:0004518,GO:0004519,GO:0005488,GO:0006139,GO:0006259,GO:0006260,GO:0006278,GO:0006725,GO:0006807,GO:0008150,GO:0008152,GO:0009058,GO:0009059,GO:0009987,GO:0016740,GO:0016772,GO:0016779,GO:0016787,GO:0016788,GO:0034061,GO:0034641,GO:0034645,GO:0043170,GO:0044237,GO:0044238,GO:0044249,GO:0044260,GO:0046483,GO:0071704,GO:0090304,GO:0090305,GO:…
chr1	Smic8899	+	3067320	3068656
chr1	Smic8900	-	3076816	3081867	tr|Q8E833|Q8E833_SHEON	Putative surface lipoprotein OS=Shewanella oneidensis (strain MR-1) GN=SO_A0110 PE=4 SV=1			GO:0003674,GO:0008150
chr1	Smic8901	-	3091301	3108102
chr1	Smic8902	-	3139000	3160549	sp|Q9N0E7|MOCOS_BOVIN	Molybdenum cofactor sulfurase OS=Bos taurus GN=MOCOS PE=2 SV=3			GO:0003674,GO:0003824,GO:0005488,GO:0005575,GO:0006732,GO:0006777,GO:0006793,GO:0006796,GO:0006807,GO:0008150,GO:0008152,GO:0008265,GO:0009058,GO:0009108,GO:0009987,GO:0016740,GO:0016829,GO:0018130,GO:0019538,GO:0019637,GO:0019720,GO:0030151,GO:0030170,GO:0032324,GO:0043167,GO:0043168,GO:0043169,GO:0043170,GO:0043545,GO:0044237,GO:0044238,GO:0044249,GO:0046483,GO:0046872,GO:0046914,GO:0048037,GO:…	GO:0003824
chr1	Smic8903	-	3174940	3178937
chr1	Smic8907	-	3193701	3216474
chr1	Smic8915	-	3257446	3262722	sp|O13849|CBPY_SCHPO	Carboxypeptidase Y OS=Schizosaccharomyces pombe (strain 972 / ATCC 24843) GN=cpy1 PE=1 SV=1	Acting on peptide bonds (peptidases); Acting on peptide bonds (peptidases)	EC:3.4.21; EC:3.4.16	GO:0000322,GO:0000323,GO:0000324,GO:0003674,GO:0003824,GO:0004180,GO:0004185,GO:0005575,GO:0005737,GO:0005773,GO:0006508,GO:0007039,GO:0008150,GO:0008152,GO:0008233,GO:0008236,GO:0008238,GO:0009056,GO:0009057,GO:0009987,GO:0016787,GO:0017171,GO:0019538,GO:0030163,GO:0043170,GO:0043226,GO:0043227,GO:0043229,GO:0043231,GO:0044237,GO:0044238,GO:0044248,GO:0044257,GO:0044260,GO:0044265,GO:0044267,GO:…	GO:0004185; GO:0006508		K13289
chr1	Smic8916	-	3267066	3277086	sp|Q8IDX6|RBP2A_PLAF7	Reticulocyte-binding protein 2 homolog a OS=Plasmodium falciparum (isolate 3D7) GN=PF13_0198 PE=3 SV=1			GO:0003674,GO:0005488,GO:0005539,GO:0005575,GO:0005886,GO:0007155,GO:0008150,GO:0008201,GO:0016020,GO:0016021,GO:0016337,GO:0022610,GO:0043167,GO:0043168,GO:0044425,GO:0044464,GO:0044699,GO:0097367,GO:0098602,GO:1901681			K13849
chr1	Smic8917	-	3285951	3292694	sp|Q15751|HERC1_HUMAN	Probable E3 ubiquitin-protein ligase HERC1 OS=Homo sapiens GN=HERC1 PE=1 SV=2			GO:0003008,GO:0003674,GO:0003824,GO:0004842,GO:0005085,GO:0005086,GO:0005575,GO:0005737,GO:0005794,GO:0005829,GO:0006140,GO:0006464,GO:0006810,GO:0008150,GO:0008152,GO:0009118,GO:0009892,GO:0009894,GO:0009895,GO:0009987,GO:0010506,GO:0010507,GO:0016020,GO:0016043,GO:0016567,GO:0016740,GO:0016874,GO:0019219,GO:0019220,GO:0019222,GO:0019538,GO:0021533,GO:0021702,GO:0021953,GO:0030030,GO:0030154,GO:…			K10594
chr1	Smic8918	-	3310590	3311016
chr1	Smic8919	-	3323789	3327083	tr|Q8E833|Q8E833_SHEON	Putative surface lipoprotein OS=Shewanella oneidensis (strain MR-1) GN=SO_A0110 PE=4 SV=1			GO:0003674,GO:0008150
chr1	Smic8920	-	3330110	3362567	tr|Q8E833|Q8E833_SHEON	Putative surface lipoprotein OS=Shewanella oneidensis (strain MR-1) GN=SO_A0110 PE=4 SV=1			GO:0003674,GO:0008150
chr1	Smic8922	-	3369918	3370488
chr1	Smic8923	+	3372678	3373067
chr1	Smic8924	+	3373111	3374426
chr1	Smic8925	-	3394043	3431038
chr1	Smic8928	+	3451921	3459168
chr1	Smic8929	+	3464879	3466227
chr1	Smic8930	-	3469143	3489092	sp|A4IIN5|TISD_XENTR	Zinc finger protein 36, C3H1 type-like 2 OS=Xenopus tropicalis GN=zfp36l2 PE=2 SV=2			GO:0000288,GO:0000956,GO:0001822,GO:0003674,GO:0003676,GO:0003677,GO:0003723,GO:0003729,GO:0003730,GO:0005488,GO:0005575,GO:0005634,GO:0005737,GO:0006139,GO:0006401,GO:0006402,GO:0006725,GO:0006807,GO:0007275,GO:0008150,GO:0008152,GO:0009056,GO:0009057,GO:0009893,GO:0009894,GO:0009896,GO:0009987,GO:0010468,GO:0010604,GO:0010608,GO:0016070,GO:0016071,GO:0017091,GO:0017145,GO:0019219,GO:0019222,GO:…	GO:0046872
chr1	Smic8931	+	3489594	3490495
chr1	Smic8932	-	3504934	3532916	sp|Q15751|HERC1_HUMAN	Probable E3 ubiquitin-protein ligase HERC1 OS=Homo sapiens GN=HERC1 PE=1 SV=2			GO:0003008,GO:0003674,GO:0003824,GO:0004842,GO:0005085,GO:0005086,GO:0005575,GO:0005737,GO:0005794,GO:0005829,GO:0006140,GO:0006464,GO:0006810,GO:0008150,GO:0008152,GO:0009118,GO:0009892,GO:0009894,GO:0009895,GO:0009987,GO:0010506,GO:0010507,GO:0016020,GO:0016043,GO:0016567,GO:0016740,GO:0016874,GO:0019219,GO:0019220,GO:0019222,GO:0019538,GO:0021533,GO:0021702,GO:0021953,GO:0030030,GO:0030154,GO:…			K10594
chr1	Smic8933	-	3540492	3547529	tr|Q8E833|Q8E833_SHEON	Putative surface lipoprotein OS=Shewanella oneidensis (strain MR-1) GN=SO_A0110 PE=4 SV=1			GO:0003674,GO:0008150
chr1	Smic8934	+	3548211	3550445
chr1	Smic8935	-	3563792	3573144	tr|Q8E833|Q8E833_SHEON	Putative surface lipoprotein OS=Shewanella oneidensis (strain MR-1) GN=SO_A0110 PE=4 SV=1			GO:0003674,GO:0008150
chr1	Smic8936	-	3575051	3582644	sp|Q9SIC9|PP178_ARATH	Pentatricopeptide repeat-containing protein At2g31400, chloroplastic OS=Arabidopsis thaliana GN=At2g31400 PE=2 SV=1			GO:0003674,GO:0003676,GO:0003677,GO:0005488,GO:0005575,GO:0007165,GO:0008150,GO:0009507,GO:0009536,GO:0009987,GO:0010019,GO:0031930,GO:0043226,GO:0043227,GO:0043229,GO:0043231,GO:0044424,GO:0044444,GO:0044464,GO:0050789,GO:0050794,GO:0050896,GO:0051716,GO:0065007,GO:0097159,GO:1901363	GO:0005515
chr1	Smic8937	+	3589972	3596406
chr1	Smic8940	+	3599242	3639909	tr|Q8CMJ0|Q8CMJ0_SHEON	Putative surface lipoprotein OS=Shewanella oneidensis (strain MR-1) GN=SO_A0112 PE=4 SV=1			GO:0003674,GO:0008150	GO:0005515
chr1	Smic8941	+	3640443	3649726	sp|Q15751|HERC1_HUMAN	Probable E3 ubiquitin-protein ligase HERC1 OS=Homo sapiens GN=HERC1 PE=1 SV=2			GO:0003008,GO:0003674,GO:0003824,GO:0004842,GO:0005085,GO:0005086,GO:0005575,GO:0005737,GO:0005794,GO:0005829,GO:0006140,GO:0006464,GO:0006810,GO:0008150,GO:0008152,GO:0009118,GO:0009892,GO:0009894,GO:0009895,GO:0009987,GO:0010506,GO:0010507,GO:0016020,GO:0016043,GO:0016567,GO:0016740,GO:0016874,GO:0019219,GO:0019220,GO:0019222,GO:0019538,GO:0021533,GO:0021702,GO:0021953,GO:0030030,GO:0030154,GO:…	GO:0005515		K10594
chr1	Smic39150	+	3650436	3651922	sp|Q15751|HERC1_HUMAN	Probable E3 ubiquitin-protein ligase HERC1 OS=Homo sapiens GN=HERC1 PE=1 SV=2			GO:0003008,GO:0003674,GO:0003824,GO:0004842,GO:0005085,GO:0005086,GO:0005575,GO:0005737,GO:0005794,GO:0005829,GO:0006140,GO:0006464,GO:0006810,GO:0008150,GO:0008152,GO:0009118,GO:0009892,GO:0009894,GO:0009895,GO:0009987,GO:0010506,GO:0010507,GO:0016020,GO:0016043,GO:0016567,GO:0016740,GO:0016874,GO:0019219,GO:0019220,GO:0019222,GO:0019538,GO:0021533,GO:0021702,GO:0021953,GO:0030030,GO:0030154,GO:…			K10594
chr1	Smic39149	+	3655710	3661000
chr1	Smic39148	+	3662928	3664506
chr1	Smic39147	+	3665000	3666048
chr1	Smic39146	+	3669754	3692187	sp|Q15751|HERC1_HUMAN	Probable E3 ubiquitin-protein ligase HERC1 OS=Homo sapiens GN=HERC1 PE=1 SV=2			GO:0003008,GO:0003674,GO:0003824,GO:0004842,GO:0005085,GO:0005086,GO:0005575,GO:0005737,GO:0005794,GO:0005829,GO:0006140,GO:0006464,GO:0006810,GO:0008150,GO:0008152,GO:0009118,GO:0009892,GO:0009894,GO:0009895,GO:0009987,GO:0010506,GO:0010507,GO:0016020,GO:0016043,GO:0016567,GO:0016740,GO:0016874,GO:0019219,GO:0019220,GO:0019222,GO:0019538,GO:0021533,GO:0021702,GO:0021953,GO:0030030,GO:0030154,GO:…	GO:0016409		K10594
chr1	Smic39145	+	3696413	3725190	tr|Q8E833|Q8E833_SHEON	Putative surface lipoprotein OS=Shewanella oneidensis (strain MR-1) GN=SO_A0110 PE=4 SV=1			GO:0003674,GO:0008150	GO:0005515
chr1	Smic39144	+	3727904	3732172
chr1	Smic10380	+	3753333	3772176	sp|Q9VR91|HERC2_DROME	Probable E3 ubiquitin-protein ligase HERC2 OS=Drosophila melanogaster GN=HERC2 PE=1 SV=3			GO:0003674,GO:0003824,GO:0004842,GO:0005488,GO:0005575,GO:0005634,GO:0005737,GO:0005814,GO:0005856,GO:0006464,GO:0008150,GO:0008152,GO:0009987,GO:0016567,GO:0016740,GO:0016874,GO:0019538,GO:0020037,GO:0032446,GO:0036211,GO:0042787,GO:0043167,GO:0043169,GO:0043170,GO:0043226,GO:0043227,GO:0043228,GO:0043229,GO:0043231,GO:0043232,GO:0043412,GO:0044237,GO:0044238,GO:0044260,GO:0044267,GO:0044422,GO:…	GO:0005515		K10595
chr1	Smic10379	+	3790632	3793023
chr1	Smic10378	+	3805493	3809973
chr1	Smic10377	-	3811629	3812821
chr1	Smic10376	+	3821226	3833338
chr1	Smic10373	+	3832700	3843326	tr|W4FWQ0|W4FWQ0_9STRA	Uncharacterized protein OS=Aphanomyces astaci GN=H257_13593 PE=3 SV=1			GO:0003674,GO:0003824,GO:0008150,GO:0008152,GO:0016491,GO:0016705,GO:0016706,GO:0044699,GO:0044710,GO:0051213,GO:0055114
chr1	Smic10375	+	3849894	3857558
chr1	Smic10374	+	3862209	3872139
chr1	Smic10373	+	3880807	3888216	tr|W4FWQ0|W4FWQ0_9STRA	Uncharacterized protein OS=Aphanomyces astaci GN=H257_13593 PE=3 SV=1			GO:0003674,GO:0003824,GO:0008150,GO:0008152,GO:0016491,GO:0016705,GO:0016706,GO:0044699,GO:0044710,GO:0051213,GO:0055114
chr1	Smic10372	+	3899075	3929479	tr|Q8E833|Q8E833_SHEON	Putative surface lipoprotein OS=Shewanella oneidensis (strain MR-1) GN=SO_A0110 PE=4 SV=1			GO:0003674,GO:0008150
chr1	Smic10371	-	3933165	3935863
chr1	Smic10370	-	3958455	3964762
chr1	Smic10369	+	3980031	3988053
chr1	Smic10368	+	4004601	4014932	sp|Q9VR91|HERC2_DROME	Probable E3 ubiquitin-protein ligase HERC2 OS=Drosophila melanogaster GN=HERC2 PE=1 SV=3			GO:0003674,GO:0003824,GO:0004842,GO:0005488,GO:0005575,GO:0005634,GO:0005737,GO:0005814,GO:0005856,GO:0006464,GO:0008150,GO:0008152,GO:0009987,GO:0016567,GO:0016740,GO:0016874,GO:0019538,GO:0020037,GO:0032446,GO:0036211,GO:0042787,GO:0043167,GO:0043169,GO:0043170,GO:0043226,GO:0043227,GO:0043228,GO:0043229,GO:0043231,GO:0043232,GO:0043412,GO:0044237,GO:0044238,GO:0044260,GO:0044267,GO:0044422,GO:…	GO:0005515		K10595
chr1	Smic10367	+	4048178	4049212	sp|A5CEP5|RNH_ORITB	Ribonuclease H OS=Orientia tsutsugamushi (strain Boryong) GN=rnhA PE=3 SV=1	Acting on ester bonds; Acting on ester bonds; Ribonuclease H	EC:3.1.30; EC:3.1.26; EC:3.1.26.4	GO:0000287,GO:0003674,GO:0003676,GO:0003824,GO:0004518,GO:0004519,GO:0004521,GO:0004523,GO:0004540,GO:0005488,GO:0005575,GO:0005737,GO:0006139,GO:0006401,GO:0006725,GO:0006807,GO:0008150,GO:0008152,GO:0009056,GO:0009057,GO:0009987,GO:0016070,GO:0016787,GO:0016788,GO:0016891,GO:0016893,GO:0019439,GO:0034641,GO:0034655,GO:0043167,GO:0043169,GO:0043170,GO:0044237,GO:0044238,GO:0044248,GO:0044260,GO:…	GO:0003676; GO:0004523		K03469
chr1	Smic10366	+	4054176	4066728
chr1	Smic10365	+	4091728	4093258	sp|Q15751|HERC1_HUMAN	Probable E3 ubiquitin-protein ligase HERC1 OS=Homo sapiens GN=HERC1 PE=1 SV=2			GO:0003008,GO:0003674,GO:0003824,GO:0004842,GO:0005085,GO:0005086,GO:0005575,GO:0005737,GO:0005794,GO:0005829,GO:0006140,GO:0006464,GO:0006810,GO:0008150,GO:0008152,GO:0009118,GO:0009892,GO:0009894,GO:0009895,GO:0009987,GO:0010506,GO:0010507,GO:0016020,GO:0016043,GO:0016567,GO:0016740,GO:0016874,GO:0019219,GO:0019220,GO:0019222,GO:0019538,GO:0021533,GO:0021702,GO:0021953,GO:0030030,GO:0030154,GO:…			K10594
chr1	Smic10364	+	4108494	4113503	sp|Q15751|HERC1_HUMAN	Probable E3 ubiquitin-protein ligase HERC1 OS=Homo sapiens GN=HERC1 PE=1 SV=2			GO:0003008,GO:0003674,GO:0003824,GO:0004842,GO:0005085,GO:0005086,GO:0005575,GO:0005737,GO:0005794,GO:0005829,GO:0006140,GO:0006464,GO:0006810,GO:0008150,GO:0008152,GO:0009118,GO:0009892,GO:0009894,GO:0009895,GO:0009987,GO:0010506,GO:0010507,GO:0016020,GO:0016043,GO:0016567,GO:0016740,GO:0016874,GO:0019219,GO:0019220,GO:0019222,GO:0019538,GO:0021533,GO:0021702,GO:0021953,GO:0030030,GO:0030154,GO:…			K10594
chr1	Smic10363	+	4134978	4143663
chr1	Smic10362	+	4158379	4164537
chr1	Smic10360	+	4188054	4262662	sp|O61967|LAP1_CAEEL	Protein lap1 OS=Caenorhabditis elegans GN=let-413 PE=1 SV=3			GO:0005575,GO:0005886,GO:0005912,GO:0006810,GO:0007043,GO:0007155,GO:0007163,GO:0008150,GO:0009653,GO:0009790,GO:0009887,GO:0009987,GO:0015031,GO:0016020,GO:0016043,GO:0016323,GO:0022607,GO:0022610,GO:0030011,GO:0030029,GO:0030054,GO:0032502,GO:0033043,GO:0034329,GO:0034330,GO:0035088,GO:0035090,GO:0044425,GO:0044459,GO:0044464,GO:0044699,GO:0044763,GO:0044767,GO:0045108,GO:0045184,GO:0045197,GO:…	GO:0005515
chr1	Smic10359	+	4272136	4283392
chr1	Smic10357	+	4290912	4318629	sp|Q15751|HERC1_HUMAN	Probable E3 ubiquitin-protein ligase HERC1 OS=Homo sapiens GN=HERC1 PE=1 SV=2			GO:0003008,GO:0003674,GO:0003824,GO:0004842,GO:0005085,GO:0005086,GO:0005575,GO:0005737,GO:0005794,GO:0005829,GO:0006140,GO:0006464,GO:0006810,GO:0008150,GO:0008152,GO:0009118,GO:0009892,GO:0009894,GO:0009895,GO:0009987,GO:0010506,GO:0010507,GO:0016020,GO:0016043,GO:0016567,GO:0016740,GO:0016874,GO:0019219,GO:0019220,GO:0019222,GO:0019538,GO:0021533,GO:0021702,GO:0021953,GO:0030030,GO:0030154,GO:…	GO:0005509; GO:0005515		K10594
chr1	Smic10356	+	4329515	4330698
chr1	Smic10355	+	4345313	4352046	sp|P28745|RCC1_SCHPO	Protein pim1 OS=Schizosaccharomyces pombe (strain 972 / ATCC 24843) GN=pim1 PE=1 SV=2			GO:0000075,GO:0000280,GO:0000785,GO:0000790,GO:0003674,GO:0005085,GO:0005087,GO:0005088,GO:0005575,GO:0005634,GO:0006140,GO:0006405,GO:0006406,GO:0006407,GO:0006810,GO:0006913,GO:0006996,GO:0007049,GO:0007067,GO:0007088,GO:0007093,GO:0007165,GO:0007264,GO:0007265,GO:0007346,GO:0008150,GO:0009118,GO:0009894,GO:0009987,GO:0010389,GO:0010564,GO:0010948,GO:0010972,GO:0015931,GO:0016043,GO:0016482,GO:…
chr1	Smic10354	+	4353401	4376216	tr|Q8E833|Q8E833_SHEON	Putative surface lipoprotein OS=Shewanella oneidensis (strain MR-1) GN=SO_A0110 PE=4 SV=1			GO:0003674,GO:0008150
chr1	Smic10353	+	4405525	4415734
chr1	Smic10352	+	4423823	4431241
chr1	Smic10351	+	4445742	4451632
chr1	Smic5947	+	4478045	4507838
chr1	Smic5948	+	4521995	4524039	tr|Q8E833|Q8E833_SHEON	Putative surface lipoprotein OS=Shewanella oneidensis (strain MR-1) GN=SO_A0110 PE=4 SV=1			GO:0003674,GO:0008150
chr1	Smic5949	+	4524252	4542953	sp|P28745|RCC1_SCHPO	Protein pim1 OS=Schizosaccharomyces pombe (strain 972 / ATCC 24843) GN=pim1 PE=1 SV=2			GO:0000075,GO:0000280,GO:0000785,GO:0000790,GO:0003674,GO:0005085,GO:0005087,GO:0005088,GO:0005575,GO:0005634,GO:0006140,GO:0006405,GO:0006406,GO:0006407,GO:0006810,GO:0006913,GO:0006996,GO:0007049,GO:0007067,GO:0007088,GO:0007093,GO:0007165,GO:0007264,GO:0007265,GO:0007346,GO:0008150,GO:0009118,GO:0009894,GO:0009987,GO:0010389,GO:0010564,GO:0010948,GO:0010972,GO:0015931,GO:0016043,GO:0016482,GO:…
chr1	Smic5950	+	4543467	4606035	sp|Q9LHQ7|MCES1_ARATH	mRNA cap guanine-N7 methyltransferase 1 OS=Arabidopsis thaliana GN=At3g20650 PE=2 SV=1	mRNA (guanine-N(7)-)-methyltransferase	EC:2.1.1.56	GO:0001510,GO:0003674,GO:0003676,GO:0003723,GO:0003824,GO:0004482,GO:0005488,GO:0005575,GO:0005634,GO:0006139,GO:0006370,GO:0006396,GO:0006397,GO:0006725,GO:0006807,GO:0006810,GO:0006811,GO:0006812,GO:0006820,GO:0006865,GO:0008150,GO:0008152,GO:0008168,GO:0008170,GO:0008173,GO:0008174,GO:0008757,GO:0009451,GO:0009452,GO:0009987,GO:0015711,GO:0015804,GO:0015824,GO:0015849,GO:0016070,GO:0016071,GO:…	GO:0004482	K00565	K00565
chr1	Smic5951	+	4606374	4627229
chr1	Smic5952	+	4632572	4637481	tr|Q8E833|Q8E833_SHEON	Putative surface lipoprotein OS=Shewanella oneidensis (strain MR-1) GN=SO_A0110 PE=4 SV=1			GO:0003674,GO:0008150	GO:0005515
chr1	Smic5953	-	4643301	4645129
chr1	Smic5954	-	4668613	4673309
chr1	Smic5955	-	4684743	4706359	gi|551535065|ref|XP_005756358.1|	hypothetical protein EMIHUDRAFT_466323 [Emiliania huxleyi CCMP1516] >gi|485603197|gb|EOD03929.1| hypothetical protein EMIHUDRAFT_466323 [Emiliania huxleyi CCMP1516]
chr1	Smic5956	-	4723876	4753189	sp|Q15751|HERC1_HUMAN	Probable E3 ubiquitin-protein ligase HERC1 OS=Homo sapiens GN=HERC1 PE=1 SV=2			GO:0003008,GO:0003674,GO:0003824,GO:0004842,GO:0005085,GO:0005086,GO:0005575,GO:0005737,GO:0005794,GO:0005829,GO:0006140,GO:0006464,GO:0006810,GO:0008150,GO:0008152,GO:0009118,GO:0009892,GO:0009894,GO:0009895,GO:0009987,GO:0010506,GO:0010507,GO:0016020,GO:0016043,GO:0016567,GO:0016740,GO:0016874,GO:0019219,GO:0019220,GO:0019222,GO:0019538,GO:0021533,GO:0021702,GO:0021953,GO:0030030,GO:0030154,GO:…			K10594
chr1	Smic5957	-	4755452	4757948
chr1	Smic5958	-	4759421	4789182
chr1	Smic5959	-	4791979	4849860	sp|O95180|CAC1H_HUMAN	Voltage-dependent T-type calcium channel subunit alpha-1H OS=Homo sapiens GN=CACNA1H PE=1 SV=4			GO:0000768,GO:0003008,GO:0003012,GO:0003674,GO:0005215,GO:0005216,GO:0005244,GO:0005245,GO:0005261,GO:0005262,GO:0005488,GO:0005515,GO:0005575,GO:0005886,GO:0005891,GO:0005901,GO:0006066,GO:0006629,GO:0006694,GO:0006700,GO:0006704,GO:0006705,GO:0006810,GO:0006811,GO:0006812,GO:0006816,GO:0006928,GO:0006936,GO:0006949,GO:0007411,GO:0007517,GO:0007520,GO:0008016,GO:0008150,GO:0008152,GO:0008202,GO:…	GO:0005216; GO:0005509; GO:0006811; GO:0016020; GO:0055085		K04855
chr1	Smic5960	-	4853334	4864406	tr|Q8E833|Q8E833_SHEON	Putative surface lipoprotein OS=Shewanella oneidensis (strain MR-1) GN=SO_A0110 PE=4 SV=1			GO:0003674,GO:0008150
chr1	Smic5961	-	4865059	4869721	sp|Q54VW7|GACGG_DICDI	Rho GTPase-activating protein gacGG OS=Dictyostelium discoideum GN=gacGG PE=3 SV=1			GO:0003674,GO:0005096,GO:0005575,GO:0005622,GO:0005737,GO:0006140,GO:0007165,GO:0008047,GO:0008150,GO:0009118,GO:0009894,GO:0009987,GO:0019219,GO:0019220,GO:0019222,GO:0030234,GO:0030695,GO:0030811,GO:0031323,GO:0031329,GO:0033121,GO:0033124,GO:0043085,GO:0043087,GO:0043547,GO:0044093,GO:0044424,GO:0044464,GO:0050789,GO:0050790,GO:0050794,GO:0050896,GO:0051171,GO:0051174,GO:0051336,GO:0051345,GO:…
chr1	Smic5962	-	4870257	4911399	sp|Q9R053|SCNBA_MOUSE	Sodium channel protein type 11 subunit alpha OS=Mus musculus GN=Scn11a PE=2 SV=2			GO:0001508,GO:0001518,GO:0003674,GO:0005215,GO:0005216,GO:0005244,GO:0005248,GO:0005261,GO:0005272,GO:0005488,GO:0005515,GO:0005575,GO:0005886,GO:0006810,GO:0006811,GO:0006812,GO:0006814,GO:0008150,GO:0008324,GO:0009987,GO:0015075,GO:0015077,GO:0015081,GO:0015267,GO:0015672,GO:0016020,GO:0016021,GO:0019228,GO:0022803,GO:0022832,GO:0022836,GO:0022838,GO:0022843,GO:0022857,GO:0022890,GO:0022891,GO:…	GO:0005216; GO:0005509; GO:0006811; GO:0016020; GO:0055085
chr1	Smic5963	-	4911514	4936369	sp|Q8BGJ0|ZDH15_MOUSE	Palmitoyltransferase ZDHHC15 OS=Mus musculus GN=Zdhhc15 PE=1 SV=1			GO:0003674,GO:0003824,GO:0005488,GO:0005575,GO:0006464,GO:0006497,GO:0006996,GO:0008150,GO:0008152,GO:0008270,GO:0009987,GO:0016020,GO:0016021,GO:0016043,GO:0016050,GO:0016188,GO:0016409,GO:0016417,GO:0016740,GO:0016746,GO:0016747,GO:0018345,GO:0019538,GO:0019706,GO:0019707,GO:0021700,GO:0032502,GO:0036211,GO:0043167,GO:0043169,GO:0043170,GO:0043412,GO:0043543,GO:0044237,GO:0044238,GO:0044260,GO:…	GO:0016409	K20028
chr1	Smic5964	-	4937592	4956858	tr|Q8E833|Q8E833_SHEON	Putative surface lipoprotein OS=Shewanella oneidensis (strain MR-1) GN=SO_A0110 PE=4 SV=1			GO:0003674,GO:0008150
chr1	Smic5965	-	4958690	4965045	sp|P9WGR5|Y484_MYCTU	Uncharacterized oxidoreductase Rv0484c OS=Mycobacterium tuberculosis (strain ATCC 25618 / H37Rv) GN=Rv0484c PE=3 SV=1			GO:0003674,GO:0003824,GO:0005575,GO:0005886,GO:0008150,GO:0008152,GO:0016020,GO:0016491,GO:0044464,GO:0044699,GO:0044710,GO:0055114	GO:0005515
chr1	Smic5966	-	4966525	4991532	tr|Q8E833|Q8E833_SHEON	Putative surface lipoprotein OS=Shewanella oneidensis (strain MR-1) GN=SO_A0110 PE=4 SV=1			GO:0003674,GO:0008150	GO:0005515
chr1	Smic3057	-	4992723	4994050
chr1	Smic3056	-	5002510	5007249
chr1	Smic3055	-	5016152	5038157	sp|O95714|HERC2_HUMAN	E3 ubiquitin-protein ligase HERC2 OS=Homo sapiens GN=HERC2 PE=1 SV=2			GO:0003674,GO:0003824,GO:0004842,GO:0005085,GO:0005488,GO:0005515,GO:0005575,GO:0005634,GO:0005737,GO:0005743,GO:0005814,GO:0005856,GO:0006139,GO:0006140,GO:0006259,GO:0006281,GO:0006464,GO:0006725,GO:0006807,GO:0006810,GO:0006886,GO:0006950,GO:0006974,GO:0007276,GO:0007283,GO:0008150,GO:0008152,GO:0008270,GO:0009118,GO:0009894,GO:0009987,GO:0015031,GO:0016020,GO:0016567,GO:0016740,GO:0016874,GO:…	GO:0003690; GO:0005515; GO:0006355		K10595
chr1	Smic3054	-	5039338	5050057
chr1	Smic3053	+	5050178	5051357
chr1	Smic3052	+	5051568	5052337
chr1	Smic3051	-	5052731	5055354	tr|Q8E833|Q8E833_SHEON	Putative surface lipoprotein OS=Shewanella oneidensis (strain MR-1) GN=SO_A0110 PE=4 SV=1			GO:0003674,GO:0008150	GO:0005515
chr1	Smic3050	-	5061371	5119951	sp|Q9SR00|PP213_ARATH	Pentatricopeptide repeat-containing protein At3g04760, chloroplastic OS=Arabidopsis thaliana GN=At3g04760 PE=2 SV=1			GO:0005575,GO:0008150,GO:0009507,GO:0009536,GO:0009653,GO:0009886,GO:0010103,GO:0032502,GO:0043226,GO:0043227,GO:0043229,GO:0043231,GO:0044424,GO:0044444,GO:0044464,GO:0044699,GO:0044767	GO:0005515
chr1	Smic45566	-	5115751	5119657						GO:0005515
chr1	Smic3049	-	5123035	5133733	tr|Q8E833|Q8E833_SHEON	Putative surface lipoprotein OS=Shewanella oneidensis (strain MR-1) GN=SO_A0110 PE=4 SV=1			GO:0003674,GO:0008150
chr1	Smic1070	-	5132298	5552621	sp|O95714|HERC2_HUMAN	E3 ubiquitin-protein ligase HERC2 OS=Homo sapiens GN=HERC2 PE=1 SV=2			GO:0003674,GO:0003824,GO:0004842,GO:0005085,GO:0005488,GO:0005515,GO:0005575,GO:0005634,GO:0005737,GO:0005743,GO:0005814,GO:0005856,GO:0006139,GO:0006140,GO:0006259,GO:0006281,GO:0006464,GO:0006725,GO:0006807,GO:0006810,GO:0006886,GO:0006950,GO:0006974,GO:0007276,GO:0007283,GO:0008150,GO:0008152,GO:0008270,GO:0009118,GO:0009894,GO:0009987,GO:0015031,GO:0016020,GO:0016567,GO:0016740,GO:0016874,GO:…			K10594
chr1	Smic3048	-	5145941	5149058	tr|Q8E833|Q8E833_SHEON	Putative surface lipoprotein OS=Shewanella oneidensis (strain MR-1) GN=SO_A0110 PE=4 SV=1			GO:0003674,GO:0008150
chr1	Smic3047	-	5152248	5182912	sp|Q15751|HERC1_HUMAN	Probable E3 ubiquitin-protein ligase HERC1 OS=Homo sapiens GN=HERC1 PE=1 SV=2			GO:0003008,GO:0003674,GO:0003824,GO:0004842,GO:0005085,GO:0005086,GO:0005575,GO:0005737,GO:0005794,GO:0005829,GO:0006140,GO:0006464,GO:0006810,GO:0008150,GO:0008152,GO:0009118,GO:0009892,GO:0009894,GO:0009895,GO:0009987,GO:0010506,GO:0010507,GO:0016020,GO:0016043,GO:0016567,GO:0016740,GO:0016874,GO:0019219,GO:0019220,GO:0019222,GO:0019538,GO:0021533,GO:0021702,GO:0021953,GO:0030030,GO:0030154,GO:…			K10594
chr1	Smic3046	-	5188934	5217929
chr1	Smic3045	-	5217993	5284118	sp|Q15751|HERC1_HUMAN	Probable E3 ubiquitin-protein ligase HERC1 OS=Homo sapiens GN=HERC1 PE=1 SV=2			GO:0003008,GO:0003674,GO:0003824,GO:0004842,GO:0005085,GO:0005086,GO:0005575,GO:0005737,GO:0005794,GO:0005829,GO:0006140,GO:0006464,GO:0006810,GO:0008150,GO:0008152,GO:0009118,GO:0009892,GO:0009894,GO:0009895,GO:0009987,GO:0010506,GO:0010507,GO:0016020,GO:0016043,GO:0016567,GO:0016740,GO:0016874,GO:0019219,GO:0019220,GO:0019222,GO:0019538,GO:0021533,GO:0021702,GO:0021953,GO:0030030,GO:0030154,GO:…
chr1	Smic3044	-	5284678	5342000	sp|Q15751|HERC1_HUMAN	Probable E3 ubiquitin-protein ligase HERC1 OS=Homo sapiens GN=HERC1 PE=1 SV=2			GO:0003008,GO:0003674,GO:0003824,GO:0004842,GO:0005085,GO:0005086,GO:0005575,GO:0005737,GO:0005794,GO:0005829,GO:0006140,GO:0006464,GO:0006810,GO:0008150,GO:0008152,GO:0009118,GO:0009892,GO:0009894,GO:0009895,GO:0009987,GO:0010506,GO:0010507,GO:0016020,GO:0016043,GO:0016567,GO:0016740,GO:0016874,GO:0019219,GO:0019220,GO:0019222,GO:0019538,GO:0021533,GO:0021702,GO:0021953,GO:0030030,GO:0030154,GO:…			K10594
chr1	Smic48466	-	5332140	5332254
chr1	Smic3044	-	5340885	5388657	sp|Q15751|HERC1_HUMAN	Probable E3 ubiquitin-protein ligase HERC1 OS=Homo sapiens GN=HERC1 PE=1 SV=2			GO:0003008,GO:0003674,GO:0003824,GO:0004842,GO:0005085,GO:0005086,GO:0005575,GO:0005737,GO:0005794,GO:0005829,GO:0006140,GO:0006464,GO:0006810,GO:0008150,GO:0008152,GO:0009118,GO:0009892,GO:0009894,GO:0009895,GO:0009987,GO:0010506,GO:0010507,GO:0016020,GO:0016043,GO:0016567,GO:0016740,GO:0016874,GO:0019219,GO:0019220,GO:0019222,GO:0019538,GO:0021533,GO:0021702,GO:0021953,GO:0030030,GO:0030154,GO:…			K10594
chr1	Smic3043	-	5396827	5420062	tr|Q8E833|Q8E833_SHEON	Putative surface lipoprotein OS=Shewanella oneidensis (strain MR-1) GN=SO_A0110 PE=4 SV=1			GO:0003674,GO:0008150	GO:0005515
chr1	Smic3042	-	5424066	5432292	tr|Q8E833|Q8E833_SHEON	Putative surface lipoprotein OS=Shewanella oneidensis (strain MR-1) GN=SO_A0110 PE=4 SV=1			GO:0003674,GO:0008150
chr1	Smic3041	+	5434427	5438934	sp|Q9ZHQ4|TYLE_STRFR	Demethylmacrocin O-methyltransferase OS=Streptomyces fradiae GN=tylE PE=1 SV=1			GO:0003674,GO:0003824,GO:0008150,GO:0008152,GO:0008168,GO:0008757,GO:0009058,GO:0009987,GO:0016740,GO:0016741,GO:0016999,GO:0017000,GO:0017144,GO:0030770,GO:0032259,GO:0044237,GO:0044249
chr1	Smic3040	-	5440618	5441248
chr1	Smic3039	-	5446215	5499438	sp|Q15751|HERC1_HUMAN	Probable E3 ubiquitin-protein ligase HERC1 OS=Homo sapiens GN=HERC1 PE=1 SV=2			GO:0003008,GO:0003674,GO:0003824,GO:0004842,GO:0005085,GO:0005086,GO:0005575,GO:0005737,GO:0005794,GO:0005829,GO:0006140,GO:0006464,GO:0006810,GO:0008150,GO:0008152,GO:0009118,GO:0009892,GO:0009894,GO:0009895,GO:0009987,GO:0010506,GO:0010507,GO:0016020,GO:0016043,GO:0016567,GO:0016740,GO:0016874,GO:0019219,GO:0019220,GO:0019222,GO:0019538,GO:0021533,GO:0021702,GO:0021953,GO:0030030,GO:0030154,GO:…			K10594
chr1	Smic3038	-	5501309	5536709	sp|Q66PY1|SCUB3_MOUSE	Signal peptide, CUB and EGF-like domain-containing protein 3 OS=Mus musculus GN=Scube3 PE=1 SV=1			GO:0003674,GO:0005488,GO:0005509,GO:0005575,GO:0005576,GO:0006461,GO:0008150,GO:0009986,GO:0016043,GO:0022607,GO:0043167,GO:0043169,GO:0043933,GO:0044464,GO:0046872,GO:0051259,GO:0051260,GO:0051291,GO:0065003,GO:0071822,GO:0071840
chr1	Smic1071	+	5553019	5561751	sp|Q07791|YD23B_YEAST	Transposon Ty2-DR3 Gag-Pol polyprotein OS=Saccharomyces cerevisiae (strain ATCC 204508 / S288c) GN=TY2B-DR3 PE=3 SV=1			GO:0000166,GO:0000943,GO:0001882,GO:0001883,GO:0003674,GO:0003676,GO:0003677,GO:0003723,GO:0003824,GO:0003887,GO:0003964,GO:0004175,GO:0004190,GO:0004518,GO:0004519,GO:0004521,GO:0004523,GO:0004540,GO:0005488,GO:0005524,GO:0005575,GO:0005634,GO:0005737,GO:0006139,GO:0006259,GO:0006260,GO:0006261,GO:0006278,GO:0006310,GO:0006508,GO:0006725,GO:0006807,GO:0008150,GO:0008152,GO:0008233,GO:0009058,GO:…	GO:0003676; GO:0015074; GO:0046872
chr1	Smic1072	-	5564534	5638584	tr|Q8E833|Q8E833_SHEON	Putative surface lipoprotein OS=Shewanella oneidensis (strain MR-1) GN=SO_A0110 PE=4 SV=1			GO:0003674,GO:0008150	GO:0005515
chr1	Smic44967	-	5571452	5573605	sp|Q15751|HERC1_HUMAN	Probable E3 ubiquitin-protein ligase HERC1 OS=Homo sapiens GN=HERC1 PE=1 SV=2			GO:0003008,GO:0003674,GO:0003824,GO:0004842,GO:0005085,GO:0005086,GO:0005575,GO:0005737,GO:0005794,GO:0005829,GO:0006140,GO:0006464,GO:0006810,GO:0008150,GO:0008152,GO:0009118,GO:0009892,GO:0009894,GO:0009895,GO:0009987,GO:0010506,GO:0010507,GO:0016020,GO:0016043,GO:0016567,GO:0016740,GO:0016874,GO:0019219,GO:0019220,GO:0019222,GO:0019538,GO:0021533,GO:0021702,GO:0021953,GO:0030030,GO:0030154,GO:…			K10594
chr1	Smic1073	-	5685791	5689959
chr1	Smic1074	-	5695363	5705587	sp|P35524|CLCN1_RAT	Chloride channel protein 1 OS=Rattus norvegicus GN=Clcn1 PE=2 SV=1			GO:0000166,GO:0003674,GO:0005215,GO:0005216,GO:0005244,GO:0005247,GO:0005253,GO:0005254,GO:0005488,GO:0005575,GO:0006810,GO:0006811,GO:0006820,GO:0006821,GO:0008150,GO:0008308,GO:0008509,GO:0009987,GO:0015075,GO:0015103,GO:0015108,GO:0015267,GO:0015698,GO:0016020,GO:0016021,GO:0017076,GO:0022803,GO:0022832,GO:0022836,GO:0022838,GO:0022857,GO:0022891,GO:0022892,GO:0030554,GO:0032879,GO:0032991,GO:…	GO:0005247; GO:0006821; GO:0016020; GO:0055085
chr1	Smic21162	+	5706129	5708374	tr|E0WED6|E0WED6_9DINO	Light-harvesting protein (Fragment) OS=Symbiodinium sp. C3 GN=acpPCSym_14 PE=2 SV=1			GO:0003674,GO:0005488,GO:0005575,GO:0006091,GO:0006464,GO:0008150,GO:0008152,GO:0009507,GO:0009521,GO:0009523,GO:0009536,GO:0009579,GO:0009765,GO:0009987,GO:0015979,GO:0016020,GO:0016021,GO:0016168,GO:0018298,GO:0019538,GO:0032991,GO:0036211,GO:0043170,GO:0043226,GO:0043227,GO:0043229,GO:0043231,GO:0043234,GO:0043412,GO:0044237,GO:0044238,GO:0044260,GO:0044267,GO:0044424,GO:0044425,GO:0044436,GO:…	GO:0009765; GO:0016020
chr1	Smic1075	+	5706223	5708374
chr1	Smic1076	-	5718502	5725424	sp|Q0P651|CD029_HUMAN	Uncharacterized protein C4orf29 OS=Homo sapiens GN=C4orf29 PE=2 SV=1			GO:0005575,GO:0005576
chr1	Smic1078	-	5727059	5738548	sp|Q96NN9|AIFM3_HUMAN	Apoptosis-inducing factor 3 OS=Homo sapiens GN=AIFM3 PE=1 SV=1			GO:0000166,GO:0003674,GO:0003824,GO:0005488,GO:0005575,GO:0005739,GO:0005743,GO:0005783,GO:0006915,GO:0008150,GO:0008152,GO:0008219,GO:0009987,GO:0012501,GO:0016020,GO:0016265,GO:0016491,GO:0019725,GO:0019866,GO:0031090,GO:0031966,GO:0036094,GO:0042592,GO:0043167,GO:0043168,GO:0043169,GO:0043226,GO:0043227,GO:0043229,GO:0043231,GO:0044422,GO:0044424,GO:0044429,GO:0044444,GO:0044446,GO:0044464,GO:…	GO:0016491; GO:0050660; GO:0055114	K22747
chr1	Smic1079	+	5738723	5743088	sp|Q55CN6|PKS3_DICDI	Probable polyketide synthase 3 OS=Dictyostelium discoideum GN=pks3 PE=3 SV=1			GO:0003674,GO:0003824,GO:0005575,GO:0008150,GO:0008152,GO:0016020,GO:0016021,GO:0016491,GO:0016740,GO:0016746,GO:0016747,GO:0044425,GO:0044699,GO:0044710,GO:0055114
chr1	Smic1080	-	5743567	5749344	sp|Q3TY86|AIFM3_MOUSE	Apoptosis-inducing factor 3 OS=Mus musculus GN=Aifm3 PE=2 SV=1			GO:0000166,GO:0003674,GO:0003824,GO:0005488,GO:0005575,GO:0005737,GO:0005739,GO:0005743,GO:0005783,GO:0006915,GO:0008150,GO:0008152,GO:0008219,GO:0009987,GO:0012501,GO:0016020,GO:0016265,GO:0016491,GO:0019725,GO:0019866,GO:0031090,GO:0031966,GO:0036094,GO:0042592,GO:0043167,GO:0043168,GO:0043169,GO:0043226,GO:0043227,GO:0043229,GO:0043231,GO:0044422,GO:0044424,GO:0044429,GO:0044444,GO:0044446,GO:…	GO:0016491; GO:0051537; GO:0055114
chr1	Smic1081	+	5756837	5805849	sp|A6GZF3|SYP_FLAPJ	Proline--tRNA ligase OS=Flavobacterium psychrophilum (strain JIP02/86 / ATCC 49511) GN=proS PE=3 SV=1			GO:0000166,GO:0001882,GO:0001883,GO:0003674,GO:0003824,GO:0004812,GO:0004827,GO:0005488,GO:0005524,GO:0005575,GO:0005737,GO:0006082,GO:0006139,GO:0006399,GO:0006412,GO:0006418,GO:0006433,GO:0006520,GO:0006725,GO:0006807,GO:0008150,GO:0008152,GO:0009058,GO:0009059,GO:0009987,GO:0016070,GO:0016874,GO:0016875,GO:0016876,GO:0017076,GO:0019538,GO:0019752,GO:0030554,GO:0032549,GO:0032550,GO:0032553,GO:…			K01881
chr1	Smic1082	+	5807365	5827204	sp|B4S9D5|SYP_PROA2	Proline--tRNA ligase OS=Prosthecochloris aestuarii (strain DSM 271 / SK 413) GN=proS PE=3 SV=1	Proline--tRNA ligase	EC:6.1.1.15	GO:0000166,GO:0001882,GO:0001883,GO:0003674,GO:0003824,GO:0004812,GO:0004827,GO:0005488,GO:0005524,GO:0005575,GO:0005737,GO:0006082,GO:0006139,GO:0006399,GO:0006412,GO:0006418,GO:0006433,GO:0006520,GO:0006725,GO:0006807,GO:0008150,GO:0008152,GO:0009058,GO:0009059,GO:0009987,GO:0016070,GO:0016874,GO:0016875,GO:0016876,GO:0017076,GO:0019538,GO:0019752,GO:0030554,GO:0032549,GO:0032550,GO:0032553,GO:…	GO:0004827; GO:0005524; GO:0005737; GO:0006433	K01881	K01881
chr1	Smic1083	+	5835288	5841513
chr1	Smic1084	+	5861341	5861726
chr1	Smic1085	+	5870987	5889987
chr1	Smic1088	+	5924041	5937513	tr|Q8E833|Q8E833_SHEON	Putative surface lipoprotein OS=Shewanella oneidensis (strain MR-1) GN=SO_A0110 PE=4 SV=1			GO:0003674,GO:0008150
chr1	Smic1089	+	5939712	5973565	sp|Q0D2E8|RFT1_XENTR	Protein RFT1 homolog OS=Xenopus tropicalis GN=rft1 PE=2 SV=1			GO:0003674,GO:0005215,GO:0005319,GO:0005575,GO:0006810,GO:0006869,GO:0008150,GO:0008643,GO:0016020,GO:0016021,GO:0022892,GO:0044425,GO:0044699,GO:0044765,GO:0051234,GO:0071702	GO:0005319; GO:0006869; GO:0016021	K06316
chr1	Smic1090	-	5974715	5975875
chr1	Smic1091	+	5983687	6001931						GO:0005515
chr1	Smic1092	+	6038273	6069005
chr1	Smic1093	+	6070787	6086341	tr|Q8E833|Q8E833_SHEON	Putative surface lipoprotein OS=Shewanella oneidensis (strain MR-1) GN=SO_A0110 PE=4 SV=1			GO:0003674,GO:0008150
chr1	Smic1094	+	6108439	6129225
chr1	Smic1095	+	6135668	6149654	tr|Q8E833|Q8E833_SHEON	Putative surface lipoprotein OS=Shewanella oneidensis (strain MR-1) GN=SO_A0110 PE=4 SV=1			GO:0003674,GO:0008150
chr1	Smic1096	-	6159725	6160206
chr1	Smic1097	+	6161302	6181850
chr1	Smic1098	+	6192066	6192547
chr1	Smic1099	+	6207035	6211099
chr1	Smic1100	+	6242296	6254915
chr1	Smic1101	+	6268289	6269389
chr1	Smic1103	+	6305855	6307261	tr|Q8E833|Q8E833_SHEON	Putative surface lipoprotein OS=Shewanella oneidensis (strain MR-1) GN=SO_A0110 PE=4 SV=1			GO:0003674,GO:0008150
chr1	Smic1104	-	6309089	6312814
chr1	Smic1105	+	6338066	6356206
chr1	Smic1106	+	6403378	6409697
chr1	Smic1107	+	6428892	6432437	sp|Q15751|HERC1_HUMAN	Probable E3 ubiquitin-protein ligase HERC1 OS=Homo sapiens GN=HERC1 PE=1 SV=2			GO:0003008,GO:0003674,GO:0003824,GO:0004842,GO:0005085,GO:0005086,GO:0005575,GO:0005737,GO:0005794,GO:0005829,GO:0006140,GO:0006464,GO:0006810,GO:0008150,GO:0008152,GO:0009118,GO:0009892,GO:0009894,GO:0009895,GO:0009987,GO:0010506,GO:0010507,GO:0016020,GO:0016043,GO:0016567,GO:0016740,GO:0016874,GO:0019219,GO:0019220,GO:0019222,GO:0019538,GO:0021533,GO:0021702,GO:0021953,GO:0030030,GO:0030154,GO:…			K10594
chr1	Smic1108	+	6439399	6453514	sp|Q81QK2|CSPE_BACAN	Cold shock-like protein CspE OS=Bacillus anthracis GN=cspE PE=3 SV=1			GO:0003674,GO:0003676,GO:0003677,GO:0005488,GO:0005575,GO:0005737,GO:0006139,GO:0006351,GO:0006355,GO:0006725,GO:0006807,GO:0008150,GO:0008152,GO:0009058,GO:0009059,GO:0009889,GO:0009987,GO:0010468,GO:0010556,GO:0016070,GO:0018130,GO:0019219,GO:0019222,GO:0019438,GO:0031323,GO:0031326,GO:0032774,GO:0034641,GO:0034645,GO:0034654,GO:0043170,GO:0044237,GO:0044238,GO:0044249,GO:0044260,GO:0044271,GO:…	GO:0003676
chr1	Smic1109	+	6455654	6509807
chr1	Smic1110	+	6511779	6564536	sp|Q4U2R1|HERC2_MOUSE	E3 ubiquitin-protein ligase HERC2 OS=Mus musculus GN=Herc2 PE=1 SV=3			GO:0003674,GO:0003824,GO:0004842,GO:0005488,GO:0005515,GO:0005575,GO:0005634,GO:0005737,GO:0005743,GO:0005814,GO:0005856,GO:0006139,GO:0006259,GO:0006281,GO:0006464,GO:0006725,GO:0006807,GO:0006950,GO:0006974,GO:0007276,GO:0007283,GO:0008150,GO:0008152,GO:0008270,GO:0009987,GO:0016020,GO:0016567,GO:0016740,GO:0016874,GO:0019538,GO:0019866,GO:0019899,GO:0020037,GO:0022414,GO:0031090,GO:0031625,GO:…	GO:0005515		K10595
chr1	Smic1116	+	6565233	6640264	sp|Q110D7|RF1_TRIEI	Peptide chain release factor 1 OS=Trichodesmium erythraeum (strain IMS101) GN=prfA PE=3 SV=1			GO:0003674,GO:0003676,GO:0003723,GO:0003747,GO:0005488,GO:0005575,GO:0005737,GO:0006412,GO:0006415,GO:0008079,GO:0008135,GO:0008150,GO:0008152,GO:0009058,GO:0009059,GO:0009987,GO:0016043,GO:0016149,GO:0019538,GO:0022411,GO:0032984,GO:0034645,GO:0043170,GO:0043241,GO:0043624,GO:0043933,GO:0044237,GO:0044238,GO:0044249,GO:0044260,GO:0044267,GO:0044424,GO:0044464,GO:0044699,GO:0044763,GO:0071704,GO:…	GO:0003747; GO:0006415
chr1	Smic1117	+	6649787	6651763
chr1	Smic1118	+	6651848	6669666	sp|Q15751|HERC1_HUMAN	Probable E3 ubiquitin-protein ligase HERC1 OS=Homo sapiens GN=HERC1 PE=1 SV=2			GO:0003008,GO:0003674,GO:0003824,GO:0004842,GO:0005085,GO:0005086,GO:0005575,GO:0005737,GO:0005794,GO:0005829,GO:0006140,GO:0006464,GO:0006810,GO:0008150,GO:0008152,GO:0009118,GO:0009892,GO:0009894,GO:0009895,GO:0009987,GO:0010506,GO:0010507,GO:0016020,GO:0016043,GO:0016567,GO:0016740,GO:0016874,GO:0019219,GO:0019220,GO:0019222,GO:0019538,GO:0021533,GO:0021702,GO:0021953,GO:0030030,GO:0030154,GO:…	GO:0035091		K10594
chr1	Smic1119	+	6679213	6703969	sp|Q15751|HERC1_HUMAN	Probable E3 ubiquitin-protein ligase HERC1 OS=Homo sapiens GN=HERC1 PE=1 SV=2			GO:0003008,GO:0003674,GO:0003824,GO:0004842,GO:0005085,GO:0005086,GO:0005575,GO:0005737,GO:0005794,GO:0005829,GO:0006140,GO:0006464,GO:0006810,GO:0008150,GO:0008152,GO:0009118,GO:0009892,GO:0009894,GO:0009895,GO:0009987,GO:0010506,GO:0010507,GO:0016020,GO:0016043,GO:0016567,GO:0016740,GO:0016874,GO:0019219,GO:0019220,GO:0019222,GO:0019538,GO:0021533,GO:0021702,GO:0021953,GO:0030030,GO:0030154,GO:…			K10594
chr1	Smic28684	-	6713650	6720780	tr|Q8E833|Q8E833_SHEON	Putative surface lipoprotein OS=Shewanella oneidensis (strain MR-1) GN=SO_A0110 PE=4 SV=1			GO:0003674,GO:0008150
chr1	Smic28683	-	6737086	6739451
chr1	Smic28681	-	6775600	6777176
chr1	Smic28680	-	6777448	6780540	sp|Q6G554|DNAK_BARHE	Chaperone protein DnaK OS=Bartonella henselae (strain ATCC 49882 / Houston 1) GN=dnaK PE=3 SV=1			GO:0000166,GO:0001882,GO:0001883,GO:0003674,GO:0005488,GO:0005515,GO:0005524,GO:0006457,GO:0006950,GO:0008150,GO:0008152,GO:0009987,GO:0017076,GO:0019538,GO:0030554,GO:0032549,GO:0032550,GO:0032553,GO:0032555,GO:0032559,GO:0035639,GO:0036094,GO:0043167,GO:0043168,GO:0043170,GO:0044237,GO:0044238,GO:0044260,GO:0044267,GO:0050896,GO:0051082,GO:0071704,GO:0097159,GO:0097367,GO:1901265,GO:1901363			K04043
chr1	Smic28679	-	6799131	6824891	tr|R1BNA9|R1BNA9_EMIHU	Uncharacterized protein OS=Emiliania huxleyi CCMP1516 GN=EMIHUDRAFT_215032 PE=4 SV=1			GO:0003674,GO:0003824,GO:0008150,GO:0008152,GO:0016740,GO:0016757,GO:0016758
chr1	Smic48794	-	6822487	6822582
chr1	Smic28678	-	6866274	6870835
chr1	Smic28677	-	6873692	6875214	sp|Q9VR91|HERC2_DROME	Probable E3 ubiquitin-protein ligase HERC2 OS=Drosophila melanogaster GN=HERC2 PE=1 SV=3			GO:0003674,GO:0003824,GO:0004842,GO:0005488,GO:0005575,GO:0005634,GO:0005737,GO:0005814,GO:0005856,GO:0006464,GO:0008150,GO:0008152,GO:0009987,GO:0016567,GO:0016740,GO:0016874,GO:0019538,GO:0020037,GO:0032446,GO:0036211,GO:0042787,GO:0043167,GO:0043169,GO:0043170,GO:0043226,GO:0043227,GO:0043228,GO:0043229,GO:0043231,GO:0043232,GO:0043412,GO:0044237,GO:0044238,GO:0044260,GO:0044267,GO:0044422,GO:…	GO:0005515		K10595
chr1	Smic28676	-	6915624	6929947	tr|Q8E833|Q8E833_SHEON	Putative surface lipoprotein OS=Shewanella oneidensis (strain MR-1) GN=SO_A0110 PE=4 SV=1			GO:0003674,GO:0008150
chr1	Smic28675	-	6936485	6940911	tr|J3Q0J6|J3Q0J6_PUCT1	Uncharacterized protein OS=Puccinia triticina (isolate 1-1 / race 1 (BBBD)) GN=PTTG_04912 PE=4 SV=1			GO:0003674,GO:0003676,GO:0005488,GO:0006139,GO:0006259,GO:0006725,GO:0006807,GO:0008150,GO:0008152,GO:0009987,GO:0015074,GO:0034641,GO:0043170,GO:0044237,GO:0044238,GO:0044260,GO:0046483,GO:0071704,GO:0090304,GO:0097159,GO:1901360,GO:1901363	GO:0003676; GO:0006388; GO:0015074; GO:0016772
chr1	Smic28672	+	6950652	6966584
chr1	Smic28671	-	6967063	6989327	sp|Q55909|Y305_SYNY3	TVP38/TMEM64 family membrane protein slr0305 OS=Synechocystis sp. (strain PCC 6803 / Kazusa) GN=slr0305 PE=3 SV=1			GO:0005575,GO:0005886,GO:0016020,GO:0016021,GO:0044425,GO:0044464	GO:0016021
chr1	Smic28670	-	6993695	6998774
chr1	Smic28669	+	7000310	7002436
chr1	Smic22607	+	7018919	7028962	tr|C7C208|C7C208_SCHJA	Endonuclease-reverse transcriptase OS=Schistosoma japonicum PE=4 SV=1			GO:0003674,GO:0003676,GO:0003723,GO:0003824,GO:0003964,GO:0004518,GO:0004519,GO:0005488,GO:0006139,GO:0006259,GO:0006260,GO:0006278,GO:0006725,GO:0006807,GO:0008150,GO:0008152,GO:0009058,GO:0009059,GO:0009987,GO:0016740,GO:0016772,GO:0016779,GO:0016787,GO:0016788,GO:0034061,GO:0034641,GO:0034645,GO:0043170,GO:0044237,GO:0044238,GO:0044249,GO:0044260,GO:0046483,GO:0071704,GO:0090304,GO:0090305,GO:…
chr1	Smic22606	-	7030720	7039835			Acting on ester bonds; Acting on ester bonds; Ribonuclease H	EC:3.1.30; EC:3.1.26; EC:3.1.26.4		GO:0003676; GO:0004523; GO:0008168
chr1	Smic22605	+	7040913	7054077	sp|Q4U2R1|HERC2_MOUSE	E3 ubiquitin-protein ligase HERC2 OS=Mus musculus GN=Herc2 PE=1 SV=3			GO:0003674,GO:0003824,GO:0004842,GO:0005488,GO:0005515,GO:0005575,GO:0005634,GO:0005737,GO:0005743,GO:0005814,GO:0005856,GO:0006139,GO:0006259,GO:0006281,GO:0006464,GO:0006725,GO:0006807,GO:0006950,GO:0006974,GO:0007276,GO:0007283,GO:0008150,GO:0008152,GO:0008270,GO:0009987,GO:0016020,GO:0016567,GO:0016740,GO:0016874,GO:0019538,GO:0019866,GO:0019899,GO:0020037,GO:0022414,GO:0031090,GO:0031625,GO:…			K10595
chr1	Smic22604	+	7056172	7057588	sp|Q9VR91|HERC2_DROME	Probable E3 ubiquitin-protein ligase HERC2 OS=Drosophila melanogaster GN=HERC2 PE=1 SV=3			GO:0003674,GO:0003824,GO:0004842,GO:0005488,GO:0005575,GO:0005634,GO:0005737,GO:0005814,GO:0005856,GO:0006464,GO:0008150,GO:0008152,GO:0009987,GO:0016567,GO:0016740,GO:0016874,GO:0019538,GO:0020037,GO:0032446,GO:0036211,GO:0042787,GO:0043167,GO:0043169,GO:0043170,GO:0043226,GO:0043227,GO:0043228,GO:0043229,GO:0043231,GO:0043232,GO:0043412,GO:0044237,GO:0044238,GO:0044260,GO:0044267,GO:0044422,GO:…			K10595
chr1	Smic22603	-	7060051	7060751
chr1	Smic22602	-	7060825	7069887
chr1	Smic22601	+	7074914	7132734	sp|O95714|HERC2_HUMAN	E3 ubiquitin-protein ligase HERC2 OS=Homo sapiens GN=HERC2 PE=1 SV=2			GO:0003674,GO:0003824,GO:0004842,GO:0005085,GO:0005488,GO:0005515,GO:0005575,GO:0005634,GO:0005737,GO:0005743,GO:0005814,GO:0005856,GO:0006139,GO:0006140,GO:0006259,GO:0006281,GO:0006464,GO:0006725,GO:0006807,GO:0006810,GO:0006886,GO:0006950,GO:0006974,GO:0007276,GO:0007283,GO:0008150,GO:0008152,GO:0008270,GO:0009118,GO:0009894,GO:0009987,GO:0015031,GO:0016020,GO:0016567,GO:0016740,GO:0016874,GO:…			K10595
chr1	Smic22599	+	7140130	7143939	tr|Q8E833|Q8E833_SHEON	Putative surface lipoprotein OS=Shewanella oneidensis (strain MR-1) GN=SO_A0110 PE=4 SV=1			GO:0003674,GO:0008150
chr1	Smic22598	-	7147140	7148824
chr1	Smic22597	+	7159003	7166556	gi|552815279|ref|XP_005844404.1|	hypothetical protein CHLNCDRAFT_58905 [Chlorella variabilis] >gi|307104046|gb|EFN52302.1| hypothetical protein CHLNCDRAFT_58905 [Chlorella variabilis]
chr1	Smic22596	+	7172005	7189731
chr1	Smic22593	+	7199617	7234937
chr1	Smic22592	+	7250329	7251539	sp|P49481|PSAD_ODOSI	Photosystem I reaction center subunit II OS=Odontella sinensis GN=psaD PE=3 SV=1			GO:0005575,GO:0008150,GO:0008152,GO:0009507,GO:0009521,GO:0009522,GO:0009535,GO:0009536,GO:0009538,GO:0009579,GO:0009987,GO:0015979,GO:0016020,GO:0032991,GO:0034357,GO:0042651,GO:0043226,GO:0043227,GO:0043229,GO:0043231,GO:0043234,GO:0044237,GO:0044422,GO:0044424,GO:0044425,GO:0044434,GO:0044435,GO:0044436,GO:0044444,GO:0044446,GO:0044464,GO:0055035	GO:0009538; GO:0015979	K02692
chr1	Smic22591	+	7256223	7257495	sp|P49481|PSAD_ODOSI	Photosystem I reaction center subunit II OS=Odontella sinensis GN=psaD PE=3 SV=1			GO:0005575,GO:0008150,GO:0008152,GO:0009507,GO:0009521,GO:0009522,GO:0009535,GO:0009536,GO:0009538,GO:0009579,GO:0009987,GO:0015979,GO:0016020,GO:0032991,GO:0034357,GO:0042651,GO:0043226,GO:0043227,GO:0043229,GO:0043231,GO:0043234,GO:0044237,GO:0044422,GO:0044424,GO:0044425,GO:0044434,GO:0044435,GO:0044436,GO:0044444,GO:0044446,GO:0044464,GO:0055035	GO:0009538; GO:0015979	K02692
chr1	Smic22590	+	7260868	7264197	sp|P49481|PSAD_ODOSI	Photosystem I reaction center subunit II OS=Odontella sinensis GN=psaD PE=3 SV=1			GO:0005575,GO:0008150,GO:0008152,GO:0009507,GO:0009521,GO:0009522,GO:0009535,GO:0009536,GO:0009538,GO:0009579,GO:0009987,GO:0015979,GO:0016020,GO:0032991,GO:0034357,GO:0042651,GO:0043226,GO:0043227,GO:0043229,GO:0043231,GO:0043234,GO:0044237,GO:0044422,GO:0044424,GO:0044425,GO:0044434,GO:0044435,GO:0044436,GO:0044444,GO:0044446,GO:0044464,GO:0055035	GO:0009538; GO:0015979	K02692
chr1	Smic37784	+	7279649	7279748
chr1	Smic22586	+	7288204	7289607	tr|Q8E833|Q8E833_SHEON	Putative surface lipoprotein OS=Shewanella oneidensis (strain MR-1) GN=SO_A0110 PE=4 SV=1			GO:0003674,GO:0008150
chr1	Smic22581	+	7320863	7336758	tr|Q8E833|Q8E833_SHEON	Putative surface lipoprotein OS=Shewanella oneidensis (strain MR-1) GN=SO_A0110 PE=4 SV=1			GO:0003674,GO:0008150
chr1	Smic22580	+	7337452	7350040	sp|Q1KMR4|PDK4_RHIFE	[Pyruvate dehydrogenase (acetyl-transferring)] kinase isozyme 4, mitochondrial OS=Rhinolophus ferrumequinum GN=PDK4 PE=2 SV=1			GO:0000166,GO:0001101,GO:0001882,GO:0001883,GO:0003674,GO:0003824,GO:0004672,GO:0004674,GO:0004740,GO:0005488,GO:0005524,GO:0005575,GO:0005739,GO:0005759,GO:0005975,GO:0005996,GO:0006006,GO:0006109,GO:0006464,GO:0006468,GO:0006793,GO:0006796,GO:0006950,GO:0007154,GO:0007165,GO:0007166,GO:0007167,GO:0007169,GO:0008150,GO:0008152,GO:0008286,GO:0009267,GO:0009605,GO:0009719,GO:0009725,GO:0009889,GO:…	GO:0004672	K00898
chr1	Smic22579	+	7351900	7381215	sp|Q9VR91|HERC2_DROME	Probable E3 ubiquitin-protein ligase HERC2 OS=Drosophila melanogaster GN=HERC2 PE=1 SV=3			GO:0003674,GO:0003824,GO:0004842,GO:0005488,GO:0005575,GO:0005634,GO:0005737,GO:0005814,GO:0005856,GO:0006464,GO:0008150,GO:0008152,GO:0009987,GO:0016567,GO:0016740,GO:0016874,GO:0019538,GO:0020037,GO:0032446,GO:0036211,GO:0042787,GO:0043167,GO:0043169,GO:0043170,GO:0043226,GO:0043227,GO:0043228,GO:0043229,GO:0043231,GO:0043232,GO:0043412,GO:0044237,GO:0044238,GO:0044260,GO:0044267,GO:0044422,GO:…	GO:0005515		K10595
chr1	Smic24680.t2	-	7387207	7389616	sp|Q04791|SASB_ANAPL	Fatty acyl-CoA hydrolase precursor, medium chain OS=Anas platyrhynchos PE=1 SV=1			GO:0003674,GO:0003824,GO:0006082,GO:0006629,GO:0006631,GO:0006633,GO:0008150,GO:0008152,GO:0008610,GO:0009058,GO:0009987,GO:0016053,GO:0016787,GO:0019752,GO:0032787,GO:0043436,GO:0044237,GO:0044238,GO:0044249,GO:0044255,GO:0044281,GO:0044283,GO:0044699,GO:0044710,GO:0044711,GO:0044763,GO:0046394,GO:0071704,GO:0072330,GO:1901576
chr1	Smic24679	-	7390157	7397272	sp|O57483|CAC1S_LITCT	Voltage-dependent L-type calcium channel subunit alpha-1S OS=Lithobates catesbeiana PE=2 SV=1			GO:0003674,GO:0005215,GO:0005216,GO:0005244,GO:0005245,GO:0005261,GO:0005262,GO:0005488,GO:0005575,GO:0005891,GO:0006810,GO:0006811,GO:0006812,GO:0006816,GO:0008150,GO:0008324,GO:0009987,GO:0015075,GO:0015085,GO:0015267,GO:0016020,GO:0016021,GO:0022803,GO:0022832,GO:0022836,GO:0022838,GO:0022843,GO:0022857,GO:0022890,GO:0022891,GO:0022892,GO:0030001,GO:0032879,GO:0032991,GO:0034220,GO:0034702,GO:…	GO:0005216; GO:0005509; GO:0006811; GO:0016020; GO:0055085
chr1	Smic24678	-	7401268	7429766
chr1	Smic24677	+	7430796	7440593	sp|P04146|COPIA_DROME	Copia protein OS=Drosophila melanogaster GN=GIP PE=1 SV=3			GO:0000166,GO:0001882,GO:0001883,GO:0003674,GO:0003676,GO:0003824,GO:0004175,GO:0004190,GO:0005488,GO:0005524,GO:0006139,GO:0006259,GO:0006508,GO:0006725,GO:0006807,GO:0008150,GO:0008152,GO:0008233,GO:0008270,GO:0009987,GO:0015074,GO:0016787,GO:0017076,GO:0019538,GO:0030554,GO:0032549,GO:0032550,GO:0032553,GO:0032555,GO:0032559,GO:0034641,GO:0035639,GO:0036094,GO:0043167,GO:0043168,GO:0043169,GO:…	GO:0003676; GO:0015074; GO:0046872
chr1	Smic24676	-	7450948	7457536	sp|Q15751|HERC1_HUMAN	Probable E3 ubiquitin-protein ligase HERC1 OS=Homo sapiens GN=HERC1 PE=1 SV=2			GO:0003008,GO:0003674,GO:0003824,GO:0004842,GO:0005085,GO:0005086,GO:0005575,GO:0005737,GO:0005794,GO:0005829,GO:0006140,GO:0006464,GO:0006810,GO:0008150,GO:0008152,GO:0009118,GO:0009892,GO:0009894,GO:0009895,GO:0009987,GO:0010506,GO:0010507,GO:0016020,GO:0016043,GO:0016567,GO:0016740,GO:0016874,GO:0019219,GO:0019220,GO:0019222,GO:0019538,GO:0021533,GO:0021702,GO:0021953,GO:0030030,GO:0030154,GO:…			K10594
chr1	Smic24675	-	7465634	7476425	tr|Q8E833|Q8E833_SHEON	Putative surface lipoprotein OS=Shewanella oneidensis (strain MR-1) GN=SO_A0110 PE=4 SV=1			GO:0003674,GO:0008150
chr1	Smic24674	-	7566425	7575309
chr1	Smic24673	-	7580074	7582426	sp|Q9VR91|HERC2_DROME	Probable E3 ubiquitin-protein ligase HERC2 OS=Drosophila melanogaster GN=HERC2 PE=1 SV=3			GO:0003674,GO:0003824,GO:0004842,GO:0005488,GO:0005575,GO:0005634,GO:0005737,GO:0005814,GO:0005856,GO:0006464,GO:0008150,GO:0008152,GO:0009987,GO:0016567,GO:0016740,GO:0016874,GO:0019538,GO:0020037,GO:0032446,GO:0036211,GO:0042787,GO:0043167,GO:0043169,GO:0043170,GO:0043226,GO:0043227,GO:0043228,GO:0043229,GO:0043231,GO:0043232,GO:0043412,GO:0044237,GO:0044238,GO:0044260,GO:0044267,GO:0044422,GO:…			K10595
chr1	Smic24672	-	7602899	7619562	sp|P10978|POLX_TOBAC	Retrovirus-related Pol polyprotein from transposon TNT 1-94 OS=Nicotiana tabacum PE=2 SV=1			GO:0003674,GO:0003676,GO:0003824,GO:0003964,GO:0004175,GO:0004190,GO:0004518,GO:0004519,GO:0005488,GO:0006139,GO:0006259,GO:0006260,GO:0006278,GO:0006508,GO:0006725,GO:0006807,GO:0008150,GO:0008152,GO:0008233,GO:0008270,GO:0009058,GO:0009059,GO:0009987,GO:0015074,GO:0016740,GO:0016772,GO:0016779,GO:0016787,GO:0016788,GO:0019538,GO:0034061,GO:0034641,GO:0034645,GO:0043167,GO:0043169,GO:0043170,GO:…	GO:0003676; GO:0008270
chr1	Smic24671	-	7633809	7635641	tr|Q8E833|Q8E833_SHEON	Putative surface lipoprotein OS=Shewanella oneidensis (strain MR-1) GN=SO_A0110 PE=4 SV=1			GO:0003674,GO:0008150
chr1	Smic24670	-	7641244	7646234	sp|Q9VR91|HERC2_DROME	Probable E3 ubiquitin-protein ligase HERC2 OS=Drosophila melanogaster GN=HERC2 PE=1 SV=3			GO:0003674,GO:0003824,GO:0004842,GO:0005488,GO:0005575,GO:0005634,GO:0005737,GO:0005814,GO:0005856,GO:0006464,GO:0008150,GO:0008152,GO:0009987,GO:0016567,GO:0016740,GO:0016874,GO:0019538,GO:0020037,GO:0032446,GO:0036211,GO:0042787,GO:0043167,GO:0043169,GO:0043170,GO:0043226,GO:0043227,GO:0043228,GO:0043229,GO:0043231,GO:0043232,GO:0043412,GO:0044237,GO:0044238,GO:0044260,GO:0044267,GO:0044422,GO:…			K10595
chr1	Smic24669	-	7653266	7654572	tr|Q8E833|Q8E833_SHEON	Putative surface lipoprotein OS=Shewanella oneidensis (strain MR-1) GN=SO_A0110 PE=4 SV=1			GO:0003674,GO:0008150	GO:0005515
chr1	Smic24668	-	7675177	7690412
chr1	Smic24667	+	7737557	7739689
chr1	Smic24666	-	7807137	7816802	sp|Q96SZ5|AEDO_HUMAN	2-aminoethanethiol dioxygenase OS=Homo sapiens GN=ADO PE=1 SV=2	Acting on single donors with incorporation of molecular oxygen (oxygenases). The oxygen incorporated need not be derived from O(2)	EC:1.13.11	GO:0003674,GO:0003824,GO:0005488,GO:0005575,GO:0005739,GO:0008150,GO:0008152,GO:0016491,GO:0016701,GO:0016702,GO:0043167,GO:0043169,GO:0043226,GO:0043227,GO:0043229,GO:0043231,GO:0044424,GO:0044444,GO:0044464,GO:0044699,GO:0044710,GO:0046872,GO:0047800,GO:0051213,GO:0055114	GO:0016702; GO:0055114		K10712
chr1	Smic24665	-	7828227	7835892
chr1	Smic37125	-	7838994	7870909	tr|Q8E833|Q8E833_SHEON	Putative surface lipoprotein OS=Shewanella oneidensis (strain MR-1) GN=SO_A0110 PE=4 SV=1			GO:0003674,GO:0008150	GO:0005509; GO:0005515
chr1	Smic37124	-	7872468	7883807	sp|Q402E1|H32_LILLO	Histone H3.2 OS=Lilium longiflorum GN=YAH3 PE=1 SV=3			GO:0000786,GO:0003674,GO:0003676,GO:0003677,GO:0005488,GO:0005515,GO:0005575,GO:0005634,GO:0005694,GO:0005730,GO:0006325,GO:0006334,GO:0006461,GO:0006996,GO:0008150,GO:0009987,GO:0016043,GO:0022607,GO:0032991,GO:0032993,GO:0034622,GO:0034728,GO:0043226,GO:0043227,GO:0043228,GO:0043229,GO:0043231,GO:0043232,GO:0043234,GO:0043933,GO:0044422,GO:0044424,GO:0044427,GO:0044428,GO:0044446,GO:0044464,GO:…	GO:0000786; GO:0003677; GO:0046982
chr1	Smic37123	+	7894758	7895713
chr1	Smic37122	-	7927731	7947663
chr1	Smic37121	-	7962844	7982172						GO:0005515
chr1	Smic37120	-	7997561	8000083	tr|A6FFP6|A6FFP6_9GAMM	Lipoprotein, putative OS=Moritella sp. PE36 GN=PE36_10523 PE=4 SV=1			GO:0003674,GO:0005488,GO:0005509,GO:0043167,GO:0043169,GO:0046872
chr1	Smic10064	-	7997618	8184422	sp|A4YQF7|DCTA1_BRASO	C4-dicarboxylate transport protein 1 OS=Bradyrhizobium sp. (strain ORS278) GN=dctA1 PE=3 SV=1			GO:0003674,GO:0005215,GO:0005310,GO:0005342,GO:0005343,GO:0005575,GO:0005886,GO:0006810,GO:0006811,GO:0006820,GO:0006835,GO:0008150,GO:0008324,GO:0008509,GO:0008514,GO:0008643,GO:0009987,GO:0015075,GO:0015077,GO:0015081,GO:0015291,GO:0015293,GO:0015294,GO:0015296,GO:0015370,GO:0015711,GO:0015849,GO:0016020,GO:0016021,GO:0017153,GO:0022804,GO:0022857,GO:0022890,GO:0022891,GO:0022892,GO:0044425,GO:…	GO:0005515; GO:0015293; GO:0016021	K11103	K11103
chr1	Smic10060	-	8001413	8013161
chr1	Smic10061	-	8018389	8036937
chr1	Smic10062	-	8046622	8079773	sp|Q22037|ROA1_CAEEL	Heterogeneous nuclear ribonucleoprotein A1 OS=Caenorhabditis elegans GN=hrp-1 PE=1 SV=1			GO:0000166,GO:0000375,GO:0000377,GO:0000398,GO:0000781,GO:0003674,GO:0003676,GO:0003723,GO:0005488,GO:0005575,GO:0005634,GO:0005694,GO:0006139,GO:0006396,GO:0006397,GO:0006725,GO:0006807,GO:0007044,GO:0008150,GO:0008152,GO:0008380,GO:0009987,GO:0016043,GO:0016070,GO:0016071,GO:0022607,GO:0030529,GO:0031581,GO:0032991,GO:0034329,GO:0034330,GO:0034641,GO:0036094,GO:0043170,GO:0043226,GO:0043227,GO:…	GO:0003729		K12741
chr1	Smic10063	-	8085160	8150259	sp|Q15751|HERC1_HUMAN	Probable E3 ubiquitin-protein ligase HERC1 OS=Homo sapiens GN=HERC1 PE=1 SV=2	RNA-directed RNA polymerase	EC:2.7.7.48	GO:0003008,GO:0003674,GO:0003824,GO:0004842,GO:0005085,GO:0005086,GO:0005575,GO:0005737,GO:0005794,GO:0005829,GO:0006140,GO:0006464,GO:0006810,GO:0008150,GO:0008152,GO:0009118,GO:0009892,GO:0009894,GO:0009895,GO:0009987,GO:0010506,GO:0010507,GO:0016020,GO:0016043,GO:0016567,GO:0016740,GO:0016874,GO:0019219,GO:0019220,GO:0019222,GO:0019538,GO:0021533,GO:0021702,GO:0021953,GO:0030030,GO:0030154,GO:…	GO:0003968		K10594
chr1	Smic10065	-	8185798	8187783
chr1	Smic10066	-	8225120	8229506
chr1	Smic10067	-	8255606	8262237	tr|Q8E833|Q8E833_SHEON	Putative surface lipoprotein OS=Shewanella oneidensis (strain MR-1) GN=SO_A0110 PE=4 SV=1			GO:0003674,GO:0008150
chr1	Smic10068	-	8268973	8344560	sp|Q15751|HERC1_HUMAN	Probable E3 ubiquitin-protein ligase HERC1 OS=Homo sapiens GN=HERC1 PE=1 SV=2	Acting on ester bonds; Acting on ester bonds; Ribonuclease H	EC:3.1.30; EC:3.1.26; EC:3.1.26.4	GO:0003008,GO:0003674,GO:0003824,GO:0004842,GO:0005085,GO:0005086,GO:0005575,GO:0005737,GO:0005794,GO:0005829,GO:0006140,GO:0006464,GO:0006810,GO:0008150,GO:0008152,GO:0009118,GO:0009892,GO:0009894,GO:0009895,GO:0009987,GO:0010506,GO:0010507,GO:0016020,GO:0016043,GO:0016567,GO:0016740,GO:0016874,GO:0019219,GO:0019220,GO:0019222,GO:0019538,GO:0021533,GO:0021702,GO:0021953,GO:0030030,GO:0030154,GO:…	GO:0003676; GO:0004523; GO:0009058; GO:0030170		K10594
chr1	Smic18747	-	8310000	8313969	tr|G6D6L6|G6D6L6_DANPL	Endonuclease-reverse transcriptase OS=Danaus plexippus GN=KGM_20101 PE=4 SV=1	Acting on ester bonds; Acting on ester bonds; Ribonuclease H	EC:3.1.30; EC:3.1.26; EC:3.1.26.4	GO:0003674,GO:0003676,GO:0003723,GO:0003824,GO:0003964,GO:0004518,GO:0004519,GO:0005488,GO:0006139,GO:0006259,GO:0006260,GO:0006278,GO:0006725,GO:0006807,GO:0008150,GO:0008152,GO:0009058,GO:0009059,GO:0009987,GO:0016740,GO:0016772,GO:0016779,GO:0016787,GO:0016788,GO:0034061,GO:0034641,GO:0034645,GO:0043170,GO:0044237,GO:0044238,GO:0044249,GO:0044260,GO:0046483,GO:0071704,GO:0090304,GO:0090305,GO:…	GO:0003676; GO:0004523
chr1	Smic10069	-	8352986	8393851	tr|F2ULX9|F2ULX9_SALR5	TPR repeat-containing protein, variant OS=Salpingoeca rosetta (strain ATCC 50818 / BSB-021) GN=PTSG_09006 PE=4 SV=1			GO:0003674,GO:0003774,GO:0003777,GO:0003824,GO:0005575,GO:0005871,GO:0005875,GO:0008150,GO:0008152,GO:0016462,GO:0016787,GO:0016817,GO:0016818,GO:0017111,GO:0032991,GO:0043234,GO:0044422,GO:0044424,GO:0044430,GO:0044446,GO:0044464	GO:0005515
chr1	Smic10070	-	8399279	8409207
chr1	Smic10071	-	8420597	8445071
chr1	Smic10072	-	8449619	8454007
chr1	Smic10073	-	8460161	8462879
chr1	Smic10074	-	8496224	8505126
chr1	Smic10075	-	8542099	8551834	sp|Q9VR91|HERC2_DROME	Probable E3 ubiquitin-protein ligase HERC2 OS=Drosophila melanogaster GN=HERC2 PE=1 SV=3			GO:0003674,GO:0003824,GO:0004842,GO:0005488,GO:0005575,GO:0005634,GO:0005737,GO:0005814,GO:0005856,GO:0006464,GO:0008150,GO:0008152,GO:0009987,GO:0016567,GO:0016740,GO:0016874,GO:0019538,GO:0020037,GO:0032446,GO:0036211,GO:0042787,GO:0043167,GO:0043169,GO:0043170,GO:0043226,GO:0043227,GO:0043228,GO:0043229,GO:0043231,GO:0043232,GO:0043412,GO:0044237,GO:0044238,GO:0044260,GO:0044267,GO:0044422,GO:…			K10595
chr1	Smic10076	-	8557279	8565640
chr1	Smic10077	-	8573416	8577052
chr1	Smic10078	-	8596794	8610832	tr|Q8E833|Q8E833_SHEON	Putative surface lipoprotein OS=Shewanella oneidensis (strain MR-1) GN=SO_A0110 PE=4 SV=1			GO:0003674,GO:0008150
chr1	Smic10079	-	8619796	8626817	tr|Q8E833|Q8E833_SHEON	Putative surface lipoprotein OS=Shewanella oneidensis (strain MR-1) GN=SO_A0110 PE=4 SV=1			GO:0003674,GO:0008150
chr1	Smic10080	-	8627973	8633495
chr1	Smic10081	-	8657631	8684858	sp|Q8RWG1|Y4139_ARATH	Uncharacterized aarF domain-containing protein kinase At4g31390, chloroplastic OS=Arabidopsis thaliana GN=At4g31390 PE=2 SV=1			GO:0000166,GO:0001882,GO:0001883,GO:0003674,GO:0003824,GO:0004672,GO:0005488,GO:0005524,GO:0005575,GO:0006464,GO:0006468,GO:0006725,GO:0006778,GO:0006787,GO:0006793,GO:0006796,GO:0006807,GO:0006950,GO:0006979,GO:0008150,GO:0008152,GO:0009056,GO:0009507,GO:0009536,GO:0009987,GO:0010287,GO:0015994,GO:0015996,GO:0016301,GO:0016310,GO:0016740,GO:0016772,GO:0016773,GO:0017076,GO:0019439,GO:0019538,GO:…
chr1	Smic10082	-	8688885	8727865	sp|Q8RWG1|Y4139_ARATH	Uncharacterized aarF domain-containing protein kinase At4g31390, chloroplastic OS=Arabidopsis thaliana GN=At4g31390 PE=2 SV=1			GO:0000166,GO:0001882,GO:0001883,GO:0003674,GO:0003824,GO:0004672,GO:0005488,GO:0005524,GO:0005575,GO:0006464,GO:0006468,GO:0006725,GO:0006778,GO:0006787,GO:0006793,GO:0006796,GO:0006807,GO:0006950,GO:0006979,GO:0008150,GO:0008152,GO:0009056,GO:0009507,GO:0009536,GO:0009987,GO:0010287,GO:0015994,GO:0015996,GO:0016301,GO:0016310,GO:0016740,GO:0016772,GO:0016773,GO:0017076,GO:0019439,GO:0019538,GO:…
chr1	Smic10083	-	8731196	8734311
chr1	Smic10085	+	8746742	8758470
chr1	Smic10087	+	8759253	8778885	sp|Q54HL8|Y9381_DICDI	FNIP repeat-containing protein DDB_G0289381 OS=Dictyostelium discoideum GN=DDB_G0289381 PE=4 SV=1			GO:0003674,GO:0005575,GO:0008150	GO:0003677; GO:0006310; GO:0015074
chr1	Smic46308	+	8762881	8764485
chr1	Smic10088	+	8779101	8792331
chr1	Smic10089	+	8794115	8806560	sp|Q4U2R1|HERC2_MOUSE	E3 ubiquitin-protein ligase HERC2 OS=Mus musculus GN=Herc2 PE=1 SV=3	Acting on ester bonds; Acting on ester bonds; Ribonuclease H	EC:3.1.30; EC:3.1.26; EC:3.1.26.4	GO:0003674,GO:0003824,GO:0004842,GO:0005488,GO:0005515,GO:0005575,GO:0005634,GO:0005737,GO:0005743,GO:0005814,GO:0005856,GO:0006139,GO:0006259,GO:0006281,GO:0006464,GO:0006725,GO:0006807,GO:0006950,GO:0006974,GO:0007276,GO:0007283,GO:0008150,GO:0008152,GO:0008270,GO:0009987,GO:0016020,GO:0016567,GO:0016740,GO:0016874,GO:0019538,GO:0019866,GO:0019899,GO:0020037,GO:0022414,GO:0031090,GO:0031625,GO:…	GO:0003676; GO:0004523; GO:0005515		K10595
chr1	Smic10090	+	8812135	8826960	tr|Q8E833|Q8E833_SHEON	Putative surface lipoprotein OS=Shewanella oneidensis (strain MR-1) GN=SO_A0110 PE=4 SV=1			GO:0003674,GO:0008150	GO:0005515
chr1	Smic17687	+	8840557	8851182	tr|Q8E833|Q8E833_SHEON	Putative surface lipoprotein OS=Shewanella oneidensis (strain MR-1) GN=SO_A0110 PE=4 SV=1			GO:0003674,GO:0008150	GO:0005515
chr1	Smic17686	-	8873308	8877037	sp|P28745|RCC1_SCHPO	Protein pim1 OS=Schizosaccharomyces pombe (strain 972 / ATCC 24843) GN=pim1 PE=1 SV=2			GO:0000075,GO:0000280,GO:0000785,GO:0000790,GO:0003674,GO:0005085,GO:0005087,GO:0005088,GO:0005575,GO:0005634,GO:0006140,GO:0006405,GO:0006406,GO:0006407,GO:0006810,GO:0006913,GO:0006996,GO:0007049,GO:0007067,GO:0007088,GO:0007093,GO:0007165,GO:0007264,GO:0007265,GO:0007346,GO:0008150,GO:0009118,GO:0009894,GO:0009987,GO:0010389,GO:0010564,GO:0010948,GO:0010972,GO:0015931,GO:0016043,GO:0016482,GO:…
chr1	Smic17685	+	8880000	8882977
chr1	Smic17684	-	8883063	8890922
chr1	Smic17683	-	8891715	8907475
chr1	Smic17680	-	8907876	8925937	sp|Q9I2Y2|THRH_PSEAE	Phosphoserine phosphatase ThrH OS=Pseudomonas aeruginosa (strain ATCC 15692 / PAO1 / 1C / PRS 101 / LMG 12228) GN=thrH PE=1 SV=1			GO:0000287,GO:0003674,GO:0003824,GO:0004413,GO:0004647,GO:0005488,GO:0005575,GO:0005737,GO:0006082,GO:0006520,GO:0006563,GO:0006564,GO:0006566,GO:0006575,GO:0006725,GO:0006732,GO:0006760,GO:0006793,GO:0006796,GO:0006807,GO:0008150,GO:0008152,GO:0008483,GO:0008652,GO:0009058,GO:0009066,GO:0009067,GO:0009069,GO:0009070,GO:0009088,GO:0009108,GO:0009396,GO:0009987,GO:0016053,GO:0016301,GO:0016310,GO:…			K10594
chr1	Smic17679	-	8929458	8937290	tr|N1JMX3|N1JMX3_BLUG1	Solute carrier family 25 member 33/Mitochondrial carrier protein OS=Blumeria graminis f. sp. hordei (strain DH14) GN=BGHDH14_bgh02644 PE=3 SV=1			GO:0005575,GO:0006810,GO:0008150,GO:0009987,GO:0016020,GO:0016021,GO:0044425,GO:0044699,GO:0044763,GO:0044765,GO:0051234,GO:0055085
chr1	Smic17678	-	8948319	8956502	tr|Q8E833|Q8E833_SHEON	Putative surface lipoprotein OS=Shewanella oneidensis (strain MR-1) GN=SO_A0110 PE=4 SV=1			GO:0003674,GO:0008150	GO:0005515
chr1	Smic17677	-	8959147	8971311	sp|Q15751|HERC1_HUMAN	Probable E3 ubiquitin-protein ligase HERC1 OS=Homo sapiens GN=HERC1 PE=1 SV=2			GO:0003008,GO:0003674,GO:0003824,GO:0004842,GO:0005085,GO:0005086,GO:0005575,GO:0005737,GO:0005794,GO:0005829,GO:0006140,GO:0006464,GO:0006810,GO:0008150,GO:0008152,GO:0009118,GO:0009892,GO:0009894,GO:0009895,GO:0009987,GO:0010506,GO:0010507,GO:0016020,GO:0016043,GO:0016567,GO:0016740,GO:0016874,GO:0019219,GO:0019220,GO:0019222,GO:0019538,GO:0021533,GO:0021702,GO:0021953,GO:0030030,GO:0030154,GO:…	GO:0005515		K10594
chr1	Smic17676	-	8975078	8982555	sp|Q15751|HERC1_HUMAN	Probable E3 ubiquitin-protein ligase HERC1 OS=Homo sapiens GN=HERC1 PE=1 SV=2			GO:0003008,GO:0003674,GO:0003824,GO:0004842,GO:0005085,GO:0005086,GO:0005575,GO:0005737,GO:0005794,GO:0005829,GO:0006140,GO:0006464,GO:0006810,GO:0008150,GO:0008152,GO:0009118,GO:0009892,GO:0009894,GO:0009895,GO:0009987,GO:0010506,GO:0010507,GO:0016020,GO:0016043,GO:0016567,GO:0016740,GO:0016874,GO:0019219,GO:0019220,GO:0019222,GO:0019538,GO:0021533,GO:0021702,GO:0021953,GO:0030030,GO:0030154,GO:…	GO:0005515		K10594
chr1	Smic17675	-	8984922	8996905	sp|Q9SIC9|PP178_ARATH	Pentatricopeptide repeat-containing protein At2g31400, chloroplastic OS=Arabidopsis thaliana GN=At2g31400 PE=2 SV=1			GO:0003674,GO:0003676,GO:0003677,GO:0005488,GO:0005575,GO:0007165,GO:0008150,GO:0009507,GO:0009536,GO:0009987,GO:0010019,GO:0031930,GO:0043226,GO:0043227,GO:0043229,GO:0043231,GO:0044424,GO:0044444,GO:0044464,GO:0050789,GO:0050794,GO:0050896,GO:0051716,GO:0065007,GO:0097159,GO:1901363	GO:0005515
chr1	Smic17674	-	9004376	9019294	sp|P94593|YWQA_BACSU	Uncharacterized ATP-dependent helicase YwqA OS=Bacillus subtilis (strain 168) GN=ywqA PE=3 SV=2			GO:0000166,GO:0001882,GO:0001883,GO:0003674,GO:0003676,GO:0003677,GO:0003824,GO:0004386,GO:0005488,GO:0005524,GO:0008150,GO:0008152,GO:0016462,GO:0016787,GO:0016817,GO:0016818,GO:0017076,GO:0017111,GO:0030554,GO:0032549,GO:0032550,GO:0032553,GO:0032555,GO:0032559,GO:0035639,GO:0036094,GO:0043167,GO:0043168,GO:0097159,GO:0097367,GO:1901265,GO:1901363
chr1	Smic17673	-	9019516	9061107	sp|P94593|YWQA_BACSU	Uncharacterized ATP-dependent helicase YwqA OS=Bacillus subtilis (strain 168) GN=ywqA PE=3 SV=2			GO:0000166,GO:0001882,GO:0001883,GO:0003674,GO:0003676,GO:0003677,GO:0003824,GO:0004386,GO:0005488,GO:0005524,GO:0008150,GO:0008152,GO:0016462,GO:0016787,GO:0016817,GO:0016818,GO:0017076,GO:0017111,GO:0030554,GO:0032549,GO:0032550,GO:0032553,GO:0032555,GO:0032559,GO:0035639,GO:0036094,GO:0043167,GO:0043168,GO:0097159,GO:0097367,GO:1901265,GO:1901363	GO:0005524
chr1	Smic17668	-	9063374	9068995	tr|A1SXS0|A1SXS0_PSYIN	PKD domain containing protein (Precursor) OS=Psychromonas ingrahamii (strain 37) GN=Ping_2564 PE=4 SV=1			GO:0003674,GO:0005488,GO:0005509,GO:0043167,GO:0043169,GO:0046872
chr1	Smic17667	-	9075486	9097620
chr1	Smic3862	-	9100421	9112845
chr1	Smic3861	-	9116765	9164737	gi|551617915|ref|XP_005789775.1|	hypothetical protein EMIHUDRAFT_225481 [Emiliania huxleyi CCMP1516] >gi|485643331|gb|EOD37346.1| hypothetical protein EMIHUDRAFT_225481 [Emiliania huxleyi CCMP1516]
chr1	Smic3860	-	9187861	9189618	tr|Q8E833|Q8E833_SHEON	Putative surface lipoprotein OS=Shewanella oneidensis (strain MR-1) GN=SO_A0110 PE=4 SV=1			GO:0003674,GO:0008150
chr1	Smic3859	+	9193667	9197612
chr1	Smic3858	-	9261519	9267641
chr1	Smic3857	-	9272097	9274900	tr|Q8E833|Q8E833_SHEON	Putative surface lipoprotein OS=Shewanella oneidensis (strain MR-1) GN=SO_A0110 PE=4 SV=1			GO:0003674,GO:0008150	GO:0005515
chr1	Smic3856	-	9286045	9298046
chr1	Smic3855	-	9302591	9306526
chr1	Smic3854	-	9317685	9324442	sp|Q9VR91|HERC2_DROME	Probable E3 ubiquitin-protein ligase HERC2 OS=Drosophila melanogaster GN=HERC2 PE=1 SV=3			GO:0003674,GO:0003824,GO:0004842,GO:0005488,GO:0005575,GO:0005634,GO:0005737,GO:0005814,GO:0005856,GO:0006464,GO:0008150,GO:0008152,GO:0009987,GO:0016567,GO:0016740,GO:0016874,GO:0019538,GO:0020037,GO:0032446,GO:0036211,GO:0042787,GO:0043167,GO:0043169,GO:0043170,GO:0043226,GO:0043227,GO:0043228,GO:0043229,GO:0043231,GO:0043232,GO:0043412,GO:0044237,GO:0044238,GO:0044260,GO:0044267,GO:0044422,GO:…	GO:0005515		K10595
chr1	Smic8539	-	9406213	9432547	tr|Q8E833|Q8E833_SHEON	Putative surface lipoprotein OS=Shewanella oneidensis (strain MR-1) GN=SO_A0110 PE=4 SV=1			GO:0003674,GO:0008150
chr1	Smic8540	-	9445498	9526122						GO:0005509
chr1	Smic8541	-	9527598	9544394	sp|Q5R434|TSR1_PONAB	Pre-rRNA-processing protein TSR1 homolog OS=Pongo abelii GN=TSR1 PE=2 SV=1			GO:0005575,GO:0005634,GO:0005730,GO:0008150,GO:0016043,GO:0022607,GO:0022613,GO:0022618,GO:0034622,GO:0042254,GO:0042255,GO:0043226,GO:0043227,GO:0043228,GO:0043229,GO:0043231,GO:0043232,GO:0043933,GO:0044085,GO:0044422,GO:0044424,GO:0044428,GO:0044446,GO:0044464,GO:0065003,GO:0070925,GO:0071826,GO:0071840	GO:0042254
chr1	Smic8543	-	9551189	9566184	sp|Q50EK3|C04C1_PINTA	Cytochrome P450 704C1 OS=Pinus taeda GN=CYP704C1 PE=2 SV=1			GO:0003674,GO:0003824,GO:0004497,GO:0005488,GO:0005506,GO:0005575,GO:0008150,GO:0008152,GO:0016020,GO:0016021,GO:0016491,GO:0016705,GO:0020037,GO:0043167,GO:0043169,GO:0044425,GO:0044699,GO:0044710,GO:0046872,GO:0046906,GO:0046914,GO:0055114,GO:0097159,GO:1901363	GO:0005506; GO:0016705; GO:0020037; GO:0055114
chr1	Smic8544	-	9567446	9597813	sp|Q5XGY1|TSR1_XENLA	Pre-rRNA-processing protein TSR1 homolog OS=Xenopus laevis GN=tsr1 PE=2 SV=1			GO:0005575,GO:0005634,GO:0005730,GO:0008150,GO:0016043,GO:0022607,GO:0022613,GO:0022618,GO:0034622,GO:0042254,GO:0042255,GO:0043226,GO:0043227,GO:0043228,GO:0043229,GO:0043231,GO:0043232,GO:0043933,GO:0044085,GO:0044422,GO:0044424,GO:0044428,GO:0044446,GO:0044464,GO:0065003,GO:0070925,GO:0071826,GO:0071840	GO:0005634; GO:0042254
chr1	Smic8545	-	9598006	9602074
chr1	Smic8546	-	9603652	9624332	sp|O13956|TSR1_SCHPO	Ribosome biogenesis protein tsr1 homolog OS=Schizosaccharomyces pombe (strain 972 / ATCC 24843) GN=SPAC23H4.15 PE=3 SV=1			GO:0003674,GO:0005488,GO:0005575,GO:0005634,GO:0005730,GO:0005737,GO:0006139,GO:0006364,GO:0006396,GO:0006725,GO:0006807,GO:0008150,GO:0008152,GO:0009987,GO:0016070,GO:0016072,GO:0022613,GO:0034470,GO:0034641,GO:0034660,GO:0042254,GO:0043021,GO:0043170,GO:0043226,GO:0043227,GO:0043228,GO:0043229,GO:0043231,GO:0043232,GO:0044085,GO:0044237,GO:0044238,GO:0044260,GO:0044422,GO:0044424,GO:0044428,GO:…	GO:0042254
chr1	Smic8547	-	9643554	9649967	tr|Q8E833|Q8E833_SHEON	Putative surface lipoprotein OS=Shewanella oneidensis (strain MR-1) GN=SO_A0110 PE=4 SV=1			GO:0003674,GO:0008150
chr1	Smic8548	-	9653206	9666499
chr1	Smic8551	-	9668834	9669735
chr1	Smic24924	-	9671463	9672466
chr1	Smic3022	-	9671743	9674827
chr1	Smic8553	-	9699277	9708082	sp|Q15751|HERC1_HUMAN	Probable E3 ubiquitin-protein ligase HERC1 OS=Homo sapiens GN=HERC1 PE=1 SV=2			GO:0003008,GO:0003674,GO:0003824,GO:0004842,GO:0005085,GO:0005086,GO:0005575,GO:0005737,GO:0005794,GO:0005829,GO:0006140,GO:0006464,GO:0006810,GO:0008150,GO:0008152,GO:0009118,GO:0009892,GO:0009894,GO:0009895,GO:0009987,GO:0010506,GO:0010507,GO:0016020,GO:0016043,GO:0016567,GO:0016740,GO:0016874,GO:0019219,GO:0019220,GO:0019222,GO:0019538,GO:0021533,GO:0021702,GO:0021953,GO:0030030,GO:0030154,GO:…			K10594
chr1	Smic8554	-	9718487	9734519	sp|Q6P2X9|MOT12_XENTR	Monocarboxylate transporter 12 OS=Xenopus tropicalis GN=slc16a12 PE=2 SV=1			GO:0003674,GO:0005215,GO:0005575,GO:0005886,GO:0006810,GO:0008150,GO:0009987,GO:0015291,GO:0015293,GO:0016020,GO:0016021,GO:0022804,GO:0022857,GO:0044425,GO:0044464,GO:0044699,GO:0044763,GO:0044765,GO:0051234,GO:0055085	GO:0005887; GO:0055085	K08187
chr1	Smic8555	-	9738608	9739916	tr|Q8E833|Q8E833_SHEON	Putative surface lipoprotein OS=Shewanella oneidensis (strain MR-1) GN=SO_A0110 PE=4 SV=1			GO:0003674,GO:0008150
chr1	Smic8556	-	9761705	9766157	sp|Q55CN6|PKS3_DICDI	Probable polyketide synthase 3 OS=Dictyostelium discoideum GN=pks3 PE=3 SV=1			GO:0003674,GO:0003824,GO:0005575,GO:0008150,GO:0008152,GO:0016020,GO:0016021,GO:0016491,GO:0016740,GO:0016746,GO:0016747,GO:0044425,GO:0044699,GO:0044710,GO:0055114
chr1	Smic8557	-	9772598	9779826	tr|Q8E833|Q8E833_SHEON	Putative surface lipoprotein OS=Shewanella oneidensis (strain MR-1) GN=SO_A0110 PE=4 SV=1			GO:0003674,GO:0008150
chr1	Smic8558	-	9797677	9838317	sp|Q8GWW4|GUX2_ARATH	UDP-glucuronate:xylan alpha-glucuronosyltransferase 2 OS=Arabidopsis thaliana GN=GUX2 PE=2 SV=1			GO:0000139,GO:0000271,GO:0003674,GO:0003824,GO:0005488,GO:0005575,GO:0005794,GO:0005975,GO:0005976,GO:0008150,GO:0008152,GO:0008194,GO:0009058,GO:0009059,GO:0009987,GO:0010383,GO:0010410,GO:0010413,GO:0010417,GO:0015020,GO:0016020,GO:0016021,GO:0016051,GO:0016740,GO:0016757,GO:0016758,GO:0031090,GO:0033692,GO:0034637,GO:0034645,GO:0043167,GO:0043169,GO:0043170,GO:0043226,GO:0043227,GO:0043229,GO:…	GO:0016757
chr1	Smic8559	-	9840831	9858323
chr1	Smic8560	-	9866804	9889391	tr|L1JF44|L1JF44_GUITH	Uncharacterized protein OS=Guillardia theta CCMP2712 GN=GUITHDRAFT_107269 PE=4 SV=1			GO:0003674,GO:0005215,GO:0005575,GO:0005886,GO:0006810,GO:0008150,GO:0009987,GO:0016020,GO:0016021,GO:0044425,GO:0044464,GO:0044699,GO:0044763,GO:0044765,GO:0051234,GO:0055085
chr1	Smic8561	-	9894941	9896746
chr1	Smic8562	-	9921551	9965880	sp|O55035|PPIG_RAT	Peptidyl-prolyl cis-trans isomerase G OS=Rattus norvegicus GN=Ppig PE=1 SV=2			GO:0000413,GO:0003674,GO:0003755,GO:0003824,GO:0005575,GO:0005634,GO:0006457,GO:0006464,GO:0008150,GO:0008152,GO:0009987,GO:0016363,GO:0016604,GO:0016607,GO:0016853,GO:0016859,GO:0018193,GO:0018208,GO:0019538,GO:0036211,GO:0043170,GO:0043226,GO:0043227,GO:0043229,GO:0043231,GO:0043412,GO:0044237,GO:0044238,GO:0044260,GO:0044267,GO:0044422,GO:0044424,GO:0044428,GO:0044446,GO:0044451,GO:0044464,GO:…
chr1	Smic8563	-	9970869	9977673	sp|P04146|COPIA_DROME	Copia protein OS=Drosophila melanogaster GN=GIP PE=1 SV=3			GO:0000166,GO:0001882,GO:0001883,GO:0003674,GO:0003676,GO:0003824,GO:0004175,GO:0004190,GO:0005488,GO:0005524,GO:0006139,GO:0006259,GO:0006508,GO:0006725,GO:0006807,GO:0008150,GO:0008152,GO:0008233,GO:0008270,GO:0009987,GO:0015074,GO:0016787,GO:0017076,GO:0019538,GO:0030554,GO:0032549,GO:0032550,GO:0032553,GO:0032555,GO:0032559,GO:0034641,GO:0035639,GO:0036094,GO:0043167,GO:0043168,GO:0043169,GO:…
chr1	Smic8564	-	9978447	9985772
chr1	Smic8565	-	10009727	10082501	sp|Q15751|HERC1_HUMAN	Probable E3 ubiquitin-protein ligase HERC1 OS=Homo sapiens GN=HERC1 PE=1 SV=2			GO:0003008,GO:0003674,GO:0003824,GO:0004842,GO:0005085,GO:0005086,GO:0005575,GO:0005737,GO:0005794,GO:0005829,GO:0006140,GO:0006464,GO:0006810,GO:0008150,GO:0008152,GO:0009118,GO:0009892,GO:0009894,GO:0009895,GO:0009987,GO:0010506,GO:0010507,GO:0016020,GO:0016043,GO:0016567,GO:0016740,GO:0016874,GO:0019219,GO:0019220,GO:0019222,GO:0019538,GO:0021533,GO:0021702,GO:0021953,GO:0030030,GO:0030154,GO:…			K10594
chr1	Smic8566	-	10086173	10116553	sp|P38507|SPA_STAAU	Immunoglobulin G-binding protein A OS=Staphylococcus aureus GN=spa PE=1 SV=1			GO:0003674,GO:0005488,GO:0005515,GO:0005575,GO:0005576,GO:0005618,GO:0008150,GO:0009405,GO:0016020,GO:0019864,GO:0019865,GO:0030312,GO:0032403,GO:0044464,GO:0051704
chr1	Smic8567	-	10118756	10163173	sp|Q9UL51|HCN2_HUMAN	Potassium/sodium hyperpolarization-activated cyclic nucleotide-gated channel 2 OS=Homo sapiens GN=HCN2 PE=1 SV=3			GO:0000166,GO:0003674,GO:0005215,GO:0005216,GO:0005217,GO:0005221,GO:0005222,GO:0005244,GO:0005248,GO:0005249,GO:0005261,GO:0005267,GO:0005272,GO:0005488,GO:0005515,GO:0005575,GO:0005886,GO:0005887,GO:0006810,GO:0006811,GO:0006812,GO:0006813,GO:0006814,GO:0007154,GO:0007267,GO:0007268,GO:0008076,GO:0008150,GO:0008324,GO:0009719,GO:0009987,GO:0010033,GO:0010243,GO:0014070,GO:0014074,GO:0015075,GO:…	GO:0005216; GO:0006811; GO:0016020; GO:0055085		K04955
chr1	Smic8568	+	10210645	10224218	tr|D7F171|D7F171_BOMMO	Endonuclease-reverse transcriptase OS=Bombyx mori PE=4 SV=1			GO:0003674,GO:0003676,GO:0003723,GO:0003824,GO:0003964,GO:0004518,GO:0004519,GO:0005488,GO:0006139,GO:0006259,GO:0006260,GO:0006278,GO:0006725,GO:0006807,GO:0008150,GO:0008152,GO:0009058,GO:0009059,GO:0009987,GO:0016740,GO:0016772,GO:0016779,GO:0016787,GO:0016788,GO:0034061,GO:0034641,GO:0034645,GO:0043167,GO:0043169,GO:0043170,GO:0044237,GO:0044238,GO:0044249,GO:0044260,GO:0046483,GO:0046872,GO:…
chr1	Smic8569	-	10224432	10225548
chr1	Smic8570	-	10231464	10266798	sp|Q6E213|AWAT2_HUMAN	Acyl-CoA wax alcohol acyltransferase 2 OS=Homo sapiens GN=AWAT2 PE=1 SV=1			GO:0001523,GO:0003674,GO:0003824,GO:0005575,GO:0005783,GO:0005789,GO:0006066,GO:0006629,GO:0006720,GO:0006721,GO:0008150,GO:0008152,GO:0008374,GO:0009058,GO:0009987,GO:0010025,GO:0010166,GO:0010817,GO:0016020,GO:0016021,GO:0016101,GO:0016740,GO:0016746,GO:0016747,GO:0031090,GO:0034308,GO:0034754,GO:0042445,GO:0042572,GO:0043226,GO:0043227,GO:0043229,GO:0043231,GO:0044237,GO:0044238,GO:0044255,GO:…	GO:0016747		K11156
chr1	Smic8571	-	10282120	10288728
chr1	Smic3780	-	10306127	10369289	sp|Q55680|Y005_SYNY3	Uncharacterized protein sll0005 OS=Synechocystis sp. (strain PCC 6803 / Kazusa) GN=sll0005 PE=3 SV=1			GO:0000166,GO:0001882,GO:0001883,GO:0003674,GO:0003824,GO:0004672,GO:0005488,GO:0005524,GO:0006464,GO:0006468,GO:0006793,GO:0006796,GO:0008150,GO:0008152,GO:0009987,GO:0016301,GO:0016310,GO:0016740,GO:0016772,GO:0016773,GO:0017076,GO:0019538,GO:0030554,GO:0032549,GO:0032550,GO:0032553,GO:0032555,GO:0032559,GO:0035639,GO:0036094,GO:0036211,GO:0043167,GO:0043168,GO:0043170,GO:0043412,GO:0044237,GO:…
chr1	Smic3778	-	10355763	10414169	sp|P87131|CYSK2_SCHPO	Cysteine synthase 2 OS=Schizosaccharomyces pombe (strain 972 / ATCC 24843) GN=cys12 PE=3 SV=1			GO:0000096,GO:0000097,GO:0003674,GO:0003824,GO:0004124,GO:0005575,GO:0005739,GO:0006082,GO:0006520,GO:0006534,GO:0006535,GO:0006563,GO:0006790,GO:0006807,GO:0008150,GO:0008152,GO:0008652,GO:0009058,GO:0009069,GO:0009070,GO:0009987,GO:0016053,GO:0016740,GO:0016829,GO:0016835,GO:0019344,GO:0019752,GO:0043226,GO:0043227,GO:0043229,GO:0043231,GO:0043436,GO:0044237,GO:0044238,GO:0044249,GO:0044272,GO:…		K01738	K01738
chr1	Smic3779	-	10356000	10368816	sp|P04146|COPIA_DROME	Copia protein OS=Drosophila melanogaster GN=GIP PE=1 SV=3			GO:0000166,GO:0001882,GO:0001883,GO:0003674,GO:0003676,GO:0003824,GO:0004175,GO:0004190,GO:0005488,GO:0005524,GO:0006139,GO:0006259,GO:0006508,GO:0006725,GO:0006807,GO:0008150,GO:0008152,GO:0008233,GO:0008270,GO:0009987,GO:0015074,GO:0016787,GO:0017076,GO:0019538,GO:0030554,GO:0032549,GO:0032550,GO:0032553,GO:0032555,GO:0032559,GO:0034641,GO:0035639,GO:0036094,GO:0043167,GO:0043168,GO:0043169,GO:…	GO:0046872
chr1	Smic42405	-	10356000	10369037	sp|P04146|COPIA_DROME	Copia protein OS=Drosophila melanogaster GN=GIP PE=1 SV=3			GO:0000166,GO:0001882,GO:0001883,GO:0003674,GO:0003676,GO:0003824,GO:0004175,GO:0004190,GO:0005488,GO:0005524,GO:0006139,GO:0006259,GO:0006508,GO:0006725,GO:0006807,GO:0008150,GO:0008152,GO:0008233,GO:0008270,GO:0009987,GO:0015074,GO:0016787,GO:0017076,GO:0019538,GO:0030554,GO:0032549,GO:0032550,GO:0032553,GO:0032555,GO:0032559,GO:0034641,GO:0035639,GO:0036094,GO:0043167,GO:0043168,GO:0043169,GO:…
chr1	Smic19845	-	10386456	10500996	sp|O00370|LORF2_HUMAN	LINE-1 retrotransposable element ORF2 protein OS=Homo sapiens PE=1 SV=1			GO:0000737,GO:0001171,GO:0003674,GO:0003676,GO:0003723,GO:0003824,GO:0003964,GO:0004518,GO:0004519,GO:0004520,GO:0004536,GO:0005488,GO:0006139,GO:0006259,GO:0006260,GO:0006278,GO:0006308,GO:0006310,GO:0006725,GO:0006807,GO:0008150,GO:0008152,GO:0009036,GO:0009056,GO:0009057,GO:0009058,GO:0009059,GO:0009987,GO:0015666,GO:0016740,GO:0016772,GO:0016779,GO:0016787,GO:0016788,GO:0016888,GO:0016893,GO:…	GO:0003676
chr1	Smic3777	-	10414972	10428950	tr|Q8E833|Q8E833_SHEON	Putative surface lipoprotein OS=Shewanella oneidensis (strain MR-1) GN=SO_A0110 PE=4 SV=1			GO:0003674,GO:0008150
chr1	Smic3776	-	10455057	10458203
chr1	Smic3775	-	10463452	10493911	sp|P36101|YKC7_YEAST	Uncharacterized protein YKL027W OS=Saccharomyces cerevisiae (strain ATCC 204508 / S288c) GN=YKL027W PE=1 SV=1			GO:0003674,GO:0003824,GO:0005575,GO:0005739,GO:0005741,GO:0006139,GO:0006396,GO:0006399,GO:0006400,GO:0006725,GO:0006807,GO:0008033,GO:0008150,GO:0008152,GO:0009451,GO:0009987,GO:0016020,GO:0016021,GO:0016070,GO:0016829,GO:0016835,GO:0016836,GO:0019867,GO:0031090,GO:0031966,GO:0031968,GO:0034470,GO:0034641,GO:0034660,GO:0043170,GO:0043226,GO:0043227,GO:0043229,GO:0043231,GO:0043412,GO:0044237,GO:…	GO:0008641
chr1	Smic3774	-	10495074	10501371	tr|Q8E833|Q8E833_SHEON	Putative surface lipoprotein OS=Shewanella oneidensis (strain MR-1) GN=SO_A0110 PE=4 SV=1			GO:0003674,GO:0008150
chr1	Smic3773	-	10504706	10510020	sp|Q15751|HERC1_HUMAN	Probable E3 ubiquitin-protein ligase HERC1 OS=Homo sapiens GN=HERC1 PE=1 SV=2			GO:0003008,GO:0003674,GO:0003824,GO:0004842,GO:0005085,GO:0005086,GO:0005575,GO:0005737,GO:0005794,GO:0005829,GO:0006140,GO:0006464,GO:0006810,GO:0008150,GO:0008152,GO:0009118,GO:0009892,GO:0009894,GO:0009895,GO:0009987,GO:0010506,GO:0010507,GO:0016020,GO:0016043,GO:0016567,GO:0016740,GO:0016874,GO:0019219,GO:0019220,GO:0019222,GO:0019538,GO:0021533,GO:0021702,GO:0021953,GO:0030030,GO:0030154,GO:…			K10594
chr1	Smic3772	-	10512656	10525042
chr1	Smic3771	-	10527718	10531578	sp|Q15751|HERC1_HUMAN	Probable E3 ubiquitin-protein ligase HERC1 OS=Homo sapiens GN=HERC1 PE=1 SV=2			GO:0003008,GO:0003674,GO:0003824,GO:0004842,GO:0005085,GO:0005086,GO:0005575,GO:0005737,GO:0005794,GO:0005829,GO:0006140,GO:0006464,GO:0006810,GO:0008150,GO:0008152,GO:0009118,GO:0009892,GO:0009894,GO:0009895,GO:0009987,GO:0010506,GO:0010507,GO:0016020,GO:0016043,GO:0016567,GO:0016740,GO:0016874,GO:0019219,GO:0019220,GO:0019222,GO:0019538,GO:0021533,GO:0021702,GO:0021953,GO:0030030,GO:0030154,GO:…			K10594
chr1	Smic3770	-	10533544	10550626	sp|Q550A6|CRTP2_DICDI	Crt homolog 2 OS=Dictyostelium discoideum GN=crtp2 PE=3 SV=1			GO:0003674,GO:0005575,GO:0006810,GO:0006897,GO:0006907,GO:0008150,GO:0012506,GO:0016020,GO:0016021,GO:0016192,GO:0030659,GO:0031090,GO:0031410,GO:0031982,GO:0043226,GO:0043229,GO:0044351,GO:0044422,GO:0044424,GO:0044425,GO:0044433,GO:0044444,GO:0044446,GO:0044464,GO:0051234
chr1	Smic3768	-	10564560	10575117
chr1	Smic3767	-	10576235	10588681	sp|P08548|LIN1_NYCCO	LINE-1 reverse transcriptase homolog OS=Nycticebus coucang PE=1 SV=1	Ubiquitinyl hydrolase 1	EC:3.4.19.12	GO:0003674,GO:0003676,GO:0003723,GO:0003824,GO:0003964,GO:0005488,GO:0006139,GO:0006259,GO:0006260,GO:0006278,GO:0006725,GO:0006807,GO:0008150,GO:0008152,GO:0009058,GO:0009059,GO:0009987,GO:0016740,GO:0016772,GO:0016779,GO:0034061,GO:0034641,GO:0034645,GO:0043167,GO:0043169,GO:0043170,GO:0044237,GO:0044238,GO:0044249,GO:0044260,GO:0046483,GO:0046872,GO:0071704,GO:0090304,GO:0097159,GO:1901360,GO:…	GO:0016579; GO:0036459
chr1	Smic3766	-	10588951	10611936	gi|551602774|ref|XP_005782934.1|	hypothetical protein EMIHUDRAFT_232863 [Emiliania huxleyi CCMP1516] >gi|485635871|gb|EOD30505.1| hypothetical protein EMIHUDRAFT_232863 [Emiliania huxleyi CCMP1516]
chr1	Smic3765	-	10612201	10654129	tr|Q8E833|Q8E833_SHEON	Putative surface lipoprotein OS=Shewanella oneidensis (strain MR-1) GN=SO_A0110 PE=4 SV=1			GO:0003674,GO:0008150
chr1	Smic3764	-	10654758	10669333
chr1	Smic15352	+	10673065	10674318
chr1	Smic15353	+	10680000	10712567	sp|P04146|COPIA_DROME	Copia protein OS=Drosophila melanogaster GN=GIP PE=1 SV=3			GO:0000166,GO:0001882,GO:0001883,GO:0003674,GO:0003676,GO:0003824,GO:0004175,GO:0004190,GO:0005488,GO:0005524,GO:0006139,GO:0006259,GO:0006508,GO:0006725,GO:0006807,GO:0008150,GO:0008152,GO:0008233,GO:0008270,GO:0009987,GO:0015074,GO:0016787,GO:0017076,GO:0019538,GO:0030554,GO:0032549,GO:0032550,GO:0032553,GO:0032555,GO:0032559,GO:0034641,GO:0035639,GO:0036094,GO:0043167,GO:0043168,GO:0043169,GO:…	GO:0005509
chr1	Smic15354	+	10715949	10725791
chr1	Smic15355	+	10744938	10750940	tr|Q8E833|Q8E833_SHEON	Putative surface lipoprotein OS=Shewanella oneidensis (strain MR-1) GN=SO_A0110 PE=4 SV=1			GO:0003674,GO:0008150
chr1	Smic15356	+	10755315	10762904	tr|Q8E833|Q8E833_SHEON	Putative surface lipoprotein OS=Shewanella oneidensis (strain MR-1) GN=SO_A0110 PE=4 SV=1			GO:0003674,GO:0008150	GO:0005509
chr1	Smic44913	+	10758666	10766091	sp|Q2R1Z5|CML6_ORYSJ	Putative calmodulin-like protein 6 OS=Oryza sativa subsp. japonica GN=CML6 PE=3 SV=1			GO:0003674,GO:0005488,GO:0005509,GO:0005575,GO:0005774,GO:0005911,GO:0008150,GO:0009506,GO:0009605,GO:0009606,GO:0009612,GO:0009628,GO:0009652,GO:0016020,GO:0030054,GO:0031090,GO:0032501,GO:0043167,GO:0043169,GO:0044422,GO:0044424,GO:0044437,GO:0044444,GO:0044446,GO:0044464,GO:0044699,GO:0044707,GO:0046872,GO:0050896,GO:0098588	GO:0005509
chr1	Smic15357	+	10774051	10786163	tr|A1SXS0|A1SXS0_PSYIN	PKD domain containing protein (Precursor) OS=Psychromonas ingrahamii (strain 37) GN=Ping_2564 PE=4 SV=1			GO:0003674,GO:0005488,GO:0005509,GO:0043167,GO:0043169,GO:0046872
chr1	Smic15358	+	10792226	10811024
chr1	Smic15359	+	10811045	10895985	sp|O61065|RIR1_CRYPV	Ribonucleoside-diphosphate reductase large chain OS=Cryptosporidium parvum GN=RNR1 PE=3 SV=2			GO:0000166,GO:0001882,GO:0001883,GO:0003674,GO:0003824,GO:0004748,GO:0005488,GO:0005524,GO:0005575,GO:0005971,GO:0006139,GO:0006259,GO:0006260,GO:0006725,GO:0006753,GO:0006793,GO:0006796,GO:0006807,GO:0008150,GO:0008152,GO:0009058,GO:0009059,GO:0009117,GO:0009165,GO:0009262,GO:0009263,GO:0009987,GO:0016491,GO:0016725,GO:0016728,GO:0017076,GO:0018130,GO:0019438,GO:0019637,GO:0030554,GO:0032549,GO:…	GO:0005515; GO:0006260; GO:0055114
chr1	Smic15360	+	10898379	10914586	sp|P50648|RIR1_PLAF4	Ribonucleoside-diphosphate reductase large subunit OS=Plasmodium falciparum (isolate Dd2) GN=RNR1 PE=2 SV=1			GO:0000166,GO:0001882,GO:0001883,GO:0003674,GO:0003824,GO:0004748,GO:0005488,GO:0005524,GO:0005575,GO:0005971,GO:0006139,GO:0006259,GO:0006260,GO:0006725,GO:0006753,GO:0006793,GO:0006796,GO:0006807,GO:0008150,GO:0008152,GO:0009058,GO:0009059,GO:0009117,GO:0009165,GO:0009262,GO:0009263,GO:0009987,GO:0016491,GO:0016725,GO:0016728,GO:0017076,GO:0018130,GO:0019438,GO:0019637,GO:0030554,GO:0032549,GO:…	GO:0006260; GO:0055114
chr1	Smic15361	+	10923401	10931767						GO:0004932; GO:0007186; GO:0016020
chr1	Smic15362	+	10934580	10966366	tr|Q8E833|Q8E833_SHEON	Putative surface lipoprotein OS=Shewanella oneidensis (strain MR-1) GN=SO_A0110 PE=4 SV=1	RNA-directed RNA polymerase	EC:2.7.7.48	GO:0003674,GO:0008150	GO:0003968; GO:0005515
chr1	Smic19763	+	10963251	10966366			RNA-directed RNA polymerase	EC:2.7.7.48		GO:0003968
chr1	Smic15368	+	10985512	10987834
chr1	Smic15369	-	11009763	11023698
chr1	Smic15370	-	11024399	11038186
chr1	Smic15371	+	11052897	11077203	sp|Q8R1N4|NUDC3_MOUSE	NudC domain-containing protein 3 OS=Mus musculus GN=Nudcd3 PE=2 SV=3			GO:0003674,GO:0005575,GO:0008150
chr1	Smic15372	+	11082667	11095491	sp|Q15751|HERC1_HUMAN	Probable E3 ubiquitin-protein ligase HERC1 OS=Homo sapiens GN=HERC1 PE=1 SV=2			GO:0003008,GO:0003674,GO:0003824,GO:0004842,GO:0005085,GO:0005086,GO:0005575,GO:0005737,GO:0005794,GO:0005829,GO:0006140,GO:0006464,GO:0006810,GO:0008150,GO:0008152,GO:0009118,GO:0009892,GO:0009894,GO:0009895,GO:0009987,GO:0010506,GO:0010507,GO:0016020,GO:0016043,GO:0016567,GO:0016740,GO:0016874,GO:0019219,GO:0019220,GO:0019222,GO:0019538,GO:0021533,GO:0021702,GO:0021953,GO:0030030,GO:0030154,GO:…			K10594
chr1	Smic15376	+	11118971	11143559	tr|Q8E833|Q8E833_SHEON	Putative surface lipoprotein OS=Shewanella oneidensis (strain MR-1) GN=SO_A0110 PE=4 SV=1			GO:0003674,GO:0008150
chr1	Smic15377	+	11144744	11167332	sp|Q9VR91|HERC2_DROME	Probable E3 ubiquitin-protein ligase HERC2 OS=Drosophila melanogaster GN=HERC2 PE=1 SV=3			GO:0003674,GO:0003824,GO:0004842,GO:0005488,GO:0005575,GO:0005634,GO:0005737,GO:0005814,GO:0005856,GO:0006464,GO:0008150,GO:0008152,GO:0009987,GO:0016567,GO:0016740,GO:0016874,GO:0019538,GO:0020037,GO:0032446,GO:0036211,GO:0042787,GO:0043167,GO:0043169,GO:0043170,GO:0043226,GO:0043227,GO:0043228,GO:0043229,GO:0043231,GO:0043232,GO:0043412,GO:0044237,GO:0044238,GO:0044260,GO:0044267,GO:0044422,GO:…			K10595
chr1	Smic15378	+	11168936	11251731	sp|Q38849|KAT2_ARATH	Potassium channel KAT2 OS=Arabidopsis thaliana GN=KAT2 PE=1 SV=3			GO:0003674,GO:0005215,GO:0005216,GO:0005244,GO:0005249,GO:0005261,GO:0005267,GO:0005488,GO:0005515,GO:0005575,GO:0006810,GO:0006811,GO:0006812,GO:0006813,GO:0007623,GO:0008150,GO:0008324,GO:0009314,GO:0009416,GO:0009628,GO:0009642,GO:0009644,GO:0009987,GO:0010118,GO:0015075,GO:0015077,GO:0015079,GO:0015267,GO:0015672,GO:0016020,GO:0016021,GO:0022803,GO:0022832,GO:0022836,GO:0022838,GO:0022843,GO:…
chr1	Smic41257	+	11262900	11356905	sp|O95714|HERC2_HUMAN	E3 ubiquitin-protein ligase HERC2 OS=Homo sapiens GN=HERC2 PE=1 SV=2			GO:0003674,GO:0003824,GO:0004842,GO:0005085,GO:0005488,GO:0005515,GO:0005575,GO:0005634,GO:0005737,GO:0005743,GO:0005814,GO:0005856,GO:0006139,GO:0006140,GO:0006259,GO:0006281,GO:0006464,GO:0006725,GO:0006807,GO:0006810,GO:0006886,GO:0006950,GO:0006974,GO:0007276,GO:0007283,GO:0008150,GO:0008152,GO:0008270,GO:0009118,GO:0009894,GO:0009987,GO:0015031,GO:0016020,GO:0016567,GO:0016740,GO:0016874,GO:…			K10595
chr1	Smic48797	+	11291644	11291952
chr1	Smic5101	+	11409364	11424554	tr|A1SXS0|A1SXS0_PSYIN	PKD domain containing protein (Precursor) OS=Psychromonas ingrahamii (strain 37) GN=Ping_2564 PE=4 SV=1			GO:0003674,GO:0005488,GO:0005509,GO:0043167,GO:0043169,GO:0046872	GO:0005515
chr1	Smic5103	+	11457829	11460384	gi|167520524|ref|XP_001744601.1|	hypothetical protein [Monosiga brevicollis MX1] >gi|163776932|gb|EDQ90550.1| predicted protein [Monosiga brevicollis MX1]
chr1	Smic5105	+	11506822	11542307	sp|Q8R173|ZDHC3_MOUSE	Palmitoyltransferase ZDHHC3 OS=Mus musculus GN=Zdhhc3 PE=1 SV=1			GO:0000139,GO:0003674,GO:0003824,GO:0005488,GO:0005575,GO:0005794,GO:0006464,GO:0006497,GO:0006605,GO:0006810,GO:0006886,GO:0008150,GO:0008152,GO:0008270,GO:0009987,GO:0015031,GO:0016020,GO:0016021,GO:0016409,GO:0016417,GO:0016740,GO:0016746,GO:0016747,GO:0018345,GO:0019538,GO:0019706,GO:0019707,GO:0031090,GO:0036211,GO:0043167,GO:0043169,GO:0043170,GO:0043226,GO:0043227,GO:0043229,GO:0043231,GO:…
chr1	Smic5106	-	11544564	11558898	tr|E0FND8|E0FND8_ACTPL	Uncharacterized protein OS=Actinobacillus pleuropneumoniae serovar 13 str. N273 GN=appser13_12400 PE=4 SV=1			GO:0005575,GO:0009279,GO:0016020,GO:0016021,GO:0019867,GO:0044425,GO:0044462,GO:0044464
chr1	Smic5107	-	11561301	11569162
chr1	Smic47432	+	11562503	11562619
chr1	Smic5108	+	11576265	11644027	sp|Q4P7F2|FES1_USTMA	Hsp70 nucleotide exchange factor FES1 OS=Ustilago maydis (strain 521 / FGSC 9021) GN=FES1 PE=3 SV=1			GO:0005575,GO:0005737,GO:0006417,GO:0008150,GO:0009889,GO:0010468,GO:0010556,GO:0010608,GO:0019222,GO:0031323,GO:0031326,GO:0032268,GO:0044424,GO:0044464,GO:0050789,GO:0050794,GO:0051246,GO:0060255,GO:0065007,GO:0080090,GO:2000112
chr1	Smic5109	+	11648406	11682472
chr1	Smic5110	+	11689481	11785748	sp|Q9SR00|PP213_ARATH	Pentatricopeptide repeat-containing protein At3g04760, chloroplastic OS=Arabidopsis thaliana GN=At3g04760 PE=2 SV=1			GO:0005575,GO:0008150,GO:0009507,GO:0009536,GO:0009653,GO:0009886,GO:0010103,GO:0032502,GO:0043226,GO:0043227,GO:0043229,GO:0043231,GO:0044424,GO:0044444,GO:0044464,GO:0044699,GO:0044767	GO:0005515
chr1	Smic5111	+	11785955	11790472	tr|A1SXS0|A1SXS0_PSYIN	PKD domain containing protein (Precursor) OS=Psychromonas ingrahamii (strain 37) GN=Ping_2564 PE=4 SV=1			GO:0003674,GO:0005488,GO:0005509,GO:0043167,GO:0043169,GO:0046872	GO:0005515
chr1	Smic5112	+	11826617	11850800
chr1	Smic5113	+	11854335	11868674	sp|Q8BQQ1|ZDH14_MOUSE	Probable palmitoyltransferase ZDHHC14 OS=Mus musculus GN=Zdhhc14 PE=2 SV=1			GO:0003674,GO:0003824,GO:0005488,GO:0005575,GO:0008150,GO:0008152,GO:0008270,GO:0016020,GO:0016021,GO:0016409,GO:0016417,GO:0016740,GO:0016746,GO:0016747,GO:0019706,GO:0019707,GO:0043167,GO:0043169,GO:0044425,GO:0046872,GO:0046914		K16675	K16675
chr1	Smic5114	+	11874367	11927509	sp|Q86K80|U420_DICDI	UPF0420 protein OS=Dictyostelium discoideum GN=DDB_G0277179 PE=3 SV=1			GO:0003674,GO:0005575,GO:0008150,GO:0016020,GO:0016021,GO:0044425
chr1	Smic5115	+	11934240	11944993
chr1	Smic5116	+	11947550	11950451
chr1	Smic5117	+	11958621	11962079
chr1	Smic5118	+	11977820	11981906	tr|Q8E833|Q8E833_SHEON	Putative surface lipoprotein OS=Shewanella oneidensis (strain MR-1) GN=SO_A0110 PE=4 SV=1			GO:0003674,GO:0008150
chr1	Smic5119	+	11989068	11997607	sp|Q8IY84|NIM1_HUMAN	Serine/threonine-protein kinase NIM1 OS=Homo sapiens GN=NIM1K PE=1 SV=1			GO:0000166,GO:0000287,GO:0001882,GO:0001883,GO:0003674,GO:0003824,GO:0004672,GO:0004674,GO:0005488,GO:0005524,GO:0006464,GO:0006468,GO:0006793,GO:0006796,GO:0008150,GO:0008152,GO:0009987,GO:0016301,GO:0016310,GO:0016740,GO:0016772,GO:0016773,GO:0017076,GO:0019538,GO:0030554,GO:0032549,GO:0032550,GO:0032553,GO:0032555,GO:0032559,GO:0035639,GO:0036094,GO:0036211,GO:0043167,GO:0043168,GO:0043169,GO:…	GO:0004672; GO:0005524; GO:0006468
chr1	Smic5120	+	12020442	12034962
chr1	Smic11432	+	12036757	12071361
chr1	Smic11431	+	12089401	12096634	tr|Q8E833|Q8E833_SHEON	Putative surface lipoprotein OS=Shewanella oneidensis (strain MR-1) GN=SO_A0110 PE=4 SV=1			GO:0003674,GO:0008150
chr1	Smic11430	+	12099958	12112701
chr1	Smic11429	+	12116697	12140994
chr1	Smic11428	+	12152812	12206278	sp|Q42342|CYB5A_ARATH	Cytochrome b5 isoform A OS=Arabidopsis thaliana GN=CYTB5-A PE=1 SV=2			GO:0003674,GO:0005488,GO:0005575,GO:0005773,GO:0005774,GO:0005783,GO:0005789,GO:0005886,GO:0006066,GO:0006629,GO:0006694,GO:0006720,GO:0006721,GO:0006722,GO:0008150,GO:0008152,GO:0008202,GO:0008299,GO:0008610,GO:0009058,GO:0009535,GO:0009987,GO:0016020,GO:0016021,GO:0016104,GO:0016114,GO:0016125,GO:0016126,GO:0019742,GO:0019745,GO:0020037,GO:0031090,GO:0034357,GO:0042651,GO:0043167,GO:0043169,GO:…	GO:0005515
chr1	Smic11424	-	12209227	12233897	sp|Q15751|HERC1_HUMAN	Probable E3 ubiquitin-protein ligase HERC1 OS=Homo sapiens GN=HERC1 PE=1 SV=2			GO:0003008,GO:0003674,GO:0003824,GO:0004842,GO:0005085,GO:0005086,GO:0005575,GO:0005737,GO:0005794,GO:0005829,GO:0006140,GO:0006464,GO:0006810,GO:0008150,GO:0008152,GO:0009118,GO:0009892,GO:0009894,GO:0009895,GO:0009987,GO:0010506,GO:0010507,GO:0016020,GO:0016043,GO:0016567,GO:0016740,GO:0016874,GO:0019219,GO:0019220,GO:0019222,GO:0019538,GO:0021533,GO:0021702,GO:0021953,GO:0030030,GO:0030154,GO:…	GO:0005515		K10594
chr1	Smic11423	-	12236259	12273806	sp|Q9Z2X3|PSD10_RAT	26S proteasome non-ATPase regulatory subunit 10 OS=Rattus norvegicus GN=Psmd10 PE=2 SV=1			GO:0000079,GO:0000122,GO:0001558,GO:0001932,GO:0001934,GO:0005575,GO:0005634,GO:0005737,GO:0006355,GO:0006357,GO:0006461,GO:0006915,GO:0007253,GO:0008150,GO:0008219,GO:0009889,GO:0009890,GO:0009892,GO:0009893,GO:0009894,GO:0009896,GO:0009966,GO:0009968,GO:0009987,GO:0010468,GO:0010556,GO:0010558,GO:0010562,GO:0010563,GO:0010604,GO:0010605,GO:0010629,GO:0010639,GO:0010646,GO:0010648,GO:0010821,GO:…	GO:0005515
chr1	Smic11422	-	12275891	12284908
chr1	Smic11421	-	12286295	12311306	sp|Q642A0|PDRG1_RAT	p53 and DNA damage-regulated protein 1 OS=Rattus norvegicus GN=Pdrg1 PE=2 SV=2			GO:0003674,GO:0005488,GO:0005515,GO:0005575,GO:0005737,GO:0006457,GO:0008150,GO:0008152,GO:0009987,GO:0016272,GO:0019538,GO:0032991,GO:0043170,GO:0043234,GO:0044237,GO:0044238,GO:0044260,GO:0044267,GO:0044424,GO:0044464,GO:0051082,GO:0071704
chr1	Smic11420	-	12312330	12321512	sp|Q9Z0S9|PRAF1_MOUSE	Prenylated Rab acceptor protein 1 OS=Mus musculus GN=Rabac1 PE=1 SV=1			GO:0003674,GO:0005488,GO:0005515,GO:0005575,GO:0005737,GO:0005794,GO:0005886,GO:0008021,GO:0008022,GO:0016020,GO:0016021,GO:0016023,GO:0030054,GO:0031410,GO:0031982,GO:0031988,GO:0042802,GO:0043226,GO:0043227,GO:0043229,GO:0043231,GO:0044424,GO:0044425,GO:0044444,GO:0044456,GO:0044464,GO:0045202,GO:0070064		K20359
chr1	Smic11419	-	12321656	12323558	gi|551573562|ref|XP_005772580.1|	hypothetical protein EMIHUDRAFT_242382 [Emiliania huxleyi CCMP1516] >gi|485624035|gb|EOD20151.1| hypothetical protein EMIHUDRAFT_242382 [Emiliania huxleyi CCMP1516]
chr1	Smic11418	-	12324296	12335069	sp|Q6FQK7|UBC6_CANGA	Ubiquitin-conjugating enzyme E2 6 OS=Candida glabrata (strain ATCC 2001 / CBS 138 / JCM 3761 / NBRC 0622 / NRRL Y-65) GN=UBC6 PE=3 SV=1			GO:0000166,GO:0001882,GO:0001883,GO:0003674,GO:0003824,GO:0005488,GO:0005524,GO:0005575,GO:0005783,GO:0005789,GO:0006464,GO:0008150,GO:0008152,GO:0009987,GO:0016020,GO:0016021,GO:0016567,GO:0016874,GO:0016879,GO:0016881,GO:0017076,GO:0019538,GO:0030554,GO:0031090,GO:0032446,GO:0032549,GO:0032550,GO:0032553,GO:0032555,GO:0032559,GO:0035639,GO:0036094,GO:0036211,GO:0043167,GO:0043168,GO:0043170,GO:…			K04554
chr1	Smic11418	-	12334051	12338625	sp|Q6FQK7|UBC6_CANGA	Ubiquitin-conjugating enzyme E2 6 OS=Candida glabrata (strain ATCC 2001 / CBS 138 / JCM 3761 / NBRC 0622 / NRRL Y-65) GN=UBC6 PE=3 SV=1			GO:0000166,GO:0001882,GO:0001883,GO:0003674,GO:0003824,GO:0005488,GO:0005524,GO:0005575,GO:0005783,GO:0005789,GO:0006464,GO:0008150,GO:0008152,GO:0009987,GO:0016020,GO:0016021,GO:0016567,GO:0016874,GO:0016879,GO:0016881,GO:0017076,GO:0019538,GO:0030554,GO:0031090,GO:0032446,GO:0032549,GO:0032550,GO:0032553,GO:0032555,GO:0032559,GO:0035639,GO:0036094,GO:0036211,GO:0043167,GO:0043168,GO:0043170,GO:…			K04554
chr1	Smic11417	-	12340078	12344061
chr1	Smic11416	-	12345446	12354062
chr1	Smic11415	-	12355357	12362623
chr1	Smic11414	+	12369251	12373836
chr1	Smic11413	-	12373900	12396761	sp|Q6P2X9|MOT12_XENTR	Monocarboxylate transporter 12 OS=Xenopus tropicalis GN=slc16a12 PE=2 SV=1			GO:0003674,GO:0005215,GO:0005575,GO:0005886,GO:0006810,GO:0008150,GO:0009987,GO:0015291,GO:0015293,GO:0016020,GO:0016021,GO:0022804,GO:0022857,GO:0044425,GO:0044464,GO:0044699,GO:0044763,GO:0044765,GO:0051234,GO:0055085	GO:0005887; GO:0055085
chr1	Smic11412	-	12396851	12399638
chr1	Smic11411	-	12401197	12403541
chr1	Smic11410	-	12408892	12429449	sp|Q9BPU3|KIF2_DICDI	Kinesin-related protein 2 OS=Dictyostelium discoideum GN=kif2 PE=2 SV=1	Nucleoside-triphosphate phosphatase	EC:3.6.1.15	GO:0000166,GO:0001882,GO:0001883,GO:0003674,GO:0003774,GO:0003777,GO:0003824,GO:0005488,GO:0005515,GO:0005524,GO:0005575,GO:0005634,GO:0005737,GO:0005819,GO:0005856,GO:0005871,GO:0005874,GO:0005875,GO:0006810,GO:0006928,GO:0007017,GO:0007018,GO:0008017,GO:0008092,GO:0008150,GO:0008152,GO:0009987,GO:0015631,GO:0016462,GO:0016787,GO:0016817,GO:0016818,GO:0017076,GO:0017111,GO:0030554,GO:0032403,GO:…	GO:0003777; GO:0005524; GO:0007018; GO:0008017
chr1	Smic11409	-	12435504	12447852	sp|Q9ZPH2|GRS17_ARATH	Monothiol glutaredoxin-S17 OS=Arabidopsis thaliana GN=GRXS17 PE=2 SV=1			GO:0000280,GO:0003674,GO:0003824,GO:0005488,GO:0005575,GO:0005737,GO:0005829,GO:0006810,GO:0006950,GO:0006996,GO:0006997,GO:0007000,GO:0008150,GO:0008152,GO:0009055,GO:0009266,GO:0009408,GO:0009628,GO:0009914,GO:0009926,GO:0009987,GO:0010817,GO:0015035,GO:0015036,GO:0016043,GO:0016491,GO:0016667,GO:0019725,GO:0042592,GO:0043167,GO:0043169,GO:0044237,GO:0044424,GO:0044444,GO:0044464,GO:0044699,GO:…	GO:0009055; GO:0015035; GO:0045454	K07390
chr1	Smic11408	-	12451044	12454096	sp|Q6CFQ0|ISU1_YARLI	Iron sulfur cluster assembly protein 1, mitochondrial OS=Yarrowia lipolytica (strain CLIB 122 / E 150) GN=ISU1 PE=3 SV=1			GO:0003674,GO:0005488,GO:0005506,GO:0005575,GO:0005739,GO:0005759,GO:0008150,GO:0008152,GO:0009058,GO:0016043,GO:0016226,GO:0022607,GO:0031163,GO:0031974,GO:0043167,GO:0043169,GO:0043226,GO:0043227,GO:0043229,GO:0043231,GO:0043233,GO:0044422,GO:0044424,GO:0044429,GO:0044444,GO:0044446,GO:0044464,GO:0046872,GO:0046914,GO:0051536,GO:0051537,GO:0051540,GO:0070013,GO:0071840	GO:0005506; GO:0016226; GO:0051536
chr1	Smic11407	-	12458219	12487257	sp|A1DHY9|EGLX_NEOFI	Probable endo-1,3(4)-beta-glucanase NFIA_089530 OS=Neosartorya fischeri (strain ATCC 1020 / DSM 3700 / FGSC A1164 / NRRL 181) GN=NFIA_089530 PE=3 SV=1			GO:0000272,GO:0003674,GO:0003824,GO:0004553,GO:0005575,GO:0005886,GO:0005975,GO:0005976,GO:0006073,GO:0008150,GO:0008152,GO:0009056,GO:0009057,GO:0009251,GO:0009987,GO:0016020,GO:0016052,GO:0016787,GO:0016798,GO:0030243,GO:0030245,GO:0031225,GO:0043170,GO:0044042,GO:0044237,GO:0044238,GO:0044247,GO:0044260,GO:0044262,GO:0044264,GO:0044275,GO:0044425,GO:0044464,GO:0051273,GO:0051275,GO:0052736,GO:…	GO:0004553; GO:0005515; GO:0005975
chr1	Smic11406	-	12488105	12493468
chr1	Smic11405	-	12495653	12502067
chr1	Smic11404	-	12503796	12509984
chr1	Smic11403	-	12511159	12528632	sp|Q9VR91|HERC2_DROME	Probable E3 ubiquitin-protein ligase HERC2 OS=Drosophila melanogaster GN=HERC2 PE=1 SV=3			GO:0003674,GO:0003824,GO:0004842,GO:0005488,GO:0005575,GO:0005634,GO:0005737,GO:0005814,GO:0005856,GO:0006464,GO:0008150,GO:0008152,GO:0009987,GO:0016567,GO:0016740,GO:0016874,GO:0019538,GO:0020037,GO:0032446,GO:0036211,GO:0042787,GO:0043167,GO:0043169,GO:0043170,GO:0043226,GO:0043227,GO:0043228,GO:0043229,GO:0043231,GO:0043232,GO:0043412,GO:0044237,GO:0044238,GO:0044260,GO:0044267,GO:0044422,GO:…			K10595
chr1	Smic11402	-	12529379	12542747	tr|Q8E833|Q8E833_SHEON	Putative surface lipoprotein OS=Shewanella oneidensis (strain MR-1) GN=SO_A0110 PE=4 SV=1			GO:0003674,GO:0008150
chr1	Smic11401	-	12547229	12555635
chr1	Smic11400	-	12558638	12567024
chr1	Smic11399	-	12567064	12597827	tr|A3E3W4|A3E3W4_PFIPI	Ribosomal protein S30 OS=Pfiesteria piscicida PE=4 SV=1			GO:0003674,GO:0003735,GO:0005198,GO:0005575,GO:0005622,GO:0005840,GO:0006412,GO:0008150,GO:0008152,GO:0009058,GO:0009059,GO:0009987,GO:0019538,GO:0030529,GO:0032991,GO:0034645,GO:0043170,GO:0043226,GO:0043228,GO:0043229,GO:0043232,GO:0044237,GO:0044238,GO:0044249,GO:0044260,GO:0044267,GO:0044424,GO:0044444,GO:0044464,GO:0071704,GO:1901576	GO:0003735; GO:0005840; GO:0006412
chr1	Smic11398	-	12600217	12667114	sp|O54898|CAC1G_RAT	Voltage-dependent T-type calcium channel subunit alpha-1G OS=Rattus norvegicus GN=Cacna1g PE=2 SV=2			GO:0003008,GO:0003012,GO:0003013,GO:0003018,GO:0003674,GO:0005215,GO:0005216,GO:0005244,GO:0005245,GO:0005261,GO:0005262,GO:0005575,GO:0005886,GO:0005891,GO:0006810,GO:0006811,GO:0006812,GO:0006816,GO:0006873,GO:0006874,GO:0006875,GO:0006936,GO:0006939,GO:0007204,GO:0008150,GO:0008324,GO:0008332,GO:0009719,GO:0009725,GO:0009987,GO:0010033,GO:0010959,GO:0014070,GO:0014820,GO:0014824,GO:0014829,GO:…	GO:0005216; GO:0005509; GO:0006811; GO:0016020; GO:0016491; GO:0051537; GO:0055085; GO:0055114		K04854
chr1	Smic11397	-	12687227	12715095
chr1	Smic11396	-	12718617	12737440
chr1	Smic11395	-	12738910	12740729	tr|R4TPW6|R4TPW6_9PHYC	FkbM family methyltransferase OS=Phaeocystis globosa virus GN=PGCG_00007 PE=4 SV=1			GO:0003674,GO:0003824,GO:0008150,GO:0008152,GO:0008168,GO:0016740,GO:0016741,GO:0032259
chr1	Smic11394	-	12743799	12757893
chr1	Smic11393	+	12758449	12764045	sp|P19246|NFH_MOUSE	Neurofilament heavy polypeptide OS=Mus musculus GN=Nefh PE=1 SV=3			GO:0000226,GO:0003674,GO:0005198,GO:0005575,GO:0005739,GO:0005882,GO:0005883,GO:0006996,GO:0007010,GO:0007017,GO:0007409,GO:0008150,GO:0009653,GO:0009987,GO:0016043,GO:0022607,GO:0030030,GO:0030424,GO:0031175,GO:0032502,GO:0032989,GO:0032990,GO:0032991,GO:0042995,GO:0043005,GO:0043226,GO:0043227,GO:0043229,GO:0043231,GO:0043234,GO:0043933,GO:0044422,GO:0044424,GO:0044430,GO:0044444,GO:0044446,GO:…			K04574
chr1	Smic11392	-	12764962	12786304
chr1	Smic11391	-	12786604	12810627	sp|Q9C788|C70B1_ARATH	Cytochrome P450 704B1 OS=Arabidopsis thaliana GN=CYP704B1 PE=2 SV=1			GO:0003674,GO:0003824,GO:0004497,GO:0005488,GO:0005506,GO:0005575,GO:0006725,GO:0008150,GO:0008152,GO:0009058,GO:0009987,GO:0010208,GO:0010584,GO:0010927,GO:0016020,GO:0016021,GO:0016043,GO:0016491,GO:0016705,GO:0016713,GO:0018685,GO:0019438,GO:0020037,GO:0032502,GO:0043167,GO:0043169,GO:0044237,GO:0044249,GO:0044425,GO:0044699,GO:0044710,GO:0044763,GO:0044767,GO:0045229,GO:0046872,GO:0046906,GO:…	GO:0005506; GO:0016705; GO:0020037; GO:0055114		K15398
chr1	Smic11390	-	12812858	12814758
chr1	Smic11389	-	12829994	12860827	tr|R1FCC9|R1FCC9_EMIHU	Uncharacterized protein OS=Emiliania huxleyi CCMP1516 GN=EMIHUDRAFT_434014 PE=4 SV=1			GO:0003674,GO:0005488,GO:0030246
chr1	Smic11388	-	12866091	12867325
chr1	Smic11387	-	12871111	12876052
chr1	Smic25137	-	12877022	12956196							K04960
chr1	Smic25140	-	12957616	12969630	tr|Q8E833|Q8E833_SHEON	Putative surface lipoprotein OS=Shewanella oneidensis (strain MR-1) GN=SO_A0110 PE=4 SV=1			GO:0003674,GO:0008150
chr1	Smic25141	-	12972932	12974743	tr|Q8E833|Q8E833_SHEON	Putative surface lipoprotein OS=Shewanella oneidensis (strain MR-1) GN=SO_A0110 PE=4 SV=1			GO:0003674,GO:0008150
chr1	Smic25142	-	12978202	13003548
chr1	Smic25143	-	13008187	13032585
chr1	Smic25144	-	13060670	13069997	sp|Q7T163|KDIS_DANRE	Kinase D-interacting substrate of 220 kDa OS=Danio rerio GN=kidins220 PE=2 SV=2			GO:0005575,GO:0005768,GO:0005770,GO:0007399,GO:0008150,GO:0016020,GO:0016021,GO:0032502,GO:0043226,GO:0043227,GO:0043229,GO:0043231,GO:0044424,GO:0044425,GO:0044444,GO:0044464,GO:0048731,GO:0048856	GO:0005515
chr1	Smic25146	-	13070447	13083968	sp|Q99NH0|ANR17_MOUSE	Ankyrin repeat domain-containing protein 17 OS=Mus musculus GN=Ankrd17 PE=1 SV=2			GO:0001955,GO:0003674,GO:0003676,GO:0003723,GO:0005488,GO:0005575,GO:0005634,GO:0005737,GO:0007492,GO:0008150,GO:0009888,GO:0021700,GO:0032502,GO:0043226,GO:0043227,GO:0043229,GO:0043231,GO:0044424,GO:0044464,GO:0044699,GO:0044767,GO:0045595,GO:0045596,GO:0048519,GO:0048523,GO:0048856,GO:0050789,GO:0050793,GO:0050794,GO:0051093,GO:0051147,GO:0051148,GO:0051150,GO:0051151,GO:0065007,GO:0071695,GO:…	GO:0005515
chr1	Smic25147	-	13084470	13098815	sp|Q9SIC9|PP178_ARATH	Pentatricopeptide repeat-containing protein At2g31400, chloroplastic OS=Arabidopsis thaliana GN=At2g31400 PE=2 SV=1			GO:0003674,GO:0003676,GO:0003677,GO:0005488,GO:0005575,GO:0007165,GO:0008150,GO:0009507,GO:0009536,GO:0009987,GO:0010019,GO:0031930,GO:0043226,GO:0043227,GO:0043229,GO:0043231,GO:0044424,GO:0044444,GO:0044464,GO:0050789,GO:0050794,GO:0050896,GO:0051716,GO:0065007,GO:0097159,GO:1901363	GO:0005515
chr1	Smic25148	-	13105822	13107760						GO:0003677; GO:0006310; GO:0015074
chr1	Smic25149	-	13107845	13128784	sp|Q9Z0Y8|CAC1I_RAT	Voltage-dependent T-type calcium channel subunit alpha-1I OS=Rattus norvegicus GN=Cacna1i PE=2 SV=3			GO:0003674,GO:0005215,GO:0005216,GO:0005244,GO:0005245,GO:0005261,GO:0005262,GO:0005575,GO:0005886,GO:0005891,GO:0006810,GO:0006811,GO:0006812,GO:0006816,GO:0006873,GO:0006874,GO:0006875,GO:0007204,GO:0008150,GO:0008324,GO:0008332,GO:0009987,GO:0015075,GO:0015085,GO:0015267,GO:0016020,GO:0016021,GO:0016482,GO:0019725,GO:0022803,GO:0022832,GO:0022836,GO:0022838,GO:0022843,GO:0022857,GO:0022890,GO:…	GO:0005216; GO:0005509; GO:0006811; GO:0016020; GO:0055085
chr1	Smic25150	-	13129490	13129711	tr|C1NAB2|C1NAB2_MICPC	Predicted protein OS=Micromonas pusilla (strain CCMP1545) GN=MICPUCDRAFT_54828 PE=4 SV=1			GO:0003674,GO:0003676,GO:0003723,GO:0003824,GO:0003964,GO:0005488,GO:0006139,GO:0006259,GO:0006260,GO:0006278,GO:0006725,GO:0006807,GO:0008150,GO:0008152,GO:0009058,GO:0009059,GO:0009987,GO:0016740,GO:0016772,GO:0016779,GO:0034061,GO:0034641,GO:0034645,GO:0043170,GO:0044237,GO:0044238,GO:0044249,GO:0044260,GO:0046483,GO:0071704,GO:0090304,GO:0097159,GO:1901360,GO:1901363,GO:1901576
chr1	Smic25150	-	13130373	13130499	tr|C1NAB2|C1NAB2_MICPC	Predicted protein OS=Micromonas pusilla (strain CCMP1545) GN=MICPUCDRAFT_54828 PE=4 SV=1			GO:0003674,GO:0003676,GO:0003723,GO:0003824,GO:0003964,GO:0005488,GO:0006139,GO:0006259,GO:0006260,GO:0006278,GO:0006725,GO:0006807,GO:0008150,GO:0008152,GO:0009058,GO:0009059,GO:0009987,GO:0016740,GO:0016772,GO:0016779,GO:0034061,GO:0034641,GO:0034645,GO:0043170,GO:0044237,GO:0044238,GO:0044249,GO:0044260,GO:0046483,GO:0071704,GO:0090304,GO:0097159,GO:1901360,GO:1901363,GO:1901576
chr1	Smic25151	+	13130915	13131395
chr1	Smic25152	-	13131517	13132000
chr1	Smic21071	-	13140224	13143135
chr1	Smic21072	+	13143588	13188367	sp|Q01514|GBP1_MOUSE	Interferon-induced guanylate-binding protein 1 OS=Mus musculus GN=Gbp1 PE=1 SV=1	Nucleoside-triphosphate phosphatase	EC:3.6.1.15	GO:0000139,GO:0000166,GO:0001562,GO:0001882,GO:0001883,GO:0002252,GO:0002376,GO:0003674,GO:0003824,GO:0003924,GO:0005488,GO:0005525,GO:0005575,GO:0005576,GO:0005737,GO:0005794,GO:0006139,GO:0006152,GO:0006163,GO:0006184,GO:0006195,GO:0006725,GO:0006753,GO:0006793,GO:0006796,GO:0006807,GO:0006950,GO:0006952,GO:0008150,GO:0008152,GO:0009056,GO:0009116,GO:0009117,GO:0009119,GO:0009141,GO:0009143,GO:…	GO:0003924; GO:0005525
chr1	Smic21073	+	13189141	13218152
chr1	Smic21074	-	13219430	13235211
chr1	Smic21075	+	13235927	13247875	tr|F0XXT9|F0XXT9_AURAN	Putative uncharacterized protein OS=Aureococcus anophagefferens GN=AURANDRAFT_61295 PE=4 SV=1			GO:0003674,GO:0003824,GO:0003951,GO:0006139,GO:0006725,GO:0006732,GO:0006733,GO:0006739,GO:0006741,GO:0006753,GO:0006793,GO:0006796,GO:0006807,GO:0008150,GO:0008152,GO:0009058,GO:0009108,GO:0009117,GO:0009165,GO:0009987,GO:0016301,GO:0016310,GO:0016740,GO:0016772,GO:0016773,GO:0018130,GO:0019359,GO:0019362,GO:0019363,GO:0019438,GO:0019637,GO:0019674,GO:0034641,GO:0034654,GO:0044237,GO:0044238,GO:…
chr1	Smic21076	-	13250733	13260827	tr|C5LDP9|C5LDP9_PERM5	Putative uncharacterized protein OS=Perkinsus marinus (strain ATCC 50983 / TXsc) GN=Pmar_PMAR026497 PE=4 SV=1			GO:0003674,GO:0005488,GO:0005509,GO:0043167,GO:0043169,GO:0046872	GO:0005509
chr1	Smic21077	-	13261404	13267765
chr1	Smic21078	-	13268656	13280544
chr1	Smic21079	-	13280981	13283435
chr1	Smic21080	-	13288941	13298723	sp|Q61QK6|MELT_CAEBR	Protein melted homolog OS=Caenorhabditis briggsae GN=CBG06982 PE=3 SV=2			GO:0005575,GO:0005886,GO:0016020,GO:0044464
chr1	Smic21081	-	13299391	13325677	sp|Q9NJU9|CDPK3_PLAF7	Calcium-dependent protein kinase 3 OS=Plasmodium falciparum (isolate 3D7) GN=CPK3 PE=1 SV=1			GO:0000166,GO:0001882,GO:0001883,GO:0003674,GO:0003824,GO:0004672,GO:0004674,GO:0004683,GO:0005488,GO:0005509,GO:0005524,GO:0006464,GO:0006468,GO:0006793,GO:0006796,GO:0007275,GO:0008150,GO:0008152,GO:0009987,GO:0016301,GO:0016310,GO:0016740,GO:0016772,GO:0016773,GO:0017076,GO:0019538,GO:0030154,GO:0030554,GO:0032501,GO:0032502,GO:0032549,GO:0032550,GO:0032553,GO:0032555,GO:0032559,GO:0035639,GO:…	GO:0003723; GO:0004672; GO:0005509; GO:0005515; GO:0005524; GO:0006468		K13412
chr1	Smic21082	-	13325863	13328243
chr1	Smic21083	-	13328300	13329300
chr1	Smic21084	-	13329550	13330391	tr|A9WBD8|A9WBD8_CHLAA	PBS lyase HEAT domain protein repeat-containing protein OS=Chloroflexus aurantiacus (strain ATCC 29366 / DSM 635 / J-10-fl) GN=Caur_0091 PE=4 SV=1			GO:0000166,GO:0003674,GO:0003824,GO:0005488,GO:0008150,GO:0008152,GO:0016462,GO:0016787,GO:0016817,GO:0016818,GO:0016829,GO:0017111,GO:0036094,GO:0097159,GO:1901265,GO:1901363	GO:0003677; GO:0006310; GO:0015074
chr1	Smic21087	+	13330462	13344573	sp|Q9ZU97|VAC14_ARATH	Protein VAC14 homolog OS=Arabidopsis thaliana GN=VAC14 PE=1 SV=2	Peptidylprolyl isomerase	EC:5.2.1.8	GO:0005575,GO:0005737,GO:0005773,GO:0005774,GO:0008150,GO:0016020,GO:0019216,GO:0019220,GO:0019222,GO:0031090,GO:0031323,GO:0032991,GO:0042325,GO:0043226,GO:0043227,GO:0043229,GO:0043231,GO:0043234,GO:0043549,GO:0043550,GO:0044422,GO:0044424,GO:0044425,GO:0044437,GO:0044444,GO:0044446,GO:0044464,GO:0050789,GO:0050790,GO:0050794,GO:0051174,GO:0051338,GO:0065007,GO:0065009,GO:0070772,GO:0080090,GO:…	GO:0003755; GO:0005515; GO:0006661; GO:0070772	K15305	K15305
chr1	Smic21088	+	13344976	13378740	sp|P53978|EF3B_YEAST	Elongation factor 3B OS=Saccharomyces cerevisiae (strain ATCC 204508 / S288c) GN=HEF3 PE=1 SV=2	Protein-serine/threonine phosphatase; Adenosinetriphosphatase; Nucleoside-triphosphate phosphatase	EC:3.1.3.16; EC:3.6.1.3; EC:3.6.1.15	GO:0000166,GO:0001882,GO:0001883,GO:0003674,GO:0003676,GO:0003723,GO:0003746,GO:0003824,GO:0005488,GO:0005524,GO:0005575,GO:0005840,GO:0006139,GO:0006152,GO:0006163,GO:0006195,GO:0006200,GO:0006412,GO:0006414,GO:0006725,GO:0006753,GO:0006793,GO:0006796,GO:0006807,GO:0008135,GO:0008150,GO:0008152,GO:0009056,GO:0009058,GO:0009059,GO:0009116,GO:0009117,GO:0009119,GO:0009123,GO:0009125,GO:0009126,GO:…	GO:0005524; GO:0008138; GO:0016311; GO:0016887	K03235
chr1	Smic21089	+	13379294	13382895
chr1	Smic21090	+	13383155	13385787	gi|223999317|ref|XP_002289331.1|	predicted protein [Thalassiosira pseudonana CCMP1335] >gi|220974539|gb|EED92868.1| predicted protein [Thalassiosira pseudonana CCMP1335]
chr1	Smic21091	+	13385941	13405143	sp|P25822|PUM_DROME	Maternal protein pumilio OS=Drosophila melanogaster GN=pum PE=1 SV=2			GO:0000280,GO:0000288,GO:0000578,GO:0000900,GO:0000956,GO:0001709,GO:0003006,GO:0003008,GO:0003674,GO:0003676,GO:0003723,GO:0003729,GO:0003730,GO:0005488,GO:0005575,GO:0005635,GO:0005737,GO:0006139,GO:0006355,GO:0006401,GO:0006402,GO:0006417,GO:0006725,GO:0006807,GO:0006928,GO:0006996,GO:0007067,GO:0007154,GO:0007267,GO:0007268,GO:0007275,GO:0007276,GO:0007280,GO:0007281,GO:0007292,GO:0007389,GO:…	GO:0003723; GO:0005509	K17943
chr1	Smic21092	+	13405179	13408006	sp|P42730|CLPB1_ARATH	Chaperone protein ClpB1 OS=Arabidopsis thaliana GN=CLPB1 PE=1 SV=2			GO:0000166,GO:0000302,GO:0001882,GO:0001883,GO:0003674,GO:0003824,GO:0005488,GO:0005515,GO:0005524,GO:0005575,GO:0005634,GO:0005737,GO:0005829,GO:0006417,GO:0006457,GO:0006950,GO:0006979,GO:0008150,GO:0008152,GO:0009266,GO:0009314,GO:0009408,GO:0009416,GO:0009526,GO:0009532,GO:0009570,GO:0009628,GO:0009642,GO:0009644,GO:0009889,GO:0009891,GO:0009893,GO:0009941,GO:0009987,GO:0010035,GO:0010286,GO:…	GO:0005524; GO:0019538	K03695
chr1	Smic21093	+	13408223	13410369
chr1	Smic21094	+	13410721	13416565	sp|Q6NVS2|ERGI3_XENTR	Endoplasmic reticulum-Golgi intermediate compartment protein 3 OS=Xenopus tropicalis GN=ergic3 PE=2 SV=1			GO:0005575,GO:0005783,GO:0005789,GO:0005794,GO:0006810,GO:0008150,GO:0016020,GO:0016021,GO:0016192,GO:0031090,GO:0033116,GO:0043226,GO:0043227,GO:0043229,GO:0043231,GO:0044422,GO:0044424,GO:0044425,GO:0044432,GO:0044444,GO:0044446,GO:0044464,GO:0051234,GO:0098588,GO:0098589		K20367
chr1	Smic21095	+	13416641	13423846	sp|A6NK59|ASB14_HUMAN	Ankyrin repeat and SOCS box protein 14 OS=Homo sapiens GN=ASB14 PE=2 SV=2			GO:0006464,GO:0007165,GO:0008150,GO:0008152,GO:0009987,GO:0016567,GO:0019538,GO:0032446,GO:0035556,GO:0036211,GO:0043170,GO:0043412,GO:0044237,GO:0044238,GO:0044260,GO:0044267,GO:0050789,GO:0050794,GO:0050896,GO:0051716,GO:0065007,GO:0070647,GO:0071704	GO:0005515
chr1	Smic21096	+	13424027	13450641
chr1	Smic21097	+	13451881	13457089	sp|Q16875|F263_HUMAN	6-phosphofructo-2-kinase/fructose-2,6-bisphosphatase 3 OS=Homo sapiens GN=PFKFB3 PE=1 SV=1	6-phosphofructo-2-kinase	EC:2.7.1.105	GO:0000166,GO:0001882,GO:0001883,GO:0003674,GO:0003824,GO:0003873,GO:0004331,GO:0005488,GO:0005524,GO:0005575,GO:0005634,GO:0005829,GO:0005975,GO:0005996,GO:0006000,GO:0006003,GO:0006006,GO:0006082,GO:0006090,GO:0006091,GO:0006096,GO:0006793,GO:0006796,GO:0008150,GO:0008152,GO:0008443,GO:0009056,GO:0009987,GO:0016052,GO:0016301,GO:0016310,GO:0016311,GO:0016740,GO:0016772,GO:0016773,GO:0016787,GO:…	GO:0003873; GO:0005524; GO:0006000; GO:0006003		K01103
chr1	Smic21098	+	13457184	13460612	gi|294952538|ref|XP_002787346.1|	hypothetical protein Pmar_PMAR000209 [Perkinsus marinus ATCC 50983] >gi|239902305|gb|EER19142.1| hypothetical protein Pmar_PMAR000209 [Perkinsus marinus ATCC 50983]
chr1	Smic21099	+	13460874	13467547	sp|Q54DY9|BCS1B_DICDI	Probable mitochondrial chaperone BCS1-B OS=Dictyostelium discoideum GN=bcsl1b PE=3 SV=1			GO:0000166,GO:0001882,GO:0001883,GO:0003674,GO:0003824,GO:0005488,GO:0005524,GO:0005575,GO:0005739,GO:0005743,GO:0006139,GO:0006152,GO:0006163,GO:0006195,GO:0006200,GO:0006461,GO:0006725,GO:0006753,GO:0006793,GO:0006796,GO:0006807,GO:0008150,GO:0008152,GO:0009056,GO:0009116,GO:0009117,GO:0009119,GO:0009123,GO:0009125,GO:0009126,GO:0009128,GO:0009141,GO:0009143,GO:0009144,GO:0009146,GO:0009150,GO:…	GO:0005524; GO:0034551	K08900
chr1	Smic21100	+	13468246	13482593	sp|Q75B43|MCA1_ASHGO	Metacaspase-1 OS=Ashbya gossypii (strain ATCC 10895 / CBS 109.51 / FGSC 9923 / NRRL Y-1056) GN=MCA1 PE=3 SV=1			GO:0003674,GO:0003824,GO:0004175,GO:0004197,GO:0006508,GO:0006515,GO:0006915,GO:0008150,GO:0008152,GO:0008219,GO:0008233,GO:0008234,GO:0009987,GO:0012501,GO:0016265,GO:0016787,GO:0019538,GO:0043170,GO:0044238,GO:0044699,GO:0044763,GO:0051603,GO:0070011,GO:0071704	GO:0005515
chr1	Smic21101	+	13483122	13492105	sp|Q43088|RBCMT_PEA	Ribulose-1,5 bisphosphate carboxylase/oxygenase large subunit N-methyltransferase, chloroplastic OS=Pisum sativum GN=RBCMT PE=1 SV=1			GO:0003674,GO:0003824,GO:0005575,GO:0008150,GO:0008152,GO:0008168,GO:0008757,GO:0009507,GO:0009536,GO:0016740,GO:0016741,GO:0030785,GO:0032259,GO:0043226,GO:0043227,GO:0043229,GO:0043231,GO:0044424,GO:0044444,GO:0044464	GO:0005515
chr1	Smic21103	-	13503702	13504516						GO:0000775; GO:0003677; GO:0003682; GO:0005634
chr1	Smic21104	+	13506753	13531969	sp|F1QBY1|NIPLB_DANRE	Nipped-B-like protein B OS=Danio rerio GN=nipblb PE=2 SV=1			GO:0002009,GO:0003143,GO:0003146,GO:0005575,GO:0005634,GO:0007049,GO:0007507,GO:0008150,GO:0009653,GO:0009987,GO:0032502,GO:0035239,GO:0043226,GO:0043227,GO:0043229,GO:0043231,GO:0044424,GO:0044464,GO:0044699,GO:0044763,GO:0044767,GO:0048513,GO:0048565,GO:0048598,GO:0048729,GO:0048856,GO:0060562	GO:0016021		K06672
chr1	Smic21105	+	13532420	13542378	sp|P9WLZ3|Y1367_MYCTU	Uncharacterized protein Rv1367c OS=Mycobacterium tuberculosis (strain ATCC 25618 / H37Rv) GN=Rv1367c PE=4 SV=1			GO:0005575,GO:0005886,GO:0016020,GO:0044464
chr1	Smic21106	+	13543515	13547189	sp|Q4UMH6|Y381_RICFE	Putative ankyrin repeat protein RF_0381 OS=Rickettsia felis (strain ATCC VR-1525 / URRWXCal2) GN=RF_0381 PE=4 SV=1			GO:0006139,GO:0006163,GO:0006725,GO:0006753,GO:0006793,GO:0006796,GO:0006807,GO:0008150,GO:0008152,GO:0009116,GO:0009117,GO:0009119,GO:0009150,GO:0009259,GO:0009987,GO:0015969,GO:0019637,GO:0019693,GO:0033865,GO:0033875,GO:0034032,GO:0034035,GO:0034641,GO:0042278,GO:0044237,GO:0044238,GO:0044281,GO:0044699,GO:0044710,GO:0044763,GO:0046128,GO:0046483,GO:0055086,GO:0071704,GO:0072521,GO:1901068,GO:…	GO:0005515	K10380
chr1	Smic21107	-	13558838	13594091	sp|Q9UGP5|DPOLL_HUMAN	DNA polymerase lambda OS=Homo sapiens GN=POLL PE=1 SV=1	DNA-directed DNA polymerase	EC:2.7.7.7	GO:0002200,GO:0002376,GO:0002566,GO:0003674,GO:0003676,GO:0003677,GO:0003824,GO:0003887,GO:0005488,GO:0005575,GO:0005634,GO:0006139,GO:0006259,GO:0006260,GO:0006261,GO:0006281,GO:0006289,GO:0006725,GO:0006807,GO:0006950,GO:0006974,GO:0008150,GO:0008152,GO:0009058,GO:0009059,GO:0009987,GO:0016445,GO:0016446,GO:0016740,GO:0016772,GO:0016779,GO:0016829,GO:0033554,GO:0034061,GO:0034641,GO:0034645,GO:…	GO:0003677; GO:0003887; GO:0004540; GO:0005515; GO:0005634; GO:0008033		K03512
chr1	Smic21108	-	13595516	13602038	tr|W7U367|W7U367_9STRA	Cytokinin riboside 5'-monophosphate phosphoribohydrolase LOG OS=Nannochloropsis gaditana GN=Naga_100192g5 PE=4 SV=1			GO:0003674,GO:0003824,GO:0008150,GO:0008152,GO:0016787
chr1	Smic21109	-	13602116	13609055
chr1	Smic21110	-	13609634	13611895	gi|294891188|ref|XP_002773464.1|	hypothetical protein Pmar_PMAR027920 [Perkinsus marinus ATCC 50983] >gi|239878617|gb|EER05280.1| hypothetical protein Pmar_PMAR027920 [Perkinsus marinus ATCC 50983]
chr1	Smic21111	-	13612303	13618211
chr1	Smic21112	-	13620570	13621394
chr1	Smic21113	-	13622000	13622565
chr1	Smic21114	-	13622990	13624711	tr|G4Z9P3|G4Z9P3_PHYSP	Putative uncharacterized protein OS=Phytophthora sojae (strain P6497) GN=PHYSODRAFT_497315 PE=4 SV=1			GO:0000166,GO:0001882,GO:0001883,GO:0003674,GO:0003824,GO:0004672,GO:0005488,GO:0005524,GO:0006464,GO:0006468,GO:0006793,GO:0006796,GO:0008150,GO:0008152,GO:0009987,GO:0016301,GO:0016310,GO:0016740,GO:0016772,GO:0016773,GO:0017076,GO:0019538,GO:0030554,GO:0032549,GO:0032550,GO:0032553,GO:0032555,GO:0032559,GO:0035639,GO:0036094,GO:0036211,GO:0043167,GO:0043168,GO:0043170,GO:0043412,GO:0044237,GO:…	GO:0004672; GO:0005524; GO:0006468
chr1	Smic39789	+	13625744	13627460
chr1	Smic39790	+	13628147	13647741	sp|Q5ZJ75|SL9A8_CHICK	Sodium/hydrogen exchanger 8 OS=Gallus gallus PE=2 SV=1			GO:0000139,GO:0003674,GO:0005215,GO:0005451,GO:0005575,GO:0005794,GO:0006810,GO:0006811,GO:0006812,GO:0006814,GO:0006818,GO:0006885,GO:0008150,GO:0008324,GO:0009987,GO:0015075,GO:0015077,GO:0015078,GO:0015081,GO:0015291,GO:0015297,GO:0015298,GO:0015299,GO:0015385,GO:0015491,GO:0015672,GO:0015992,GO:0016020,GO:0016021,GO:0022804,GO:0022857,GO:0022890,GO:0022891,GO:0022892,GO:0030001,GO:0031090,GO:…	GO:0006814; GO:0006885; GO:0015385; GO:0016021; GO:0055085	K14724
chr1	Smic39791	+	13650100	13664778
chr1	Smic39792	+	13666378	13669116
chr1	Smic39793	-	13669147	13670233
chr1	Smic39794	+	13670287	13701188	sp|P77279|FETA_ECOLI	Probable iron export ATP-binding protein FetA OS=Escherichia coli (strain K12) GN=fetA PE=1 SV=1	Adenosinetriphosphatase; Nucleoside-triphosphate phosphatase	EC:3.6.1.3; EC:3.6.1.15	GO:0000166,GO:0001882,GO:0001883,GO:0003674,GO:0003824,GO:0005488,GO:0005515,GO:0005524,GO:0005575,GO:0005886,GO:0006139,GO:0006152,GO:0006163,GO:0006195,GO:0006200,GO:0006725,GO:0006753,GO:0006793,GO:0006796,GO:0006807,GO:0006810,GO:0006811,GO:0006873,GO:0006875,GO:0006879,GO:0008150,GO:0008152,GO:0009056,GO:0009116,GO:0009117,GO:0009119,GO:0009123,GO:0009125,GO:0009126,GO:0009128,GO:0009141,GO:…	GO:0005524; GO:0016887
chr1	Smic42140	+	13701618	13714915	sp|Q8K2Z4|CND1_MOUSE	Condensin complex subunit 1 OS=Mus musculus GN=Ncapd2 PE=1 SV=2			GO:0000228,GO:0000280,GO:0000793,GO:0000796,GO:0005575,GO:0005634,GO:0005694,GO:0005737,GO:0006139,GO:0006259,GO:0006323,GO:0006725,GO:0006807,GO:0006996,GO:0007049,GO:0007067,GO:0007076,GO:0008150,GO:0008152,GO:0009987,GO:0016043,GO:0022402,GO:0030261,GO:0032991,GO:0032993,GO:0034641,GO:0043170,GO:0043226,GO:0043227,GO:0043228,GO:0043229,GO:0043231,GO:0043232,GO:0043234,GO:0044237,GO:0044238,GO:…	GO:0005634; GO:0007076	K06677	K06677
chr1	Smic42141	+	13714980	13718809	sp|Q9H7B4|SMYD3_HUMAN	Histone-lysine N-methyltransferase SMYD3 OS=Homo sapiens GN=SMYD3 PE=1 SV=4			GO:0003674,GO:0003824,GO:0005488,GO:0005575,GO:0005634,GO:0005737,GO:0006325,GO:0006464,GO:0006479,GO:0006996,GO:0008150,GO:0008152,GO:0008168,GO:0008170,GO:0008213,GO:0008276,GO:0008757,GO:0009987,GO:0016043,GO:0016278,GO:0016279,GO:0016568,GO:0016569,GO:0016570,GO:0016571,GO:0016740,GO:0016741,GO:0018024,GO:0019538,GO:0032259,GO:0034968,GO:0036211,GO:0042054,GO:0043167,GO:0043169,GO:0043170,GO:…	GO:0005515
chr1	Smic42142	+	13719356	13725368
chr1	Smic42143	+	13726475	13748145	sp|Q9QZM6|NCKX1_RAT	Sodium/potassium/calcium exchanger 1 OS=Rattus norvegicus GN=Slc24a1 PE=2 SV=1			GO:0003008,GO:0003674,GO:0005215,GO:0005575,GO:0006810,GO:0006811,GO:0006812,GO:0006814,GO:0006816,GO:0007600,GO:0007601,GO:0008150,GO:0008273,GO:0008324,GO:0009987,GO:0015075,GO:0015077,GO:0015079,GO:0015081,GO:0015085,GO:0015291,GO:0015293,GO:0015297,GO:0015298,GO:0015368,GO:0015491,GO:0015672,GO:0016020,GO:0016021,GO:0022804,GO:0022821,GO:0022857,GO:0022890,GO:0022891,GO:0022892,GO:0030001,GO:…			K13749
chr1	Smic33390	+	13749757	13754535	sp|Q9SIC9|PP178_ARATH	Pentatricopeptide repeat-containing protein At2g31400, chloroplastic OS=Arabidopsis thaliana GN=At2g31400 PE=2 SV=1			GO:0003674,GO:0003676,GO:0003677,GO:0005488,GO:0005575,GO:0007165,GO:0008150,GO:0009507,GO:0009536,GO:0009987,GO:0010019,GO:0031930,GO:0043226,GO:0043227,GO:0043229,GO:0043231,GO:0044424,GO:0044444,GO:0044464,GO:0050789,GO:0050794,GO:0050896,GO:0051716,GO:0065007,GO:0097159,GO:1901363	GO:0005515
chr1	Smic33390	+	13763190	13797329	sp|Q9SIC9|PP178_ARATH	Pentatricopeptide repeat-containing protein At2g31400, chloroplastic OS=Arabidopsis thaliana GN=At2g31400 PE=2 SV=1			GO:0003674,GO:0003676,GO:0003677,GO:0005488,GO:0005575,GO:0007165,GO:0008150,GO:0009507,GO:0009536,GO:0009987,GO:0010019,GO:0031930,GO:0043226,GO:0043227,GO:0043229,GO:0043231,GO:0044424,GO:0044444,GO:0044464,GO:0050789,GO:0050794,GO:0050896,GO:0051716,GO:0065007,GO:0097159,GO:1901363	GO:0005515
chr1	Smic33389	+	13797809	13838874	sp|Q7ZV84|DAAF1_DANRE	Dynein assembly factor 1, axonemal OS=Danio rerio GN=dnaaf1 PE=2 SV=2			GO:0003674,GO:0005488,GO:0005515,GO:0005575,GO:0005929,GO:0005930,GO:0008150,GO:0009653,GO:0009987,GO:0010927,GO:0016043,GO:0022607,GO:0030030,GO:0030031,GO:0032502,GO:0032989,GO:0032990,GO:0042384,GO:0042995,GO:0043226,GO:0043227,GO:0044422,GO:0044424,GO:0044441,GO:0044444,GO:0044458,GO:0044463,GO:0044464,GO:0044699,GO:0044763,GO:0044767,GO:0044782,GO:0045502,GO:0048646,GO:0048858,GO:0048869,GO:…	GO:0003676; GO:0005515; GO:0015074; GO:0044458
chr1	Smic33388	+	13838923	13860235						GO:0003676
chr1	Smic33387	-	13860245	13860839
chr1	Smic33386	+	13863574	13874872						GO:0005509
chr1	Smic33385	+	13874940	13884837
chr1	Smic33384	+	13884861	13887659	sp|P25472|GUND_CLOCE	Endoglucanase D OS=Clostridium cellulolyticum (strain ATCC 35319 / DSM 5812 / JCM 6584 / H10) GN=celCCD PE=3 SV=1			GO:0000272,GO:0003674,GO:0003824,GO:0004553,GO:0005975,GO:0005976,GO:0006073,GO:0008150,GO:0008152,GO:0008810,GO:0009056,GO:0009057,GO:0009251,GO:0009987,GO:0016052,GO:0016787,GO:0016798,GO:0030243,GO:0030245,GO:0043170,GO:0044042,GO:0044237,GO:0044238,GO:0044247,GO:0044260,GO:0044262,GO:0044264,GO:0044275,GO:0051273,GO:0051275,GO:0071704,GO:1901575	GO:0004553; GO:0005975	K01179	K01179
chr1	Smic33383	+	13890313	13894934
chr1	Smic33382	+	13894984	13899567	sp|Q9SMI3|RS12_CYAPA	40S ribosomal protein S12 OS=Cyanophora paradoxa GN=RPS12 PE=2 SV=1			GO:0003674,GO:0003735,GO:0005198,GO:0005575,GO:0005622,GO:0005840,GO:0006412,GO:0008150,GO:0008152,GO:0009058,GO:0009059,GO:0009987,GO:0019538,GO:0030529,GO:0032991,GO:0034645,GO:0043170,GO:0043226,GO:0043228,GO:0043229,GO:0043232,GO:0044237,GO:0044238,GO:0044249,GO:0044260,GO:0044267,GO:0044424,GO:0044444,GO:0044464,GO:0071704,GO:1901576	GO:0003735; GO:0005840; GO:0006412	K02951
chr1	Smic33381	+	13899621	13902032	sp|Q9M1E8|SEN21_ARATH	tRNA-splicing endonuclease subunit Sen2-1 OS=Arabidopsis thaliana GN=SEN1 PE=2 SV=1	Acting on ester bonds; Acting on ester bonds; Acting on ester bonds	EC:3.1.27.9; EC:3.1.31; EC:3.1.27	GO:0000213,GO:0000394,GO:0003674,GO:0003676,GO:0003824,GO:0004518,GO:0004519,GO:0004521,GO:0004540,GO:0004549,GO:0005488,GO:0005575,GO:0005634,GO:0006139,GO:0006388,GO:0006396,GO:0006397,GO:0006399,GO:0006725,GO:0006807,GO:0008033,GO:0008150,GO:0008152,GO:0008380,GO:0009987,GO:0016070,GO:0016071,GO:0016787,GO:0016788,GO:0016829,GO:0016892,GO:0016894,GO:0034470,GO:0034641,GO:0034660,GO:0043170,GO:…	GO:0000213; GO:0003676; GO:0006388
chr1	Smic33380	+	13904464	13907343	sp|Q6B4J2|VKOR1_BOVIN	Vitamin K epoxide reductase complex subunit 1 OS=Bos taurus GN=VKORC1 PE=2 SV=1	Acting on the CH-OH group of donors	EC:1.1.4.1	GO:0003674,GO:0003824,GO:0005488,GO:0005575,GO:0005783,GO:0005789,GO:0006464,GO:0006766,GO:0006775,GO:0007596,GO:0007599,GO:0008150,GO:0008152,GO:0009987,GO:0016020,GO:0016021,GO:0016491,GO:0016614,GO:0016900,GO:0017187,GO:0018193,GO:0018200,GO:0018214,GO:0019538,GO:0031090,GO:0032501,GO:0032502,GO:0036211,GO:0042180,GO:0042373,GO:0043170,GO:0043226,GO:0043227,GO:0043229,GO:0043231,GO:0043412,GO:…	GO:0042373; GO:0047057	K05357	K05357
chr1	Smic33379	+	13907426	13931929	sp|Q9CRB8|MTFP1_MOUSE	Mitochondrial fission process protein 1 OS=Mus musculus GN=Mtfp1 PE=1 SV=1			GO:0000266,GO:0003674,GO:0005575,GO:0005739,GO:0005743,GO:0006915,GO:0006996,GO:0007005,GO:0007006,GO:0008150,GO:0008219,GO:0009987,GO:0012501,GO:0016020,GO:0016021,GO:0016043,GO:0016265,GO:0019866,GO:0031090,GO:0031966,GO:0043226,GO:0043227,GO:0043229,GO:0043231,GO:0044422,GO:0044424,GO:0044425,GO:0044429,GO:0044444,GO:0044446,GO:0044464,GO:0044699,GO:0044763,GO:0044802,GO:0048285,GO:0061024,GO:…	GO:0005515
chr1	Smic33378	+	13941329	13949442	sp|Q5N643|SYR_SYNP6	Arginine--tRNA ligase OS=Synechococcus sp. (strain ATCC 27144 / PCC 6301 / SAUG 1402/1) GN=argS PE=3 SV=1	Arginine--tRNA ligase	EC:6.1.1.19	GO:0000166,GO:0001882,GO:0001883,GO:0003674,GO:0003824,GO:0004812,GO:0004814,GO:0005488,GO:0005524,GO:0005575,GO:0005737,GO:0006082,GO:0006139,GO:0006399,GO:0006412,GO:0006418,GO:0006420,GO:0006520,GO:0006725,GO:0006807,GO:0008150,GO:0008152,GO:0009058,GO:0009059,GO:0009987,GO:0016070,GO:0016874,GO:0016875,GO:0016876,GO:0017076,GO:0019538,GO:0019752,GO:0030554,GO:0032549,GO:0032550,GO:0032553,GO:…	GO:0004814; GO:0005524; GO:0005737; GO:0006420	K01887	K01887
chr1	Smic21983	+	13949846	13982742	sp|Q766C3|NEP1_NEPGR	Aspartic proteinase nepenthesin-1 OS=Nepenthes gracilis GN=nep1 PE=1 SV=1			GO:0003674,GO:0003824,GO:0004175,GO:0004190,GO:0005575,GO:0005576,GO:0006508,GO:0008150,GO:0008152,GO:0008233,GO:0016787,GO:0019538,GO:0043170,GO:0044238,GO:0070001,GO:0070011,GO:0071704
chr1	Smic21982	+	13984770	13989852
chr1	Smic21981	+	13991630	13996682	tr|A0A016WIF9|A0A016WIF9_9BILA	Uncharacterized protein OS=Ancylostoma ceylanicum GN=Acey_s0692.g1577 PE=4 SV=1			GO:0003674,GO:0003676,GO:0003723,GO:0003824,GO:0003964,GO:0005488,GO:0006139,GO:0006259,GO:0006260,GO:0006278,GO:0006725,GO:0006807,GO:0008150,GO:0008152,GO:0009058,GO:0009059,GO:0009987,GO:0016740,GO:0016772,GO:0016779,GO:0034061,GO:0034641,GO:0034645,GO:0043170,GO:0044237,GO:0044238,GO:0044249,GO:0044260,GO:0046483,GO:0071704,GO:0090304,GO:0097159,GO:1901360,GO:1901363,GO:1901576
chr1	Smic21980	-	13997037	13998672
chr1	Smic21979	+	13999839	14002880
chr1	Smic21978	-	14007590	14013558	tr|Q8EFU3|Q8EFU3_SHEON	Surface lipoprotein with VCBS repeats OS=Shewanella oneidensis (strain MR-1) GN=SO_1872 PE=4 SV=1			GO:0003674,GO:0008150
chr1	Smic21977	-	14014324	14015769	sp|Q15751|HERC1_HUMAN	Probable E3 ubiquitin-protein ligase HERC1 OS=Homo sapiens GN=HERC1 PE=1 SV=2			GO:0003008,GO:0003674,GO:0003824,GO:0004842,GO:0005085,GO:0005086,GO:0005575,GO:0005737,GO:0005794,GO:0005829,GO:0006140,GO:0006464,GO:0006810,GO:0008150,GO:0008152,GO:0009118,GO:0009892,GO:0009894,GO:0009895,GO:0009987,GO:0010506,GO:0010507,GO:0016020,GO:0016043,GO:0016567,GO:0016740,GO:0016874,GO:0019219,GO:0019220,GO:0019222,GO:0019538,GO:0021533,GO:0021702,GO:0021953,GO:0030030,GO:0030154,GO:…			K10594
chr1	Smic21976	-	14016499	14047811	sp|P28741|KIF3A_MOUSE	Kinesin-like protein KIF3A OS=Mus musculus GN=Kif3a PE=1 SV=2	Nucleoside-triphosphate phosphatase	EC:3.6.1.15	GO:0000166,GO:0001701,GO:0001822,GO:0001882,GO:0001883,GO:0003002,GO:0003674,GO:0003774,GO:0003777,GO:0003824,GO:0005488,GO:0005515,GO:0005524,GO:0005575,GO:0005737,GO:0005813,GO:0005815,GO:0005829,GO:0005856,GO:0005871,GO:0005874,GO:0005875,GO:0005876,GO:0005929,GO:0006928,GO:0007017,GO:0007018,GO:0007165,GO:0007166,GO:0007224,GO:0007368,GO:0007389,GO:0007507,GO:0008017,GO:0008021,GO:0008092,GO:…	GO:0003777; GO:0005524; GO:0007018; GO:0008017	K10394
chr1	Smic21975	+	14052355	14054526	sp|Q13439|GOGA4_HUMAN	Golgin subfamily A member 4 OS=Homo sapiens GN=GOLGA4 PE=1 SV=1			GO:0000042,GO:0000139,GO:0000301,GO:0003674,GO:0005488,GO:0005515,GO:0005575,GO:0005634,GO:0005737,GO:0005794,GO:0005802,GO:0006605,GO:0006810,GO:0006886,GO:0006891,GO:0006892,GO:0006893,GO:0008150,GO:0015031,GO:0016020,GO:0016192,GO:0016482,GO:0019899,GO:0031090,GO:0043001,GO:0043226,GO:0043227,GO:0043229,GO:0043231,GO:0044422,GO:0044424,GO:0044431,GO:0044444,GO:0044446,GO:0044464,GO:0044699,GO:…
chr1	Smic21974	-	14057192	14078015	tr|A1SXS0|A1SXS0_PSYIN	PKD domain containing protein (Precursor) OS=Psychromonas ingrahamii (strain 37) GN=Ping_2564 PE=4 SV=1			GO:0003674,GO:0005488,GO:0005509,GO:0043167,GO:0043169,GO:0046872
chr1	Smic21973	-	14079290	14080800	gi|255072599|ref|XP_002499974.1|	carbonic anhydrase [Micromonas sp. RCC299] >gi|226515236|gb|ACO61232.1| carbonic anhydrase [Micromonas sp. RCC299]
chr1	Smic21972	-	14081360	14085520
chr1	Smic21971	-	14085881	14103743	sp|Q8IWF2|FXRD2_HUMAN	FAD-dependent oxidoreductase domain-containing protein 2 OS=Homo sapiens GN=FOXRED2 PE=1 SV=1			GO:0000166,GO:0001948,GO:0003674,GO:0003824,GO:0005488,GO:0005515,GO:0005575,GO:0005783,GO:0005788,GO:0006508,GO:0006511,GO:0008150,GO:0008152,GO:0009056,GO:0009057,GO:0009987,GO:0010498,GO:0016491,GO:0019538,GO:0019941,GO:0030163,GO:0030433,GO:0031974,GO:0036094,GO:0043161,GO:0043167,GO:0043168,GO:0043170,GO:0043226,GO:0043227,GO:0043229,GO:0043231,GO:0043233,GO:0043632,GO:0044237,GO:0044238,GO:…
chr1	Smic9526	+	14104164	14124968	sp|O66515|AMT_AQUAE	Ammonia channel OS=Aquifex aeolicus (strain VF5) GN=amt PE=1 SV=1			GO:0003674,GO:0005215,GO:0005575,GO:0005886,GO:0006810,GO:0006811,GO:0006812,GO:0006820,GO:0008150,GO:0008324,GO:0008509,GO:0008519,GO:0009987,GO:0015075,GO:0015077,GO:0015101,GO:0015103,GO:0015672,GO:0015696,GO:0015698,GO:0016020,GO:0016021,GO:0022857,GO:0022890,GO:0022891,GO:0022892,GO:0034220,GO:0044425,GO:0044464,GO:0044699,GO:0044763,GO:0044765,GO:0051234,GO:0055085,GO:0071705,GO:0072488	GO:0003677; GO:0005509; GO:0006352; GO:0008519; GO:0016020; GO:0072488
chr1	Smic9527	+	14125401	14127114	sp|Q53H82|LACB2_HUMAN	Beta-lactamase-like protein 2 OS=Homo sapiens GN=LACTB2 PE=1 SV=2			GO:0003674,GO:0003824,GO:0005488,GO:0005575,GO:0005739,GO:0008150,GO:0008152,GO:0016787,GO:0043167,GO:0043169,GO:0043226,GO:0043227,GO:0043229,GO:0043231,GO:0044424,GO:0044444,GO:0044464,GO:0046872		K16639
chr1	Smic9528	+	14127145	14152539	sp|Q59931|GAPN_STRMU	NADP-dependent glyceraldehyde-3-phosphate dehydrogenase OS=Streptococcus mutans serotype c (strain ATCC 700610 / UA159) GN=gapN PE=1 SV=2			GO:0003674,GO:0003824,GO:0008150,GO:0008152,GO:0008886,GO:0016491,GO:0016620,GO:0016903,GO:0044699,GO:0044710,GO:0055114	GO:0004672; GO:0005515; GO:0005524; GO:0006468; GO:0009538; GO:0015979; GO:0016620; GO:0055114		K00131
chr1	Smic9529	+	14152758	14158124	sp|Q8YA32|INLI_LISMO	Internalin-I OS=Listeria monocytogenes serovar 1/2a (strain ATCC BAA-679 / EGD-e) GN=inlI PE=4 SV=1			GO:0005575,GO:0005576,GO:0005618,GO:0030312,GO:0044464	GO:0005515
chr1	Smic9530	+	14159557	14182980	sp|Q59931|GAPN_STRMU	NADP-dependent glyceraldehyde-3-phosphate dehydrogenase OS=Streptococcus mutans serotype c (strain ATCC 700610 / UA159) GN=gapN PE=1 SV=2			GO:0003674,GO:0003824,GO:0008150,GO:0008152,GO:0008886,GO:0016491,GO:0016620,GO:0016903,GO:0044699,GO:0044710,GO:0055114	GO:0016620; GO:0055114	K00131	K00131
chr1	Smic9531	+	14183031	14186517	sp|O88658|KIF1B_RAT	Kinesin-like protein KIF1B OS=Rattus norvegicus GN=Kif1b PE=1 SV=2	Nucleoside-triphosphate phosphatase	EC:3.6.1.15	GO:0000166,GO:0001882,GO:0001883,GO:0003674,GO:0003774,GO:0003777,GO:0003824,GO:0005488,GO:0005515,GO:0005524,GO:0005575,GO:0005737,GO:0005739,GO:0005856,GO:0005871,GO:0005874,GO:0005875,GO:0006139,GO:0006152,GO:0006163,GO:0006195,GO:0006200,GO:0006725,GO:0006753,GO:0006793,GO:0006796,GO:0006807,GO:0006810,GO:0006928,GO:0007017,GO:0007018,GO:0007154,GO:0007267,GO:0007268,GO:0007270,GO:0007274,GO:…	GO:0003777; GO:0005524; GO:0007018; GO:0008017
chr1	Smic9532	-	14187315	14201514	tr|A0A023F0M0|A0A023F0M0_TRIIF	Putative endonuclease-reverse transcriptase (Fragment) OS=Triatoma infestans PE=2 SV=1			GO:0003674,GO:0003676,GO:0003723,GO:0003824,GO:0003964,GO:0004518,GO:0004519,GO:0005488,GO:0006139,GO:0006259,GO:0006260,GO:0006278,GO:0006725,GO:0006807,GO:0008150,GO:0008152,GO:0009058,GO:0009059,GO:0009987,GO:0016740,GO:0016772,GO:0016779,GO:0016787,GO:0016788,GO:0034061,GO:0034641,GO:0034645,GO:0043170,GO:0044237,GO:0044238,GO:0044249,GO:0044260,GO:0046483,GO:0071704,GO:0090304,GO:0090305,GO:…
chr1	Smic9533	+	14201661	14224893	sp|P36683|ACON2_ECOLI	Aconitate hydratase 2 OS=Escherichia coli (strain K12) GN=acnB PE=1 SV=3	Aconitate hydratase; Nucleoside-triphosphate phosphatase	EC:4.2.1.3; EC:3.6.1.15	GO:0003674,GO:0003676,GO:0003723,GO:0003729,GO:0003730,GO:0003824,GO:0003994,GO:0005488,GO:0005515,GO:0005575,GO:0005829,GO:0005975,GO:0006081,GO:0006082,GO:0006097,GO:0006099,GO:0006417,GO:0006629,GO:0006631,GO:0008150,GO:0008152,GO:0009056,GO:0009062,GO:0009889,GO:0009987,GO:0010468,GO:0010556,GO:0010608,GO:0016042,GO:0016054,GO:0016829,GO:0016835,GO:0016836,GO:0019222,GO:0019541,GO:0019543,GO:…	GO:0003777; GO:0003994; GO:0005524; GO:0005829; GO:0006099; GO:0007018; GO:0008017; GO:0051539	K01682	K01682
chr1	Smic9534	+	14225419	14227781	sp|Q9L4Q7|PROX_CLOSD	Prolyl-tRNA editing protein ProX OS=Clostridium sticklandii (strain ATCC 12662 / DSM 519 / JCM 1433 / NCIB 10654) GN=proX PE=1 SV=1	Carboxylesterase	EC:3.1.1.1	GO:0002161,GO:0003674,GO:0003824,GO:0005575,GO:0005737,GO:0006417,GO:0006448,GO:0006450,GO:0008150,GO:0009889,GO:0010468,GO:0010556,GO:0010608,GO:0016787,GO:0016788,GO:0019222,GO:0031323,GO:0031326,GO:0032268,GO:0043906,GO:0044424,GO:0044464,GO:0050789,GO:0050794,GO:0051246,GO:0052689,GO:0060255,GO:0065007,GO:0065008,GO:0080090,GO:2000112	GO:0002161
chr1	Smic9535	-	14228230	14228794
chr1	Smic9536	+	14229219	14233721	gi|294896164|ref|XP_002775420.1|	conserved hypothetical protein [Perkinsus marinus ATCC 50983] >gi|239881643|gb|EER07236.1| conserved hypothetical protein [Perkinsus marinus ATCC 50983]
chr1	Smic9537	+	14234400	14247126	sp|Q9GQQ0|SPIN_DROME	Protein spinster OS=Drosophila melanogaster GN=spin PE=1 SV=1			GO:0000323,GO:0003006,GO:0005575,GO:0005764,GO:0005765,GO:0005768,GO:0005773,GO:0005774,GO:0006810,GO:0006869,GO:0006897,GO:0006915,GO:0006928,GO:0006950,GO:0006996,GO:0007033,GO:0007034,GO:0007040,GO:0007041,GO:0007154,GO:0007275,GO:0007276,GO:0007281,GO:0007292,GO:0007416,GO:0007422,GO:0007528,GO:0007610,GO:0007617,GO:0007619,GO:0008150,GO:0008219,GO:0008333,GO:0008347,GO:0008582,GO:0009267,GO:…	GO:0005887; GO:0055085
chr1	Smic49139.Novel	+	14242894	14243299
chr1	Smic9538	+	14247221	14251752
chr1	Smic9539	+	14252750	14269396	sp|Q5PPI9|TTLL1_RAT	Probable tubulin polyglutamylase TTLL1 OS=Rattus norvegicus GN=Ttll1 PE=2 SV=1			GO:0003341,GO:0003351,GO:0003674,GO:0003824,GO:0005575,GO:0005737,GO:0005856,GO:0005874,GO:0006464,GO:0006928,GO:0007017,GO:0007018,GO:0008150,GO:0008152,GO:0009653,GO:0009987,GO:0016043,GO:0016874,GO:0018095,GO:0018193,GO:0018200,GO:0019538,GO:0030030,GO:0032502,GO:0032989,GO:0032990,GO:0032991,GO:0036211,GO:0043170,GO:0043226,GO:0043228,GO:0043229,GO:0043232,GO:0043234,GO:0043412,GO:0044237,GO:…	GO:0006464
chr1	Smic9540	+	14269474	14282464	sp|Q03460|GLSN_MEDSA	Glutamate synthase [NADH], amyloplastic OS=Medicago sativa PE=1 SV=1			GO:0000166,GO:0003674,GO:0003824,GO:0005488,GO:0005506,GO:0005575,GO:0006082,GO:0006520,GO:0006536,GO:0006537,GO:0006541,GO:0006807,GO:0008150,GO:0008152,GO:0008652,GO:0009058,GO:0009064,GO:0009084,GO:0009501,GO:0009536,GO:0009987,GO:0010181,GO:0015930,GO:0016040,GO:0016053,GO:0016491,GO:0016638,GO:0016639,GO:0019752,GO:0032553,GO:0036094,GO:0043167,GO:0043168,GO:0043169,GO:0043226,GO:0043227,GO:…	GO:0005216; GO:0005509; GO:0006464; GO:0006537; GO:0006811; GO:0015930; GO:0016020; GO:0016639; GO:0051536; GO:0055085; GO:0055114	K00264
chr1	Smic9546	+	14284515	14287496	sp|Q8U3Y2|GYAR_PYRFU	Glyoxylate reductase OS=Pyrococcus furiosus (strain ATCC 43587 / DSM 3638 / JCM 8422 / Vc1) GN=gyaR PE=3 SV=1			GO:0000166,GO:0003674,GO:0003824,GO:0005488,GO:0005575,GO:0005737,GO:0008150,GO:0008152,GO:0016491,GO:0016614,GO:0016616,GO:0036094,GO:0044424,GO:0044464,GO:0044699,GO:0044710,GO:0047964,GO:0048037,GO:0050662,GO:0051287,GO:0055114,GO:0097159,GO:1901265,GO:1901363	GO:0051287; GO:0055114		K00015
chr1	Smic9547	+	14287760	14289038	sp|O42857|NPR2_SCHPO	Nitrogen permease regulator 2 homolog OS=Schizosaccharomyces pombe (strain 972 / ATCC 24843) GN=SPAC23H3.03c PE=3 SV=1			GO:0003674,GO:0005575,GO:0005634,GO:0005737,GO:0005829,GO:0006139,GO:0006351,GO:0006355,GO:0006725,GO:0006807,GO:0006950,GO:0007154,GO:0008150,GO:0008152,GO:0009058,GO:0009059,GO:0009267,GO:0009605,GO:0009889,GO:0009894,GO:0009966,GO:0009987,GO:0009991,GO:0010468,GO:0010506,GO:0010556,GO:0010646,GO:0016070,GO:0016241,GO:0018130,GO:0019219,GO:0019222,GO:0019438,GO:0023051,GO:0031323,GO:0031326,GO:…		K20405
chr1	Smic9548	+	14289688	14317415	sp|Q8ICR0|CDPK2_PLAF7	Calcium-dependent protein kinase 2 OS=Plasmodium falciparum (isolate 3D7) GN=CPK2 PE=2 SV=3	Adenosinetriphosphatase; Nucleoside-triphosphate phosphatase	EC:3.6.1.3; EC:3.6.1.15	GO:0000166,GO:0001882,GO:0001883,GO:0003674,GO:0003824,GO:0004672,GO:0004674,GO:0005488,GO:0005509,GO:0005524,GO:0006464,GO:0006468,GO:0006793,GO:0006796,GO:0008150,GO:0008152,GO:0009931,GO:0009987,GO:0010857,GO:0016301,GO:0016310,GO:0016740,GO:0016772,GO:0016773,GO:0017076,GO:0019538,GO:0030554,GO:0032549,GO:0032550,GO:0032553,GO:0032555,GO:0032559,GO:0035639,GO:0036094,GO:0036211,GO:0043167,GO:…	GO:0004672; GO:0005509; GO:0005515; GO:0005524; GO:0006468; GO:0009058; GO:0016887; GO:2001070		K13412
chr1	Smic9549	+	14317656	14340082	sp|Q6ZSM3|MOT12_HUMAN	Monocarboxylate transporter 12 OS=Homo sapiens GN=SLC16A12 PE=2 SV=2			GO:0003674,GO:0005215,GO:0005575,GO:0005886,GO:0006810,GO:0008150,GO:0009987,GO:0015291,GO:0015293,GO:0016020,GO:0016021,GO:0022804,GO:0022857,GO:0044425,GO:0044464,GO:0044699,GO:0044763,GO:0044765,GO:0051234,GO:0055085	GO:0005887; GO:0055085
chr1	Smic9550	+	14341269	14345334
chr1	Smic9551	+	14348094	14364401	gi|488634079|ref|WP_002570757.1|	hypothetical protein [[Clostridium] bolteae] >gi|480689107|gb|ENZ32010.1| hypothetical protein HMPREF1097_05423 [ [[Clostridium] bolteae 90B8] >gi|480697781|gb|ENZ40526.1| hypothetical protein HMPREF1089_03629 [ [[Clostridium] bolteae 90B3] >gi|480706353|gb|ENZ48902.1| hypothetical protein HMPREF1085_03452 [ [[Clostridium] bolteae 90A9]
chr1	Smic9552	+	14364467	14367730	tr|B8BV16|B8BV16_THAPS	Predicted protein OS=Thalassiosira pseudonana GN=THAPSDRAFT_2673 PE=4 SV=1			GO:0003674,GO:0003824,GO:0005488,GO:0008150,GO:0008152,GO:0016491,GO:0043167,GO:0043169,GO:0044699,GO:0044710,GO:0046872,GO:0051536,GO:0051537,GO:0051540,GO:0055114	GO:0016491; GO:0051537; GO:0055114
chr1	Smic9553	+	14368303	14382125
chr1	Smic9554	+	14383392	14395470	sp|O93937|PYR1_EMENI	Protein pyrABCN OS=Emericella nidulans (strain FGSC A4 / ATCC 38163 / CBS 112.46 / NRRL 194 / M139) GN=pyrABCN PE=3 SV=2	Carbamoyl-phosphate synthase (glutamine-hydrolyzing)	EC:6.3.5.5	GO:0000166,GO:0001882,GO:0001883,GO:0003674,GO:0003824,GO:0004070,GO:0004088,GO:0005488,GO:0005524,GO:0005575,GO:0006082,GO:0006139,GO:0006206,GO:0006207,GO:0006213,GO:0006220,GO:0006221,GO:0006222,GO:0006520,GO:0006525,GO:0006541,GO:0006543,GO:0006725,GO:0006753,GO:0006793,GO:0006796,GO:0006807,GO:0008150,GO:0008152,GO:0009056,GO:0009058,GO:0009063,GO:0009064,GO:0009065,GO:0009112,GO:0009116,GO:…	GO:0004088; GO:0005524; GO:0006207; GO:0006541; GO:0046872		K11541
chr1	Smic9555	+	14395943	14402306
chr1	Smic9556	+	14403080	14411744	sp|P54000|SUB1_YEAST	RNA polymerase II transcriptional coactivator SUB1 OS=Saccharomyces cerevisiae (strain ATCC 204508 / S288c) GN=SUB1 PE=1 SV=1			GO:0000726,GO:0000988,GO:0000989,GO:0003674,GO:0003676,GO:0003677,GO:0003712,GO:0003713,GO:0005488,GO:0005515,GO:0005575,GO:0005634,GO:0006139,GO:0006259,GO:0006281,GO:0006302,GO:0006303,GO:0006351,GO:0006353,GO:0006355,GO:0006357,GO:0006359,GO:0006369,GO:0006725,GO:0006807,GO:0006950,GO:0006970,GO:0006972,GO:0006974,GO:0008150,GO:0008152,GO:0009058,GO:0009059,GO:0009628,GO:0009889,GO:0009891,GO:…	GO:0003677; GO:0006355
chr1	Smic9557	+	14411829	14427682	sp|P52285|SKP1A_DICDI	SCF ubiquitin ligase complex protein SKP1a OS=Dictyostelium discoideum GN=fpaA PE=1 SV=1			GO:0000151,GO:0003006,GO:0003674,GO:0005488,GO:0005515,GO:0005575,GO:0005634,GO:0005737,GO:0005938,GO:0006464,GO:0006508,GO:0006511,GO:0006950,GO:0008150,GO:0008152,GO:0009056,GO:0009057,GO:0009605,GO:0009987,GO:0009991,GO:0016567,GO:0019005,GO:0019538,GO:0019941,GO:0022414,GO:0030582,GO:0030587,GO:0031461,GO:0031667,GO:0032446,GO:0032502,GO:0032991,GO:0036211,GO:0042594,GO:0043170,GO:0043226,GO:…	GO:0006511		K03094
chr1	Smic9558	+	14427724	14438952	sp|Q3EDF8|PPR28_ARATH	Pentatricopeptide repeat-containing protein At1g09900 OS=Arabidopsis thaliana GN=At1g09900 PE=2 SV=1			GO:0003674,GO:0005575,GO:0016020	GO:0005515
chr1	Smic9559	+	14439321	14457949	sp|Q84L08|GONS4_ARATH	GDP-mannose transporter GONST4 OS=Arabidopsis thaliana GN=GONST4 PE=2 SV=1			GO:0000139,GO:0005575,GO:0005794,GO:0006810,GO:0006862,GO:0008150,GO:0008643,GO:0015748,GO:0015780,GO:0015931,GO:0016020,GO:0016021,GO:0031090,GO:0043226,GO:0043227,GO:0043229,GO:0043231,GO:0044422,GO:0044424,GO:0044425,GO:0044431,GO:0044444,GO:0044446,GO:0044464,GO:0044699,GO:0044765,GO:0051234,GO:0071702,GO:0071705,GO:0098588,GO:1901264
chr1	Smic9560	+	14459143	14464958	tr|A0BQX2|A0BQX2_PARTE	Chromosome undetermined scaffold_121, whole genome shotgun sequence OS=Paramecium tetraurelia GN=GSPATT00031168001 PE=4 SV=1			GO:0000166,GO:0001882,GO:0001883,GO:0003674,GO:0003824,GO:0004672,GO:0005488,GO:0005509,GO:0005524,GO:0006464,GO:0006468,GO:0006793,GO:0006796,GO:0008150,GO:0008152,GO:0009987,GO:0016301,GO:0016310,GO:0016740,GO:0016772,GO:0016773,GO:0017076,GO:0019538,GO:0030554,GO:0032549,GO:0032550,GO:0032553,GO:0032555,GO:0032559,GO:0035639,GO:0036094,GO:0036211,GO:0043167,GO:0043168,GO:0043169,GO:0043170,GO:…	GO:0005509
chr1	Smic9561	+	14465001	14477006	tr|A9VCE4|A9VCE4_MONBE	Predicted protein OS=Monosiga brevicollis GN=29879 PE=4 SV=1			GO:0003674,GO:0003774,GO:0003777,GO:0003824,GO:0005575,GO:0005871,GO:0005875,GO:0008150,GO:0008152,GO:0016462,GO:0016787,GO:0016817,GO:0016818,GO:0017111,GO:0032991,GO:0043234,GO:0044422,GO:0044424,GO:0044430,GO:0044446,GO:0044464	GO:0005515
chr1	Smic9563	+	14483000	14490383	tr|C5LXB6|C5LXB6_PERM5	Putative uncharacterized protein OS=Perkinsus marinus (strain ATCC 50983 / TXsc) GN=Pmar_PMAR016908 PE=3 SV=1			GO:0005575,GO:0006810,GO:0008150,GO:0016020,GO:0016021,GO:0044425,GO:0051234	GO:0003676; GO:0015074
chr1	Smic9564	+	14491077	14496033
chr1	Smic9565	+	14496181	14552894	sp|B9JLT8|RUTB_AGRRK	Peroxyureidoacrylate/ureidoacrylate amidohydrolase RutB OS=Agrobacterium radiobacter (strain K84 / ATCC BAA-868) GN=rutB PE=3 SV=1			GO:0003674,GO:0003824,GO:0006139,GO:0006206,GO:0006208,GO:0006212,GO:0006725,GO:0006807,GO:0008150,GO:0008152,GO:0009056,GO:0009112,GO:0009987,GO:0016787,GO:0016810,GO:0016811,GO:0019740,GO:0019860,GO:0034641,GO:0044237,GO:0044238,GO:0044248,GO:0044270,GO:0044281,GO:0044699,GO:0044710,GO:0044712,GO:0044763,GO:0046113,GO:0046483,GO:0046700,GO:0055086,GO:0071704,GO:0072527,GO:0072529,GO:1901360,GO:…	GO:0001522; GO:0003723; GO:0005509; GO:0009982		K09020
chr1	Smic9566	+	14553289	14557724	sp|Q92616|GCN1L_HUMAN	Translational activator GCN1 OS=Homo sapiens GN=GCN1L1 PE=1 SV=6			GO:0003674,GO:0003676,GO:0003723,GO:0005488,GO:0005575,GO:0005737,GO:0005840,GO:0006412,GO:0006417,GO:0008135,GO:0008150,GO:0008152,GO:0009058,GO:0009059,GO:0009889,GO:0009987,GO:0010468,GO:0010556,GO:0010608,GO:0016020,GO:0019222,GO:0019538,GO:0030529,GO:0031323,GO:0031326,GO:0032268,GO:0032991,GO:0034645,GO:0043170,GO:0043226,GO:0043228,GO:0043229,GO:0043232,GO:0044237,GO:0044238,GO:0044249,GO:…	GO:0006417; GO:0019887; GO:0019901; GO:0033674; GO:0043022
chr1	Smic9567	-	14561137	14565948	tr|C5K8N4|C5K8N4_PERM5	Putative uncharacterized protein OS=Perkinsus marinus (strain ATCC 50983 / TXsc) GN=Pmar_PMAR028707 PE=4 SV=1			GO:0003674,GO:0003676,GO:0003723,GO:0003824,GO:0003964,GO:0005488,GO:0006139,GO:0006259,GO:0006260,GO:0006278,GO:0006725,GO:0006807,GO:0008150,GO:0008152,GO:0009058,GO:0009059,GO:0009987,GO:0016740,GO:0016772,GO:0016779,GO:0034061,GO:0034641,GO:0034645,GO:0043170,GO:0044237,GO:0044238,GO:0044249,GO:0044260,GO:0046483,GO:0071704,GO:0090304,GO:0097159,GO:1901360,GO:1901363,GO:1901576
chr1	Smic9568	+	14603593	14607470	sp|P22518|CLK1_MOUSE	Dual specificity protein kinase CLK1 OS=Mus musculus GN=Clk1 PE=1 SV=2			GO:0000166,GO:0001882,GO:0001883,GO:0003674,GO:0003824,GO:0004672,GO:0004674,GO:0004712,GO:0004713,GO:0005488,GO:0005515,GO:0005524,GO:0005575,GO:0005634,GO:0005737,GO:0006464,GO:0006468,GO:0006793,GO:0006796,GO:0008150,GO:0008152,GO:0009987,GO:0010468,GO:0016301,GO:0016310,GO:0016740,GO:0016772,GO:0016773,GO:0017076,GO:0018105,GO:0018107,GO:0018108,GO:0018193,GO:0018209,GO:0018210,GO:0018212,GO:…	GO:0004672; GO:0005524; GO:0006468
chr1	Smic9569	+	14607761	14620635	sp|F1QBY1|NIPLB_DANRE	Nipped-B-like protein B OS=Danio rerio GN=nipblb PE=2 SV=1			GO:0002009,GO:0003143,GO:0003146,GO:0005575,GO:0005634,GO:0007049,GO:0007507,GO:0008150,GO:0009653,GO:0009987,GO:0032502,GO:0035239,GO:0043226,GO:0043227,GO:0043229,GO:0043231,GO:0044424,GO:0044464,GO:0044699,GO:0044763,GO:0044767,GO:0048513,GO:0048565,GO:0048598,GO:0048729,GO:0048856,GO:0060562	GO:0004672; GO:0005216; GO:0005524; GO:0006468; GO:0006811; GO:0016020; GO:0055085
chr1	Smic27126	+	14607761	14609694	sp|Q10156|LKH1_SCHPO	Dual specificity protein kinase lkh1 OS=Schizosaccharomyces pombe (strain 972 / ATCC 24843) GN=lkh1 PE=1 SV=3			GO:0000079,GO:0000166,GO:0001558,GO:0001882,GO:0001883,GO:0001932,GO:0001933,GO:0003674,GO:0003824,GO:0004672,GO:0004674,GO:0004712,GO:0004713,GO:0005488,GO:0005515,GO:0005524,GO:0005575,GO:0005634,GO:0006464,GO:0006468,GO:0006469,GO:0006793,GO:0006796,GO:0006950,GO:0006979,GO:0007165,GO:0007346,GO:0008150,GO:0008152,GO:0009892,GO:0009893,GO:0009987,GO:0010468,GO:0010563,GO:0010564,GO:0010570,GO:…	GO:0004672; GO:0005524; GO:0006468	K08287
chr1	Smic9570	+	14620913	14632922	tr|C5LBC3|C5LBC3_PERM5	Putative uncharacterized protein OS=Perkinsus marinus (strain ATCC 50983 / TXsc) GN=Pmar_PMAR028239 PE=4 SV=1			GO:0003674,GO:0003824,GO:0008150,GO:0008152,GO:0016740,GO:0016772
chr1	Smic9571	+	14633108	14637392	sp|Q8GXU8|LPAT1_ARATH	1-acyl-sn-glycerol-3-phosphate acyltransferase 1, chloroplastic OS=Arabidopsis thaliana GN=LPAT1 PE=2 SV=1	1-acylglycerol-3-phosphate O-acyltransferase	EC:2.3.1.51	GO:0003006,GO:0003674,GO:0003824,GO:0003841,GO:0005575,GO:0006081,GO:0006082,GO:0006090,GO:0006629,GO:0006631,GO:0006633,GO:0006636,GO:0006644,GO:0006650,GO:0006655,GO:0006720,GO:0006721,GO:0006725,GO:0006778,GO:0006779,GO:0006793,GO:0006796,GO:0006807,GO:0007275,GO:0008150,GO:0008152,GO:0008299,GO:0008374,GO:0008610,GO:0008654,GO:0009058,GO:0009240,GO:0009507,GO:0009526,GO:0009536,GO:0009668,GO:…	GO:0003841; GO:0008654; GO:0016020	K04739	K00655
chr1	Smic9575	-	14637569	14658885
chr1	Smic9576	-	14659214	14673277	tr|T0RSH2|T0RSH2_9STRA	Uncharacterized protein OS=Saprolegnia diclina VS20 GN=SDRG_09100 PE=4 SV=1			GO:0003674,GO:0005488,GO:0005509,GO:0043167,GO:0043169,GO:0046872	GO:0005509
chr1	Smic9577	-	14673771	14677639
chr1	Smic9578	-	14678225	14693317	sp|P53440|CALMF_NAEGR	Calmodulin, flagellar OS=Naegleria gruberi GN=CAM1 PE=2 SV=1			GO:0003674,GO:0005488,GO:0005509,GO:0005575,GO:0005929,GO:0042995,GO:0043167,GO:0043169,GO:0043226,GO:0043227,GO:0044464,GO:0046872	GO:0005509
chr1	Smic9579	-	14693473	14710405	sp|O42653|YF9E_SCHPO	ABC1 family protein C10F6.14c OS=Schizosaccharomyces pombe (strain 972 / ATCC 24843) GN=SPAC10F6.14c PE=3 SV=1	Acting on peptide bonds (peptidases)	EC:3.4.21	GO:0003674,GO:0003824,GO:0005575,GO:0005739,GO:0006461,GO:0006793,GO:0006796,GO:0008150,GO:0008152,GO:0009987,GO:0016043,GO:0016301,GO:0016310,GO:0016740,GO:0016772,GO:0022607,GO:0034622,GO:0043226,GO:0043227,GO:0043229,GO:0043231,GO:0043623,GO:0043933,GO:0044237,GO:0044424,GO:0044444,GO:0044464,GO:0051131,GO:0065003,GO:0071822,GO:0071840	GO:0004252; GO:0006508	K08869
chr1	Smic9580	-	14712049	14712879
chr1	Smic9580	-	14717181	14719791
chr1	Smic9581	-	14720844	14728660	sp|P15594|RTP2_TRYBG	Retrotransposable element SLACS 132 kDa protein OS=Trypanosoma brucei gambiense PE=4 SV=1			GO:0003674,GO:0003676,GO:0003723,GO:0003824,GO:0003964,GO:0005488,GO:0006139,GO:0006259,GO:0006260,GO:0006278,GO:0006725,GO:0006807,GO:0008150,GO:0008152,GO:0009058,GO:0009059,GO:0009987,GO:0016740,GO:0016772,GO:0016779,GO:0034061,GO:0034641,GO:0034645,GO:0043170,GO:0044237,GO:0044238,GO:0044249,GO:0044260,GO:0046483,GO:0071704,GO:0090304,GO:0097159,GO:1901360,GO:1901363,GO:1901576
chr1	Smic9582	-	14728781	14739627	sp|Q9Y2W6|TDRKH_HUMAN	Tudor and KH domain-containing protein OS=Homo sapiens GN=TDRKH PE=1 SV=2			GO:0000280,GO:0003674,GO:0003676,GO:0003723,GO:0005488,GO:0005575,GO:0005737,GO:0005739,GO:0006139,GO:0006259,GO:0006304,GO:0006305,GO:0006306,GO:0006725,GO:0006807,GO:0006996,GO:0007126,GO:0007140,GO:0007276,GO:0007283,GO:0008150,GO:0008152,GO:0009566,GO:0009892,GO:0009987,GO:0010468,GO:0010605,GO:0010629,GO:0016043,GO:0016070,GO:0016458,GO:0019222,GO:0022414,GO:0030154,GO:0030529,GO:0031047,GO:…	GO:0003723
chr1	Smic9583	-	14739651	14755975
chr1	Smic9584	-	14756209	14756446	sp|P40442|YIQ9_YEAST	Putative uncharacterized protein YIL169C OS=Saccharomyces cerevisiae (strain ATCC 204508 / S288c) GN=YIL169C PE=1 SV=1			GO:0003674,GO:0004871,GO:0005575,GO:0007165,GO:0008150,GO:0009987,GO:0016020,GO:0050789,GO:0050794,GO:0050896,GO:0051716,GO:0060089,GO:0065007	GO:0005509; GO:0005887; GO:0006388; GO:0016255; GO:0016772; GO:0042765; GO:0055085
chr1	Smic9584	-	14756536	14771818	sp|P40442|YIQ9_YEAST	Putative uncharacterized protein YIL169C OS=Saccharomyces cerevisiae (strain ATCC 204508 / S288c) GN=YIL169C PE=1 SV=1			GO:0003674,GO:0004871,GO:0005575,GO:0007165,GO:0008150,GO:0009987,GO:0016020,GO:0050789,GO:0050794,GO:0050896,GO:0051716,GO:0060089,GO:0065007	GO:0005509; GO:0005887; GO:0006388; GO:0016255; GO:0016772; GO:0042765; GO:0055085
chr1	Smic9585	-	14773312	14798744
chr1	Smic9586	-	14802360	14803019
chr1	Smic9587	-	14804260	14809225						GO:0005509
chr1	Smic9588	-	14809970	14814459	sp|Q9FYC2|PAO_ARATH	Pheophorbide a oxygenase, chloroplastic OS=Arabidopsis thaliana GN=PAO PE=1 SV=1	Acting on single donors with incorporation of molecular oxygen (oxygenases). The oxygen incorporated need not be derived from O(2); Chlorophyllide a oxygenase	EC:1.13.12; EC:1.14.13.122	GO:0002376,GO:0003006,GO:0003674,GO:0003824,GO:0004497,GO:0005488,GO:0005575,GO:0006355,GO:0006725,GO:0006778,GO:0006787,GO:0006807,GO:0006950,GO:0006952,GO:0006955,GO:0008150,GO:0008152,GO:0008219,GO:0009056,GO:0009058,GO:0009507,GO:0009526,GO:0009528,GO:0009534,GO:0009535,GO:0009536,GO:0009579,GO:0009605,GO:0009607,GO:0009617,GO:0009653,GO:0009668,GO:0009706,GO:0009790,GO:0009791,GO:0009793,GO:…	GO:0010277; GO:0051537; GO:0055114		K13071
chr1	Smic21491	-	14815693	14817146
chr1	Smic21490	+	14818458	14867998	sp|Q7TPQ3|SHPRH_MOUSE	E3 ubiquitin-protein ligase SHPRH OS=Mus musculus GN=Shprh PE=1 SV=1	Acting on ester bonds; Acting on ester bonds; Ribonuclease H	EC:3.1.30; EC:3.1.26; EC:3.1.26.4	GO:0000166,GO:0000786,GO:0001882,GO:0001883,GO:0003674,GO:0003676,GO:0003677,GO:0003824,GO:0004386,GO:0005488,GO:0005524,GO:0005575,GO:0005634,GO:0006139,GO:0006259,GO:0006281,GO:0006325,GO:0006334,GO:0006461,GO:0006464,GO:0006725,GO:0006807,GO:0006950,GO:0006974,GO:0006996,GO:0008150,GO:0008152,GO:0008270,GO:0009987,GO:0016043,GO:0016462,GO:0016567,GO:0016787,GO:0016817,GO:0016818,GO:0016874,GO:…	GO:0003676; GO:0004523; GO:0005509; GO:0005524
chr1	Smic21489	-	14869088	14872320
chr1	Smic21488	+	14872728	14884660	sp|Q02318|CP27A_HUMAN	Sterol 26-hydroxylase, mitochondrial OS=Homo sapiens GN=CYP27A1 PE=1 SV=1			GO:0003674,GO:0003824,GO:0004497,GO:0005488,GO:0005506,GO:0005575,GO:0005739,GO:0005740,GO:0005743,GO:0005759,GO:0006066,GO:0006082,GO:0006629,GO:0006694,GO:0006699,GO:0006766,GO:0006775,GO:0006805,GO:0008150,GO:0008152,GO:0008202,GO:0008203,GO:0008206,GO:0008395,GO:0008610,GO:0009058,GO:0009110,GO:0009987,GO:0016020,GO:0016053,GO:0016125,GO:0016491,GO:0016705,GO:0016709,GO:0019751,GO:0019752,GO:…	GO:0004497; GO:0005506; GO:0005515; GO:0005576; GO:0006508; GO:0016705; GO:0020037; GO:0055114		K00488
chr1	Smic21487	+	14885052	14890513
chr1	Smic21486	+	14891234	14901603	sp|Q55DA0|ABCGM_DICDI	ABC transporter G family member 22 OS=Dictyostelium discoideum GN=abcG22 PE=2 SV=1	Adenosinetriphosphatase; Nucleoside-triphosphate phosphatase	EC:3.6.1.3; EC:3.6.1.15	GO:0000166,GO:0001882,GO:0001883,GO:0003006,GO:0003674,GO:0003824,GO:0005488,GO:0005524,GO:0005575,GO:0006139,GO:0006152,GO:0006163,GO:0006195,GO:0006200,GO:0006725,GO:0006753,GO:0006793,GO:0006796,GO:0006807,GO:0006810,GO:0006928,GO:0008150,GO:0008152,GO:0009056,GO:0009116,GO:0009117,GO:0009119,GO:0009123,GO:0009125,GO:0009126,GO:0009128,GO:0009141,GO:0009143,GO:0009144,GO:0009146,GO:0009150,GO:…	GO:0005524; GO:0016020; GO:0016887		K05681
chr1	Smic21485	+	14902113	14941547	sp|Q558K8|ICMT_DICDI	Protein-S-isoprenylcysteine O-methyltransferase OS=Dictyostelium discoideum GN=icmt-1 PE=2 SV=2	Protein-S-isoprenylcysteine O-methyltransferase	EC:2.1.1.100	GO:0003674,GO:0003824,GO:0003880,GO:0004671,GO:0005575,GO:0005783,GO:0005789,GO:0006464,GO:0006479,GO:0006481,GO:0006998,GO:0007163,GO:0008104,GO:0008150,GO:0008152,GO:0008168,GO:0008171,GO:0008213,GO:0008276,GO:0008277,GO:0008757,GO:0009966,GO:0009987,GO:0010340,GO:0010646,GO:0016020,GO:0016021,GO:0016043,GO:0016740,GO:0016741,GO:0018410,GO:0019538,GO:0023051,GO:0030010,GO:0031090,GO:0031155,GO:…	GO:0003677; GO:0004671; GO:0006481; GO:0016021		K00587
chr1	Smic21484	+	14942717	14947966	sp|Q68CQ7|GL8D1_HUMAN	Glycosyltransferase 8 domain-containing protein 1 OS=Homo sapiens GN=GLT8D1 PE=1 SV=2			GO:0003674,GO:0003824,GO:0005575,GO:0008150,GO:0008152,GO:0016020,GO:0016021,GO:0016740,GO:0016757,GO:0044425	GO:0003677; GO:0006310; GO:0015074; GO:0016757; GO:0046872
chr1	Smic21483	+	14955757	14964620
chr1	Smic21482	-	14964881	14966743
chr1	Smic21481	+	14967242	14969623
chr1	Smic21480	+	14970228	14980837
chr1	Smic21479	+	14981014	14988657	sp|P94131|MUCK_ACIAD	Cis,cis-muconate transport protein OS=Acinetobacter baylyi (strain ATCC 33305 / BD413 / ADP1) GN=mucK PE=3 SV=1			GO:0003674,GO:0005215,GO:0005575,GO:0005886,GO:0006810,GO:0008150,GO:0009987,GO:0016020,GO:0016021,GO:0044425,GO:0044464,GO:0044699,GO:0044763,GO:0044765,GO:0051234,GO:0055085	GO:0005887; GO:0055085
chr1	Smic21478	+	14989260	15001592
chr1	Smic21477	+	15001619	15012360
chr1	Smic21476	+	15012882	15014003
chr1	Smic21475	+	15014618	15017865
chr1	Smic21474	+	15018969	15036969	gi|551571622|ref|XP_005771682.1|	hypothetical protein EMIHUDRAFT_369562 [Emiliania huxleyi CCMP1516] >gi|551580468|ref|XP_005775775.1| Hypothetical protein EMIHUDRAFT_368210 [Emiliania huxleyi CCMP1516] >gi|551624427|ref|XP_005792452.1| Hypothetical protein EMIHUDRAFT_361233 [Emiliania huxleyi CCMP1516] >gi|485622991|gb|EOD19253.1| hypothetical protein EMIHUDRAFT_369562 [Emiliania huxleyi CCMP1516] >gi|485627754|gb|EOD23346.1| H…
chr1	Smic21473	+	15037101	15045859	sp|Q0JL73|RH26_ORYSJ	DEAD-box ATP-dependent RNA helicase 26 OS=Oryza sativa subsp. japonica GN=Os01g0618500 PE=2 SV=1			GO:0000166,GO:0001882,GO:0001883,GO:0003674,GO:0003676,GO:0003723,GO:0003824,GO:0004386,GO:0005488,GO:0005524,GO:0006139,GO:0006152,GO:0006163,GO:0006195,GO:0006200,GO:0006725,GO:0006753,GO:0006793,GO:0006796,GO:0006807,GO:0008026,GO:0008150,GO:0008152,GO:0009056,GO:0009116,GO:0009117,GO:0009119,GO:0009123,GO:0009125,GO:0009126,GO:0009128,GO:0009141,GO:0009143,GO:0009144,GO:0009146,GO:0009150,GO:…	GO:0003676; GO:0005524	K17679
chr1	Smic21471	+	15054125	15064012
chr1	Smic21470	+	15064670	15068480	gi|156363649|ref|XP_001626154.1|	predicted protein [Nematostella vectensis] >gi|156213020|gb|EDO34054.1| predicted protein [Nematostella vectensis]
chr1	Smic21469	-	15075216	15109740	sp|Q8H4S6|P2C64_ORYSJ	Probable protein phosphatase 2C 64 OS=Oryza sativa subsp. japonica GN=Os07g0566200 PE=2 SV=2	Protein-serine/threonine phosphatase	EC:3.1.3.16	GO:0003674,GO:0003824,GO:0004721,GO:0005488,GO:0005575,GO:0005886,GO:0006464,GO:0006470,GO:0006793,GO:0006796,GO:0008150,GO:0008152,GO:0009987,GO:0016020,GO:0016311,GO:0016787,GO:0016788,GO:0016791,GO:0019538,GO:0036211,GO:0042578,GO:0043167,GO:0043169,GO:0043170,GO:0043412,GO:0044237,GO:0044238,GO:0044260,GO:0044267,GO:0044464,GO:0046872,GO:0071704	GO:0004722; GO:0006470
chr1	Smic21468	-	15110752	15119732
chr1	Smic21467	-	15121099	15147110	tr|C1EI61|C1EI61_MICSR	Glycoside hydrolase family 18 protein OS=Micromonas sp. (strain RCC299 / NOUM17) GN=MICPUN_104347 PE=3 SV=1			GO:0003674,GO:0003824,GO:0004553,GO:0004568,GO:0005975,GO:0006022,GO:0006026,GO:0006030,GO:0006032,GO:0006040,GO:0006807,GO:0008150,GO:0008152,GO:0009056,GO:0009057,GO:0016787,GO:0016798,GO:0043170,GO:0044238,GO:0046348,GO:0071704,GO:1901071,GO:1901072,GO:1901135,GO:1901136,GO:1901564,GO:1901565,GO:1901575	GO:0005975; GO:0008061
chr1	Smic21466	-	15148215	15156008
chr1	Smic21465	-	15159233	15173759	tr|E1QUD3|E1QUD3_VULDI	Methyltransferase FkbM family OS=Vulcanisaeta distributa (strain DSM 14429 / JCM 11212 / NBRC 100878 / IC-017) GN=Vdis_0459 PE=4 SV=1			GO:0003674,GO:0003824,GO:0008150,GO:0008152,GO:0008168,GO:0016740,GO:0016741,GO:0032259
chr1	Smic21463	-	15182317	15184228
chr1	Smic21462	-	15184255	15195888
chr1	Smic21461	-	15195975	15212109	sp|Q59990|CP120_SYNY3	Putative cytochrome P450 120 OS=Synechocystis sp. (strain PCC 6803 / Kazusa) GN=cyp120 PE=1 SV=1			GO:0003674,GO:0003824,GO:0004497,GO:0005488,GO:0005506,GO:0008150,GO:0008152,GO:0016491,GO:0016705,GO:0020037,GO:0043167,GO:0043169,GO:0044699,GO:0044710,GO:0046872,GO:0046906,GO:0046914,GO:0055114,GO:0097159,GO:1901363	GO:0005506; GO:0016705; GO:0020037; GO:0055114
chr1	Smic21460	-	15212905	15221031
chr1	Smic21459	-	15221290	15235929
chr1	Smic21458	-	15236059	15245273	tr|W7TW25|W7TW25_9STRA	TRAM, LAG1 and CLN8 lipid-sensing domain containing protein OS=Nannochloropsis gaditana GN=Naga_100003g23 PE=4 SV=1			GO:0005575,GO:0016021,GO:0044425	GO:0016021
chr1	Smic21457	-	15247035	15258313
chr1	Smic21456	-	15262564	15281047
chr1	Smic21455	+	15287716	15288226
chr1	Smic21454	+	15292578	15295146
chr1	Smic21453	-	15300862	15334246	tr|K1WTZ1|K1WTZ1_TRIAC	Tubulin binding protein OS=Trichosporon asahii var. asahii (strain CBS 8904) GN=A1Q2_01395 PE=4 SV=1			GO:0003674,GO:0005488,GO:0005543,GO:0005575,GO:0005938,GO:0008150,GO:0008289,GO:0009987,GO:0032065,GO:0032507,GO:0032879,GO:0032880,GO:0043167,GO:0043168,GO:0044424,GO:0044444,GO:0044464,GO:0044699,GO:0044763,GO:0045185,GO:0048519,GO:0050789,GO:0051049,GO:0051051,GO:0051220,GO:0051223,GO:0051224,GO:0051235,GO:0051651,GO:0065007,GO:0065008,GO:0070201
chr1	Smic43590	+	15336000	15337125
chr1	Smic43591	+	15344107	15346906
chr1	Smic43592	+	15347182	15349064
chr1	Smic43593	+	15349685	15351109	gi|323456735|gb|EGB12601.1|	hypothetical protein AURANDRAFT_13380, partial [Aureococcus anophagefferens]
chr1	Smic43594	+	15351682	15359170
chr1	Smic43595	+	15359375	15369988	tr|A7KH56|A7KH56_KARBR	Type I polyketide synthase-like protein KB4825 OS=Karenia brevis PE=2 SV=1			GO:0003674,GO:0003824,GO:0008150,GO:0008152,GO:0016740
chr1	Smic43596	+	15370038	15375248
chr1	Smic4210	-	15376925	15406574	sp|Q94AX4|DLD_ARATH	D-lactate dehydrogenase [cytochrome], mitochondrial OS=Arabidopsis thaliana GN=DLD PE=1 SV=1			GO:0000166,GO:0001882,GO:0001883,GO:0003674,GO:0003824,GO:0003973,GO:0004457,GO:0004458,GO:0005488,GO:0005515,GO:0005524,GO:0005575,GO:0005739,GO:0006081,GO:0008150,GO:0008152,GO:0008762,GO:0008891,GO:0009056,GO:0009438,GO:0009987,GO:0016491,GO:0016614,GO:0016616,GO:0016898,GO:0016899,GO:0017076,GO:0019154,GO:0030554,GO:0032549,GO:0032550,GO:0032553,GO:0032555,GO:0032559,GO:0035639,GO:0036094,GO:…	GO:0003824; GO:0050660		K00102
chr1	Smic4211	-	15409072	15449074	sp|P9WQE7|PPSA_MYCTU	Phthiocerol synthesis polyketide synthase type I PpsA OS=Mycobacterium tuberculosis (strain ATCC 25618 / H37Rv) GN=ppsA PE=3 SV=1			GO:0000036,GO:0003674,GO:0003824,GO:0004312,GO:0004315,GO:0004316,GO:0005488,GO:0005575,GO:0005618,GO:0006082,GO:0006629,GO:0006631,GO:0006633,GO:0008150,GO:0008152,GO:0008610,GO:0009058,GO:0009987,GO:0016043,GO:0016053,GO:0016491,GO:0016597,GO:0016614,GO:0016616,GO:0016740,GO:0016746,GO:0016747,GO:0019752,GO:0019842,GO:0022607,GO:0030312,GO:0031177,GO:0031406,GO:0032787,GO:0033218,GO:0036094,GO:…	GO:0003676; GO:0003824; GO:0005515; GO:0015074
chr1	Smic28609	+	15453112	15472898	sp|Q9C8M1|PT153_ARATH	Probable sugar phosphate/phosphate translocator At1g53660 OS=Arabidopsis thaliana GN=At1g53660 PE=3 SV=2	Protein-serine/threonine phosphatase	EC:3.1.3.16	GO:0005575,GO:0006810,GO:0006863,GO:0008150,GO:0008643,GO:0015851,GO:0016020,GO:0016021,GO:0044425,GO:0044699,GO:0044765,GO:0051234,GO:0071702,GO:0071705	GO:0005515; GO:0008138; GO:0016311
chr1	Smic28610	+	15473209	15484401	sp|Q9SIC9|PP178_ARATH	Pentatricopeptide repeat-containing protein At2g31400, chloroplastic OS=Arabidopsis thaliana GN=At2g31400 PE=2 SV=1			GO:0003674,GO:0003676,GO:0003677,GO:0005488,GO:0005575,GO:0007165,GO:0008150,GO:0009507,GO:0009536,GO:0009987,GO:0010019,GO:0031930,GO:0043226,GO:0043227,GO:0043229,GO:0043231,GO:0044424,GO:0044444,GO:0044464,GO:0050789,GO:0050794,GO:0050896,GO:0051716,GO:0065007,GO:0097159,GO:1901363	GO:0005506; GO:0005515; GO:0016705; GO:0031418; GO:0055114
chr1	Smic28611	+	15487328	15490884
chr1	Smic28612	+	15491305	15497228	sp|Q02356|AMPD2_RAT	AMP deaminase 2 OS=Rattus norvegicus GN=Ampd2 PE=2 SV=2	Adenosine-phosphate deaminase; AMP deaminase	EC:3.5.4.17; EC:3.5.4.6	GO:0003674,GO:0003824,GO:0003876,GO:0005488,GO:0006139,GO:0006163,GO:0006164,GO:0006188,GO:0006725,GO:0006753,GO:0006793,GO:0006796,GO:0006807,GO:0008150,GO:0008152,GO:0009058,GO:0009117,GO:0009123,GO:0009124,GO:0009126,GO:0009127,GO:0009150,GO:0009152,GO:0009156,GO:0009161,GO:0009165,GO:0009167,GO:0009168,GO:0009187,GO:0009190,GO:0009259,GO:0009260,GO:0009987,GO:0016787,GO:0016810,GO:0016814,GO:…	GO:0003876; GO:0032264	K01490	K01490
chr1	Smic28613	+	15497327	15502449	sp|Q54DD0|AMPD_DICDI	AMP deaminase OS=Dictyostelium discoideum GN=amdA PE=1 SV=1	Adenosine-phosphate deaminase; AMP deaminase	EC:3.5.4.17; EC:3.5.4.6	GO:0003674,GO:0003824,GO:0003876,GO:0005488,GO:0005575,GO:0005737,GO:0006139,GO:0006163,GO:0006164,GO:0006188,GO:0006725,GO:0006753,GO:0006793,GO:0006796,GO:0006807,GO:0007275,GO:0008150,GO:0008152,GO:0009058,GO:0009117,GO:0009123,GO:0009124,GO:0009126,GO:0009127,GO:0009150,GO:0009152,GO:0009156,GO:0009161,GO:0009165,GO:0009167,GO:0009168,GO:0009259,GO:0009260,GO:0009987,GO:0016787,GO:0016810,GO:…	GO:0003876; GO:0032264	K01490	K01490
chr1	Smic28614	+	15502746	15510137	sp|Q7Z429|LFG1_HUMAN	Protein lifeguard 1 OS=Homo sapiens GN=GRINA PE=2 SV=1			GO:0005575,GO:0016020,GO:0016021,GO:0044425		K06890
chr1	Smic28615	+	15510628	15534256	sp|Q7Z429|LFG1_HUMAN	Protein lifeguard 1 OS=Homo sapiens GN=GRINA PE=2 SV=1			GO:0005575,GO:0016020,GO:0016021,GO:0044425	GO:0016787
chr1	Smic28616	+	15534806	15545911	sp|A3DN24|RTCA_STAMF	RNA 3'-terminal phosphate cyclase OS=Staphylothermus marinus (strain ATCC 43588 / DSM 3639 / F1) GN=rtcA PE=3 SV=2			GO:0000166,GO:0001882,GO:0001883,GO:0003674,GO:0003824,GO:0003963,GO:0005488,GO:0005524,GO:0005575,GO:0005737,GO:0006139,GO:0006396,GO:0006725,GO:0006807,GO:0008150,GO:0008152,GO:0009975,GO:0009987,GO:0016070,GO:0016874,GO:0016886,GO:0017076,GO:0030554,GO:0032549,GO:0032550,GO:0032553,GO:0032555,GO:0032559,GO:0034641,GO:0035639,GO:0036094,GO:0043167,GO:0043168,GO:0043170,GO:0044237,GO:0044238,GO:…	GO:0003824
chr1	Smic28617	+	15546282	15568442	sp|Q54LP7|UB2J2_DICDI	Ubiquitin-conjugating enzyme E2 J2 OS=Dictyostelium discoideum GN=ube2j2 PE=1 SV=1	Acting on diphenols and related substances as donors	EC:1.10.99.3	GO:0000166,GO:0001882,GO:0001883,GO:0003674,GO:0003824,GO:0005488,GO:0005524,GO:0005575,GO:0005783,GO:0005789,GO:0006464,GO:0008150,GO:0008152,GO:0009987,GO:0016020,GO:0016021,GO:0016567,GO:0016874,GO:0016879,GO:0016881,GO:0017076,GO:0019538,GO:0030554,GO:0031090,GO:0032446,GO:0032549,GO:0032550,GO:0032553,GO:0032555,GO:0032559,GO:0035639,GO:0036094,GO:0036211,GO:0043167,GO:0043168,GO:0043170,GO:…	GO:0009507; GO:0046422; GO:0055114		K04554
chr1	Smic28618	+	15572390	15577412
chr1	Smic28619	+	15577602	15578242
chr1	Smic28620	+	15578267	15579761	gi|154818677|gb|ABS87870.1|	delta carbonic anhydrase 2 [Lingulodinium polyedrum]
chr1	Smic28621	+	15580197	15604546	sp|Q9JYE5|RNH_NEIMB	Ribonuclease HI OS=Neisseria meningitidis serogroup B (strain MC58) GN=rnhA PE=3 SV=1	Acting on ester bonds; Acting on ester bonds; Ribonuclease H	EC:3.1.30; EC:3.1.26; EC:3.1.26.4	GO:0000287,GO:0003674,GO:0003676,GO:0003824,GO:0004518,GO:0004519,GO:0004521,GO:0004523,GO:0004540,GO:0005488,GO:0005575,GO:0005737,GO:0006139,GO:0006401,GO:0006725,GO:0006807,GO:0008150,GO:0008152,GO:0009056,GO:0009057,GO:0009987,GO:0016070,GO:0016787,GO:0016788,GO:0016891,GO:0016893,GO:0019439,GO:0034641,GO:0034655,GO:0043167,GO:0043169,GO:0043170,GO:0044237,GO:0044238,GO:0044248,GO:0044260,GO:…	GO:0003676; GO:0004523; GO:0005515		K03469
chr1	Smic28622	+	15604714	15606724
chr1	Smic28623	+	15607759	15610075
chr1	Smic28624	+	15610672	15617441
chr1	Smic28625	+	15618983	15638116	sp|A6VMR4|ARGA_ACTSZ	Amino-acid acetyltransferase OS=Actinobacillus succinogenes (strain ATCC 55618 / 130Z) GN=argA PE=3 SV=1	Amino-acid N-acetyltransferase; Arylamine N-acetyltransferase	EC:2.3.1.1; EC:2.3.1.5	GO:0003674,GO:0003824,GO:0004042,GO:0005575,GO:0005737,GO:0006082,GO:0006520,GO:0006525,GO:0006526,GO:0006807,GO:0008080,GO:0008150,GO:0008152,GO:0008652,GO:0009058,GO:0009064,GO:0009084,GO:0009987,GO:0016053,GO:0016407,GO:0016410,GO:0016740,GO:0016746,GO:0016747,GO:0019752,GO:0043436,GO:0044237,GO:0044238,GO:0044249,GO:0044281,GO:0044283,GO:0044424,GO:0044464,GO:0044699,GO:0044710,GO:0044711,GO:…	GO:0004042; GO:0005737; GO:0006526	K14682	K14682
chr1	Smic28626	+	15638257	15641425	tr|W4GHR1|W4GHR1_9STRA	Uncharacterized protein OS=Aphanomyces astaci GN=H257_07314 PE=4 SV=1			GO:0005575,GO:0005576,GO:0005975,GO:0006508,GO:0007596,GO:0007599,GO:0008150,GO:0008152,GO:0019538,GO:0032501,GO:0043170,GO:0044238,GO:0044699,GO:0044707,GO:0050817,GO:0050878,GO:0065007,GO:0065008,GO:0071704	GO:0005515; GO:0005576; GO:0006508
chr1	Smic28627	+	15641888	15662087	sp|P49735|MCM2_DROME	DNA replication licensing factor Mcm2 OS=Drosophila melanogaster GN=Mcm2 PE=1 SV=1			GO:0000166,GO:0001882,GO:0001883,GO:0003674,GO:0003676,GO:0003677,GO:0003678,GO:0003824,GO:0004386,GO:0005488,GO:0005515,GO:0005524,GO:0005575,GO:0005634,GO:0006139,GO:0006259,GO:0006260,GO:0006270,GO:0006323,GO:0006725,GO:0006807,GO:0006996,GO:0007049,GO:0007154,GO:0007267,GO:0008150,GO:0008152,GO:0009058,GO:0009059,GO:0009987,GO:0016043,GO:0016462,GO:0016787,GO:0016817,GO:0016818,GO:0017076,GO:…	GO:0003677; GO:0003824; GO:0005524; GO:0005634; GO:0006270; GO:0042555; GO:1905775	K02540	K02540
chr1	Smic28628	-	15662400	15665559
chr1	Smic28629	+	15665601	15666483
chr1	Smic28630	-	15667210	15668499
chr1	Smic28631	+	15669326	15675648	sp|P49735|MCM2_DROME	DNA replication licensing factor Mcm2 OS=Drosophila melanogaster GN=Mcm2 PE=1 SV=1			GO:0000166,GO:0001882,GO:0001883,GO:0003674,GO:0003676,GO:0003677,GO:0003678,GO:0003824,GO:0004386,GO:0005488,GO:0005515,GO:0005524,GO:0005575,GO:0005634,GO:0006139,GO:0006259,GO:0006260,GO:0006270,GO:0006323,GO:0006725,GO:0006807,GO:0006996,GO:0007049,GO:0007154,GO:0007267,GO:0008150,GO:0008152,GO:0009058,GO:0009059,GO:0009987,GO:0016043,GO:0016462,GO:0016787,GO:0016817,GO:0016818,GO:0017076,GO:…	GO:0003677; GO:0005524; GO:0005634; GO:0006270; GO:0042555; GO:1905775	K02540	K02540
chr1	Smic28632	-	15685038	15712953	sp|Q70LM5|LGRC_BREPA	Linear gramicidin synthase subunit C OS=Brevibacillus parabrevis GN=lgrC PE=3 SV=1			GO:0003674,GO:0003824,GO:0005488,GO:0008150,GO:0008152,GO:0009058,GO:0009987,GO:0016597,GO:0016853,GO:0016874,GO:0016999,GO:0017000,GO:0017144,GO:0019842,GO:0031177,GO:0031406,GO:0033218,GO:0036094,GO:0043167,GO:0043168,GO:0043177,GO:0044237,GO:0044249,GO:0072341	GO:0003824
chr1	Smic28633	-	15713166	15720637
chr1	Smic28634	-	15722755	15726424	sp|Q3EC11|ZDHC2_ARATH	Probable protein S-acyltransferase 23 OS=Arabidopsis thaliana GN=PAT23 PE=2 SV=2			GO:0000139,GO:0003674,GO:0003824,GO:0005488,GO:0005575,GO:0005794,GO:0008150,GO:0008152,GO:0008270,GO:0016020,GO:0016021,GO:0016409,GO:0016417,GO:0016740,GO:0016746,GO:0016747,GO:0019706,GO:0019707,GO:0031090,GO:0043167,GO:0043169,GO:0043226,GO:0043227,GO:0043229,GO:0043231,GO:0044422,GO:0044424,GO:0044425,GO:0044431,GO:0044444,GO:0044446,GO:0044464,GO:0046872,GO:0046914,GO:0098588	GO:0005515; GO:0016409	K20032
chr1	Smic28635	-	15728334	15747800	sp|P16924|P4HA1_CHICK	Prolyl 4-hydroxylase subunit alpha-1 OS=Gallus gallus GN=P4HA1 PE=1 SV=1			GO:0003674,GO:0003824,GO:0004656,GO:0005488,GO:0005506,GO:0005575,GO:0005783,GO:0005788,GO:0006464,GO:0008150,GO:0008152,GO:0009987,GO:0016491,GO:0016701,GO:0016702,GO:0016705,GO:0016706,GO:0018126,GO:0018193,GO:0018208,GO:0019511,GO:0019538,GO:0019798,GO:0019842,GO:0030246,GO:0031406,GO:0031418,GO:0031543,GO:0031545,GO:0031974,GO:0036094,GO:0036211,GO:0043167,GO:0043168,GO:0043169,GO:0043170,GO:…	GO:0005506; GO:0016705; GO:0031418; GO:0055114
chr1	Smic28636	-	15749564	15771930	sp|Q5GLZ8|HERC4_HUMAN	Probable E3 ubiquitin-protein ligase HERC4 OS=Homo sapiens GN=HERC4 PE=1 SV=1			GO:0003674,GO:0003824,GO:0004842,GO:0005575,GO:0005634,GO:0005737,GO:0005829,GO:0006464,GO:0007276,GO:0007283,GO:0008150,GO:0008152,GO:0009987,GO:0016567,GO:0016740,GO:0016874,GO:0019538,GO:0022414,GO:0030154,GO:0032446,GO:0032502,GO:0036211,GO:0042787,GO:0043170,GO:0043226,GO:0043227,GO:0043229,GO:0043231,GO:0043412,GO:0044237,GO:0044238,GO:0044260,GO:0044267,GO:0044424,GO:0044444,GO:0044464,GO:…	GO:0005515		K10615
chr1	Smic28637	-	15781322	15784077	sp|Q8L8T2|GRXC1_ARATH	Glutaredoxin-C1 OS=Arabidopsis thaliana GN=GRXC1 PE=2 SV=2			GO:0003674,GO:0003824,GO:0005575,GO:0005737,GO:0006081,GO:0006082,GO:0006089,GO:0008150,GO:0008152,GO:0009055,GO:0009056,GO:0009438,GO:0009987,GO:0015035,GO:0015036,GO:0016491,GO:0016667,GO:0019243,GO:0019725,GO:0019752,GO:0032787,GO:0042592,GO:0043436,GO:0044237,GO:0044248,GO:0044281,GO:0044424,GO:0044464,GO:0044699,GO:0044710,GO:0044712,GO:0044763,GO:0045454,GO:0046185,GO:0050789,GO:0050794,GO:…	GO:0009055; GO:0015035; GO:0045454	K03676
chr1	Smic28638	-	15784395	15792270	sp|P38680|MTR_NEUCR	N amino acid transport system protein OS=Neurospora crassa (strain ATCC 24698 / 74-OR23-1A / CBS 708.71 / DSM 1257 / FGSC 987) GN=mtr PE=3 SV=2			GO:0005575,GO:0006810,GO:0006811,GO:0006820,GO:0006865,GO:0008150,GO:0015711,GO:0015849,GO:0016020,GO:0016021,GO:0044425,GO:0044699,GO:0044765,GO:0046942,GO:0051234,GO:0071702,GO:0071705
chr1	Smic28639	-	15792307	15804779	sp|P96285|PKS1_MYCTU	Putative inactive phenolphthiocerol synthesis polyketide synthase type I Pks1 OS=Mycobacterium tuberculosis (strain ATCC 25618 / H37Rv) GN=pks1 PE=3 SV=4			GO:0003674,GO:0003824,GO:0005488,GO:0005575,GO:0005886,GO:0006082,GO:0006629,GO:0006631,GO:0006633,GO:0008150,GO:0008152,GO:0008270,GO:0008610,GO:0009058,GO:0009273,GO:0009987,GO:0016020,GO:0016043,GO:0016053,GO:0016491,GO:0016597,GO:0016740,GO:0016746,GO:0016747,GO:0019752,GO:0019842,GO:0022607,GO:0031177,GO:0031406,GO:0032787,GO:0033218,GO:0036094,GO:0042546,GO:0043167,GO:0043168,GO:0043169,GO:…	GO:0016491; GO:0031177
chr1	Smic28640	-	15804895	15819088	sp|Q03132|ERYA2_SACER	Erythronolide synthase, modules 3 and 4 OS=Saccharopolyspora erythraea GN=eryA PE=1 SV=3			GO:0003674,GO:0003824,GO:0005488,GO:0008150,GO:0008152,GO:0008270,GO:0009058,GO:0009987,GO:0016491,GO:0016597,GO:0016740,GO:0016746,GO:0016747,GO:0016999,GO:0017000,GO:0017144,GO:0019842,GO:0031177,GO:0031406,GO:0033218,GO:0036094,GO:0043167,GO:0043168,GO:0043169,GO:0043177,GO:0044237,GO:0044249,GO:0044699,GO:0044710,GO:0046872,GO:0046914,GO:0047879,GO:0048037,GO:0055114,GO:0072341	GO:0016491; GO:0031177; GO:0055114
chr1	Smic42745	-	15820327	15823363
chr1	Smic42746	+	15824627	15864738	sp|P96202|PPSC_MYCTU	Phthiocerol synthesis polyketide synthase type I PpsC OS=Mycobacterium tuberculosis (strain ATCC 25618 / H37Rv) GN=ppsC PE=1 SV=2			GO:0003674,GO:0003824,GO:0004312,GO:0004315,GO:0005488,GO:0005575,GO:0005829,GO:0005886,GO:0006066,GO:0006082,GO:0006629,GO:0006631,GO:0006633,GO:0006725,GO:0008150,GO:0008152,GO:0008270,GO:0008610,GO:0009058,GO:0009273,GO:0009987,GO:0016020,GO:0016043,GO:0016053,GO:0016491,GO:0016597,GO:0016740,GO:0016746,GO:0016747,GO:0018958,GO:0019438,GO:0019751,GO:0019752,GO:0019842,GO:0022607,GO:0031177,GO:…	GO:0003677; GO:0006310; GO:0015074; GO:0016491; GO:0016740; GO:0031177; GO:0055114
chr1	Smic42746	+	15868000	15870482	sp|P96202|PPSC_MYCTU	Phthiocerol synthesis polyketide synthase type I PpsC OS=Mycobacterium tuberculosis (strain ATCC 25618 / H37Rv) GN=ppsC PE=1 SV=2			GO:0003674,GO:0003824,GO:0004312,GO:0004315,GO:0005488,GO:0005575,GO:0005829,GO:0005886,GO:0006066,GO:0006082,GO:0006629,GO:0006631,GO:0006633,GO:0006725,GO:0008150,GO:0008152,GO:0008270,GO:0008610,GO:0009058,GO:0009273,GO:0009987,GO:0016020,GO:0016043,GO:0016053,GO:0016491,GO:0016597,GO:0016740,GO:0016746,GO:0016747,GO:0018958,GO:0019438,GO:0019751,GO:0019752,GO:0019842,GO:0022607,GO:0031177,GO:…	GO:0003677; GO:0006310; GO:0015074; GO:0016491; GO:0016740; GO:0031177; GO:0055114
chr1	Smic42747	+	15870852	15877992	sp|P9WQE6|PPSA_MYCTO	Phthiocerol synthesis polyketide synthase type I PpsA OS=Mycobacterium tuberculosis (strain CDC 1551 / Oshkosh) GN=ppsA PE=3 SV=1			GO:0003674,GO:0003824,GO:0004312,GO:0004315,GO:0005488,GO:0006082,GO:0006629,GO:0006631,GO:0006633,GO:0008150,GO:0008152,GO:0008610,GO:0009058,GO:0009987,GO:0016053,GO:0016491,GO:0016597,GO:0016740,GO:0016746,GO:0016747,GO:0019752,GO:0019842,GO:0031177,GO:0031406,GO:0032787,GO:0033218,GO:0036094,GO:0043167,GO:0043168,GO:0043177,GO:0043436,GO:0044237,GO:0044238,GO:0044249,GO:0044255,GO:0044281,GO:…	GO:0003824; GO:0031177
chr1	Smic42748	+	15877998	15886361	sp|P22367|MSAS_PENPA	6-methylsalicylic acid synthase OS=Penicillium patulum PE=1 SV=1			GO:0003674,GO:0003824,GO:0005488,GO:0008150,GO:0008152,GO:0009058,GO:0009987,GO:0016597,GO:0016740,GO:0016746,GO:0016747,GO:0016999,GO:0017000,GO:0017144,GO:0019842,GO:0031177,GO:0031406,GO:0033218,GO:0036094,GO:0043167,GO:0043168,GO:0043177,GO:0044237,GO:0044249,GO:0050641,GO:0072341
chr1	Smic19363	-	15906146	15906656
chr1	Smic19362	+	15914351	15915646
chr1	Smic19361	+	15915699	15927554	sp|Q9TL06|RPOB_NEPOL	DNA-directed RNA polymerase subunit beta OS=Nephroselmis olivacea GN=rpoB PE=3 SV=1	DNA-directed RNA polymerase	EC:2.7.7.6	GO:0001882,GO:0003674,GO:0003676,GO:0003677,GO:0003824,GO:0003899,GO:0005488,GO:0005575,GO:0006139,GO:0006351,GO:0006725,GO:0006807,GO:0008150,GO:0008152,GO:0009058,GO:0009059,GO:0009507,GO:0009536,GO:0009987,GO:0016070,GO:0016740,GO:0016772,GO:0016779,GO:0018130,GO:0019438,GO:0032549,GO:0032774,GO:0034062,GO:0034641,GO:0034645,GO:0034654,GO:0036094,GO:0043170,GO:0043226,GO:0043227,GO:0043229,GO:…	GO:0003677; GO:0003899; GO:0005515; GO:0006351; GO:0032549	K03043
chr1	Smic19360	+	15927657	15939558	gi|145511628|ref|XP_001441736.1|	hypothetical protein [Paramecium tetraurelia strain d4-2] >gi|124408997|emb|CAK74339.1| unnamed protein product [Paramecium tetraurelia]
chr1	Smic19359	-	15940137	15941371
chr1	Smic19358	+	15941519	15946048	sp|Q5XF07|APEX_ARATH	DNA-(apurinic or apyrimidinic site) lyase OS=Arabidopsis thaliana GN=At3g48425 PE=2 SV=1			GO:0000737,GO:0003674,GO:0003824,GO:0003906,GO:0004518,GO:0004519,GO:0004520,GO:0004536,GO:0005488,GO:0005575,GO:0005634,GO:0006139,GO:0006259,GO:0006281,GO:0006308,GO:0006725,GO:0006807,GO:0006950,GO:0006974,GO:0008150,GO:0008152,GO:0009056,GO:0009057,GO:0009507,GO:0009536,GO:0009987,GO:0016787,GO:0016788,GO:0016829,GO:0016835,GO:0019439,GO:0033554,GO:0034641,GO:0034655,GO:0043167,GO:0043169,GO:…	GO:0004518; GO:0006281
chr1	Smic19357	+	15946083	15968261	sp|P49776|APH1_SCHPO	Bis(5'-nucleosyl)-tetraphosphatase [asymmetrical] OS=Schizosaccharomyces pombe (strain 972 / ATCC 24843) GN=aph1 PE=1 SV=2			GO:0000166,GO:0001882,GO:0001883,GO:0003674,GO:0003824,GO:0004081,GO:0004551,GO:0005488,GO:0005525,GO:0005575,GO:0005634,GO:0005737,GO:0005739,GO:0005829,GO:0006139,GO:0006152,GO:0006154,GO:0006725,GO:0006807,GO:0008150,GO:0008152,GO:0008796,GO:0009056,GO:0009116,GO:0009119,GO:0009164,GO:0009987,GO:0016462,GO:0016787,GO:0016817,GO:0016818,GO:0017076,GO:0019001,GO:0019439,GO:0032549,GO:0032550,GO:…	GO:0005892; GO:0006457		K01522
chr1	Smic19356	+	15968618	15975328	sp|Q8JGM4|QSOX1_CHICK	Sulfhydryl oxidase 1 OS=Gallus gallus GN=QSOX1 PE=1 SV=1	Thiol oxidase	EC:1.8.3.2	GO:0000139,GO:0003674,GO:0003756,GO:0003824,GO:0005575,GO:0005615,GO:0005794,GO:0006457,GO:0008150,GO:0008152,GO:0009987,GO:0016020,GO:0016021,GO:0016491,GO:0016667,GO:0016670,GO:0016853,GO:0016860,GO:0016864,GO:0016971,GO:0016972,GO:0019538,GO:0019725,GO:0030173,GO:0031090,GO:0031301,GO:0042592,GO:0043170,GO:0043226,GO:0043227,GO:0043229,GO:0043231,GO:0044237,GO:0044238,GO:0044260,GO:0044267,GO:…	GO:0016971; GO:0045454; GO:0055114	K10758
chr1	Smic19355	+	15976145	16005856	sp|Q797A7|YFNA_BACSU	Uncharacterized amino acid permease YfnA OS=Bacillus subtilis (strain 168) GN=yfnA PE=3 SV=1			GO:0003333,GO:0003674,GO:0005215,GO:0005342,GO:0005575,GO:0005886,GO:0006810,GO:0006811,GO:0006820,GO:0006865,GO:0008150,GO:0008509,GO:0008514,GO:0009987,GO:0015075,GO:0015171,GO:0015711,GO:0015849,GO:0016020,GO:0016021,GO:0022857,GO:0022891,GO:0022892,GO:0034220,GO:0044425,GO:0044464,GO:0044699,GO:0044763,GO:0044765,GO:0046942,GO:0046943,GO:0051234,GO:0055085,GO:0071702,GO:0071705	GO:0016020; GO:0022857; GO:0055085
chr1	Smic19354	+	16005949	16018077	sp|Q9Q8Z2|NTP1_RFVKA	Nucleoside triphosphatase I OS=Rabbit fibroma virus (strain Kasza) GN=NPH1 PE=3 SV=1			GO:0000166,GO:0001882,GO:0001883,GO:0003674,GO:0003676,GO:0003677,GO:0003824,GO:0004386,GO:0005488,GO:0005524,GO:0005575,GO:0006139,GO:0006351,GO:0006725,GO:0006807,GO:0008150,GO:0008152,GO:0009058,GO:0009059,GO:0009987,GO:0016070,GO:0016462,GO:0016787,GO:0016817,GO:0016818,GO:0017076,GO:0017111,GO:0018130,GO:0019012,GO:0019438,GO:0030554,GO:0032549,GO:0032550,GO:0032553,GO:0032555,GO:0032559,GO:…
chr1	Smic19353	+	16018783	16039597	gi|446610987|ref|WP_000688333.1|	hypothetical protein [Bacillus cereus] >gi|401641984|gb|EJS59701.1| hypothetical protein ICG_01741 [Bacillus cereus BAG1X1-3]
chr1	Smic19352	+	16040190	16044770
chr1	Smic19351	+	16045188	16066018
chr1	Smic19350	+	16066899	16074666
chr1	Smic19349	+	16100831	16109403	tr|F4PE79|F4PE79_BATDJ	Putative uncharacterized protein OS=Batrachochytrium dendrobatidis (strain JAM81 / FGSC 10211) GN=BATDEDRAFT_28463 PE=4 SV=1			GO:0003674,GO:0003824,GO:0008150,GO:0008152,GO:0016491,GO:0016651,GO:0016667,GO:0016668,GO:0044699,GO:0044710,GO:0055114
chr1	Smic19348	-	16112050	16118554	sp|O69060|HTXA_PSEST	Probable alpha-ketoglutarate-dependent hypophosphite dioxygenase OS=Pseudomonas stutzeri GN=htxA PE=3 SV=1			GO:0003674,GO:0003824,GO:0008150,GO:0008152,GO:0016491,GO:0044699,GO:0044710,GO:0051213,GO:0055114
chr1	Smic19347	-	16120119	16123127
chr1	Smic19346	-	16123156	16126726	sp|F1QBY1|NIPLB_DANRE	Nipped-B-like protein B OS=Danio rerio GN=nipblb PE=2 SV=1			GO:0002009,GO:0003143,GO:0003146,GO:0005575,GO:0005634,GO:0007049,GO:0007507,GO:0008150,GO:0009653,GO:0009987,GO:0032502,GO:0035239,GO:0043226,GO:0043227,GO:0043229,GO:0043231,GO:0044424,GO:0044464,GO:0044699,GO:0044763,GO:0044767,GO:0048513,GO:0048565,GO:0048598,GO:0048729,GO:0048856,GO:0060562	GO:0005515		K06672
chr1	Smic19345	-	16126989	16131665	sp|P54753|EPHB3_HUMAN	Ephrin type-B receptor 3 OS=Homo sapiens GN=EPHB3 PE=1 SV=2			GO:0000166,GO:0000902,GO:0000904,GO:0001525,GO:0001655,GO:0001882,GO:0001883,GO:0003674,GO:0003824,GO:0004672,GO:0004713,GO:0004714,GO:0004871,GO:0004872,GO:0004888,GO:0005003,GO:0005488,GO:0005524,GO:0005575,GO:0005886,GO:0005887,GO:0006140,GO:0006464,GO:0006468,GO:0006793,GO:0006796,GO:0006928,GO:0007155,GO:0007165,GO:0007166,GO:0007167,GO:0007169,GO:0007275,GO:0007399,GO:0007409,GO:0007411,GO:…			K05112
chr1	Smic19344	-	16131759	16137370	sp|P08548|LIN1_NYCCO	LINE-1 reverse transcriptase homolog OS=Nycticebus coucang PE=1 SV=1			GO:0003674,GO:0003676,GO:0003723,GO:0003824,GO:0003964,GO:0005488,GO:0006139,GO:0006259,GO:0006260,GO:0006278,GO:0006725,GO:0006807,GO:0008150,GO:0008152,GO:0009058,GO:0009059,GO:0009987,GO:0016740,GO:0016772,GO:0016779,GO:0034061,GO:0034641,GO:0034645,GO:0043167,GO:0043169,GO:0043170,GO:0044237,GO:0044238,GO:0044249,GO:0044260,GO:0046483,GO:0046872,GO:0071704,GO:0090304,GO:0097159,GO:1901360,GO:…
chr1	Smic19343	-	16137560	16140015	tr|C1FEV6|C1FEV6_MICSR	Predicted protein OS=Micromonas sp. (strain RCC299 / NOUM17) GN=MICPUN_55583 PE=4 SV=1			GO:0003674,GO:0004872,GO:0005575,GO:0007275,GO:0008150,GO:0016020,GO:0032501,GO:0032502,GO:0044699,GO:0044707,GO:0044767
chr1	Smic19342	-	16140520	16165791	sp|P0C0L7|PROP_ECOLI	Proline/betaine transporter OS=Escherichia coli (strain K12) GN=proP PE=1 SV=1			GO:0003333,GO:0003674,GO:0005215,GO:0005280,GO:0005297,GO:0005342,GO:0005416,GO:0005575,GO:0005886,GO:0005887,GO:0006810,GO:0006811,GO:0006812,GO:0006820,GO:0006865,GO:0006950,GO:0006970,GO:0006972,GO:0008150,GO:0008324,GO:0008509,GO:0008514,GO:0009628,GO:0009651,GO:0009987,GO:0015075,GO:0015101,GO:0015171,GO:0015175,GO:0015179,GO:0015193,GO:0015199,GO:0015291,GO:0015293,GO:0015294,GO:0015295,GO:…	GO:0005509; GO:0016021; GO:0022857; GO:0055085
chr1	Smic19341	-	16165979	16179851						GO:0005525; GO:0016020
chr1	Smic19340	-	16180611	16192218	tr|S8GKQ7|S8GKQ7_TOXGO	Zinc finger (CCCH type) motif-containing protein OS=Toxoplasma gondii ME49 GN=TGME49_228990 PE=4 SV=1			GO:0003674,GO:0005488,GO:0043167,GO:0043169,GO:0046872	GO:0046872
chr1	Smic33035	+	16195064	16208605	sp|P02981|TCR3_ECOLX	Tetracycline resistance protein, class C OS=Escherichia coli GN=tetA PE=1 SV=1	Nucleoside-phosphate kinase; Adenylate kinase; UMP/CMP kinase	EC:2.7.4.4; EC:2.7.4.3; EC:2.7.4.14	GO:0003674,GO:0005215,GO:0005575,GO:0005886,GO:0006810,GO:0006811,GO:0006812,GO:0006818,GO:0008150,GO:0009636,GO:0009987,GO:0015291,GO:0015297,GO:0015672,GO:0015992,GO:0016020,GO:0016021,GO:0022804,GO:0022857,GO:0042221,GO:0044425,GO:0044464,GO:0044699,GO:0044763,GO:0044765,GO:0046677,GO:0050896,GO:0051234,GO:0055085	GO:0004017; GO:0004127; GO:0005524; GO:0005887; GO:0006139; GO:0055085
chr1	Smic33036	+	16209883	16219105	sp|Q9SIC9|PP178_ARATH	Pentatricopeptide repeat-containing protein At2g31400, chloroplastic OS=Arabidopsis thaliana GN=At2g31400 PE=2 SV=1			GO:0003674,GO:0003676,GO:0003677,GO:0005488,GO:0005575,GO:0007165,GO:0008150,GO:0009507,GO:0009536,GO:0009987,GO:0010019,GO:0031930,GO:0043226,GO:0043227,GO:0043229,GO:0043231,GO:0044424,GO:0044444,GO:0044464,GO:0050789,GO:0050794,GO:0050896,GO:0051716,GO:0065007,GO:0097159,GO:1901363	GO:0005515
chr1	Smic33037	+	16221644	16222766	sp|A2VE79|NUDT3_BOVIN	Diphosphoinositol polyphosphate phosphohydrolase 1 OS=Bos taurus GN=NUDT3 PE=2 SV=1			GO:0000287,GO:0003674,GO:0003824,GO:0005488,GO:0005575,GO:0005737,GO:0006066,GO:0006793,GO:0006796,GO:0008150,GO:0008152,GO:0008486,GO:0009056,GO:0009987,GO:0016462,GO:0016787,GO:0016817,GO:0016818,GO:0019637,GO:0019751,GO:0043167,GO:0043169,GO:0043647,GO:0044237,GO:0044281,GO:0044282,GO:0044424,GO:0044464,GO:0044699,GO:0044710,GO:0044712,GO:0044763,GO:0046164,GO:0046174,GO:0046434,GO:0046872,GO:…	GO:0016787	K07766
chr1	Smic33038	+	16223441	16229216	gi|551635999|ref|XP_005820828.1|	hypothetical protein GUITHDRAFT_147631 [Guillardia theta CCMP2712] >gi|428164836|gb|EKX33848.1| hypothetical protein GUITHDRAFT_147631 [Guillardia theta CCMP2712]
chr1	Smic33039	+	16229808	16234734
chr1	Smic33040	-	16247740	16252180
chr1	Smic46632	-	16249029	16251969
chr1	Smic33041	-	16254454	16263760
chr1	Smic33042	-	16266975	16271582
chr1	Smic33043	-	16272686	16290460
chr1	Smic33044	-	16290764	16317677	sp|P46975|STT3_CAEEL	Dolichyl-diphosphooligosaccharide--protein glycosyltransferase subunit STT3 OS=Caenorhabditis elegans GN=T12A2.2 PE=1 SV=1	Glycosyltransferases	EC:2.4.1.119	GO:0003674,GO:0003824,GO:0004576,GO:0005575,GO:0005783,GO:0005789,GO:0005975,GO:0006464,GO:0006486,GO:0008150,GO:0008152,GO:0009987,GO:0016020,GO:0016021,GO:0016740,GO:0016757,GO:0016758,GO:0019538,GO:0031090,GO:0036211,GO:0043170,GO:0043226,GO:0043227,GO:0043229,GO:0043231,GO:0043412,GO:0043413,GO:0044237,GO:0044238,GO:0044260,GO:0044267,GO:0044422,GO:0044424,GO:0044425,GO:0044432,GO:0044444,GO:…	GO:0004576; GO:0006486; GO:0016020	K07151	K07151
chr1	Smic33045	-	16322417	16343315	sp|Q6Z7K5|MTP3_ORYSJ	Metal tolerance protein 3 OS=Oryza sativa subsp. japonica GN=MTP3 PE=2 SV=1			GO:0003674,GO:0005215,GO:0005575,GO:0005773,GO:0005774,GO:0006810,GO:0006811,GO:0006812,GO:0008150,GO:0008324,GO:0009987,GO:0015075,GO:0016020,GO:0016021,GO:0022857,GO:0022891,GO:0022892,GO:0031090,GO:0043226,GO:0043227,GO:0043229,GO:0043231,GO:0044422,GO:0044424,GO:0044425,GO:0044437,GO:0044444,GO:0044446,GO:0044464,GO:0044699,GO:0044763,GO:0044765,GO:0051234,GO:0055085,GO:0098588	GO:0006812; GO:0008324; GO:0016021; GO:0055085
chr1	Smic33046	-	16343383	16354794
chr1	Smic33047	-	16358887	16360303
chr1	Smic33048	-	16371676	16375286	gi|294885662|ref|XP_002771400.1|	hypothetical protein Pmar_PMAR019994 [Perkinsus marinus ATCC 50983] >gi|239874981|gb|EER03216.1| hypothetical protein Pmar_PMAR019994 [Perkinsus marinus ATCC 50983]
chr1	Smic33049	-	16376724	16377536	gi|294894663|ref|XP_002774905.1|	hypothetical protein Pmar_PMAR007438 [Perkinsus marinus ATCC 50983] >gi|239880657|gb|EER06721.1| hypothetical protein Pmar_PMAR007438 [Perkinsus marinus ATCC 50983]
chr1	Smic33050	-	16377583	16389334
chr1	Smic33051	-	16390995	16401622
chr1	Smic33052	-	16408579	16413990
chr1	Smic33053	-	16414023	16417293
chr1	Smic33054	+	16417336	16420431
chr1	Smic33055	-	16420767	16427551
chr1	Smic35831	+	16429779	16432778
chr1	Smic35830	+	16434773	16461068	tr|A0A023AY51|A0A023AY51_GRENI	Putative zinc finger protein (Fragment) OS=Gregarina niphandrodes GN=GNI_181660 PE=4 SV=1			GO:0003674,GO:0005488,GO:0043167,GO:0043169,GO:0046872	GO:0046872
chr1	Smic35829	-	16461075	16461917
chr1	Smic35828	+	16462126	16466284
chr1	Smic35827	+	16466386	16471072	tr|K7JNS1|K7JNS1_NASVI	Uncharacterized protein OS=Nasonia vitripennis PE=4 SV=1			GO:0003674,GO:0003676,GO:0003723,GO:0003824,GO:0003964,GO:0005488,GO:0006139,GO:0006259,GO:0006260,GO:0006278,GO:0006725,GO:0006807,GO:0008150,GO:0008152,GO:0009058,GO:0009059,GO:0009987,GO:0016740,GO:0016772,GO:0016779,GO:0034061,GO:0034641,GO:0034645,GO:0043170,GO:0044237,GO:0044238,GO:0044249,GO:0044260,GO:0046483,GO:0071704,GO:0090304,GO:0097159,GO:1901360,GO:1901363,GO:1901576
chr1	Smic35822	+	16471525	16472178	sp|Q8P8Z6|ZUPT_XANCP	Zinc transporter ZupT OS=Xanthomonas campestris pv. campestris (strain ATCC 33913 / NCPPB 528 / LMG 568) GN=zupT PE=3 SV=1			GO:0000041,GO:0003674,GO:0005215,GO:0005575,GO:0005886,GO:0006810,GO:0006811,GO:0006812,GO:0006829,GO:0008150,GO:0008324,GO:0009987,GO:0015075,GO:0016020,GO:0016021,GO:0022857,GO:0022890,GO:0022891,GO:0022892,GO:0030001,GO:0044425,GO:0044464,GO:0044699,GO:0044763,GO:0044765,GO:0046873,GO:0051234,GO:0055085	GO:0016020; GO:0030001; GO:0046873; GO:0055085	K07238
chr1	Smic35821	+	16474914	16477106	sp|B0C090|KPTA_ACAM1	Probable RNA 2'-phosphotransferase OS=Acaryochloris marina (strain MBIC 11017) GN=kptA PE=3 SV=1			GO:0000394,GO:0003674,GO:0003824,GO:0006139,GO:0006388,GO:0006396,GO:0006399,GO:0006725,GO:0006807,GO:0008033,GO:0008150,GO:0008152,GO:0008380,GO:0009987,GO:0016070,GO:0016740,GO:0016772,GO:0016773,GO:0034470,GO:0034641,GO:0034660,GO:0043170,GO:0044237,GO:0044238,GO:0044260,GO:0046483,GO:0071704,GO:0090304,GO:1901360	GO:0006388; GO:0016772	K10669
chr1	Smic35820	-	16485705	16488809
chr1	Smic35819	+	16488994	16498935	sp|Q5XIA3|TYW4_RAT	tRNA wybutosine-synthesizing protein 4 OS=Rattus norvegicus GN=Lcmt2 PE=2 SV=1			GO:0003674,GO:0003824,GO:0006139,GO:0006396,GO:0006399,GO:0006725,GO:0006807,GO:0008033,GO:0008150,GO:0008152,GO:0008168,GO:0009987,GO:0016070,GO:0016740,GO:0016741,GO:0032259,GO:0034470,GO:0034641,GO:0034660,GO:0043170,GO:0044237,GO:0044238,GO:0044260,GO:0046483,GO:0071704,GO:0090304,GO:1901360	GO:0005515; GO:0008168; GO:0032259	K15451
chr1	Smic35818	+	16499021	16514693	sp|P72943|RSMB_SYNY3	Ribosomal RNA small subunit methyltransferase B OS=Synechocystis sp. (strain PCC 6803 / Kazusa) GN=rsmB PE=3 SV=1			GO:0000154,GO:0001510,GO:0003674,GO:0003676,GO:0003723,GO:0003824,GO:0005488,GO:0005575,GO:0005737,GO:0006139,GO:0006355,GO:0006364,GO:0006396,GO:0006725,GO:0006807,GO:0008150,GO:0008152,GO:0008168,GO:0008173,GO:0008649,GO:0008757,GO:0009451,GO:0009889,GO:0009987,GO:0010468,GO:0010556,GO:0016070,GO:0016072,GO:0016740,GO:0016741,GO:0019219,GO:0019222,GO:0022613,GO:0031167,GO:0031323,GO:0031326,GO:…	GO:0005515; GO:0008168
chr1	Smic35817	-	16515048	16525378	sp|P10394|POL4_DROME	Retrovirus-related Pol polyprotein from transposon 412 OS=Drosophila melanogaster GN=POL PE=4 SV=1			GO:0003674,GO:0003676,GO:0003723,GO:0003824,GO:0003964,GO:0004175,GO:0004190,GO:0004518,GO:0004519,GO:0005488,GO:0006139,GO:0006259,GO:0006260,GO:0006278,GO:0006508,GO:0006725,GO:0006807,GO:0008150,GO:0008152,GO:0008233,GO:0009058,GO:0009059,GO:0009987,GO:0015074,GO:0016740,GO:0016772,GO:0016779,GO:0016787,GO:0016788,GO:0019538,GO:0034061,GO:0034641,GO:0034645,GO:0043170,GO:0044237,GO:0044238,GO:…
chr1	Smic35816	+	16528820	16532026	sp|Q9SM44|MGDG_SPIOL	Monogalactosyldiacylglycerol synthase, chloroplastic OS=Spinacia oleracea GN=MGD A PE=1 SV=1			GO:0003674,GO:0003824,GO:0005488,GO:0005575,GO:0005975,GO:0006629,GO:0006643,GO:0006664,GO:0008150,GO:0008152,GO:0008194,GO:0008378,GO:0008610,GO:0009058,GO:0009247,GO:0009507,GO:0009528,GO:0009536,GO:0009706,GO:0009987,GO:0016020,GO:0016740,GO:0016757,GO:0016758,GO:0019866,GO:0030246,GO:0030258,GO:0030259,GO:0031090,GO:0031969,GO:0035250,GO:0042170,GO:0043226,GO:0043227,GO:0043229,GO:0043231,GO:…	GO:0009247; GO:0016758	K03715
chr1	Smic35815	+	16533044	16535361
chr1	Smic35814	+	16535513	16552270	sp|Q9UUL4|MOK12_SCHPO	Cell wall alpha-1,3-glucan synthase mok12 OS=Schizosaccharomyces pombe (strain 972 / ATCC 24843) GN=mok12 PE=3 SV=1			GO:0000271,GO:0003006,GO:0003674,GO:0003824,GO:0004553,GO:0004556,GO:0005488,GO:0005575,GO:0005618,GO:0005619,GO:0005628,GO:0005794,GO:0005975,GO:0005976,GO:0006073,GO:0008150,GO:0008152,GO:0008194,GO:0009058,GO:0009059,GO:0009250,GO:0009277,GO:0009987,GO:0010927,GO:0016020,GO:0016043,GO:0016051,GO:0016160,GO:0016740,GO:0016757,GO:0016758,GO:0016787,GO:0016798,GO:0022402,GO:0022414,GO:0022607,GO:…
chr1	Smic35813	+	16579628	16584606
chr1	Smic35812	-	16584746	16600261
chr1	Smic35811	-	16600771	16602374	tr|G5BKL7|G5BKL7_HETGA	Enterin neuropeptide (Fragment) OS=Heterocephalus glaber GN=GW7_18022 PE=4 SV=1			GO:0007165,GO:0007166,GO:0007186,GO:0007218,GO:0008150,GO:0009987,GO:0050789,GO:0050794,GO:0050896,GO:0051716,GO:0065007
chr1	Smic35810	+	16603971	16620118
chr1	Smic35809	+	16621619	16624374
chr2	Smic36342	-	648	16124
chr2	Smic36343	-	20274	38334
chr2	Smic36344	-	42700	45728
chr2	Smic36345	+	46489	53747
chr2	Smic36346	-	54116	60142
chr2	Smic36347	-	60914	79277	sp|A6H779|FBXL2_BOVIN	F-box/LRR-repeat protein 2 OS=Bos taurus GN=FBXL2 PE=2 SV=1			GO:0003674,GO:0003824,GO:0004842,GO:0005488,GO:0005515,GO:0005516,GO:0005575,GO:0006464,GO:0006508,GO:0006511,GO:0006513,GO:0008150,GO:0008152,GO:0009056,GO:0009057,GO:0009987,GO:0016020,GO:0016567,GO:0016740,GO:0019538,GO:0019941,GO:0032446,GO:0036211,GO:0043170,GO:0043412,GO:0043632,GO:0044237,GO:0044238,GO:0044248,GO:0044260,GO:0044265,GO:0044267,GO:0051603,GO:0070647,GO:0071704,GO:1901575
chr2	Smic36348	-	86217	103129
chr2	Smic36349	-	103454	139641	sp|Q7G6K7|FH3_ORYSJ	Formin-like protein 3 OS=Oryza sativa subsp. japonica GN=FH3 PE=2 SV=2			GO:0003006,GO:0003674,GO:0003779,GO:0003824,GO:0004721,GO:0005488,GO:0005515,GO:0005575,GO:0005819,GO:0006793,GO:0006796,GO:0007049,GO:0008017,GO:0008092,GO:0008150,GO:0008152,GO:0009524,GO:0009556,GO:0009574,GO:0009987,GO:0015631,GO:0016311,GO:0016787,GO:0016788,GO:0016791,GO:0022414,GO:0032403,GO:0032502,GO:0042578,GO:0043226,GO:0043228,GO:0043229,GO:0043232,GO:0044237,GO:0044422,GO:0044424,GO:…
chr2	Smic36350.t2	-	139686	141615	sp|Q6P011|EMC4_DANRE	ER membrane protein complex subunit 4 OS=Danio rerio GN=emc4 PE=2 SV=1			GO:0003674,GO:0005575,GO:0008150,GO:0016020,GO:0016021,GO:0032991,GO:0043234,GO:0044422,GO:0044424,GO:0044425,GO:0044432,GO:0044444,GO:0044446,GO:0044464,GO:0072546		K23565
chr2	Smic36351	-	145861	153689	sp|Q3USY0|S38AB_MOUSE	Putative sodium-coupled neutral amino acid transporter 11 OS=Mus musculus GN=Slc38a11 PE=2 SV=2			GO:0003674,GO:0005575,GO:0006810,GO:0006811,GO:0006812,GO:0006814,GO:0006820,GO:0006865,GO:0008150,GO:0015672,GO:0015711,GO:0015849,GO:0016020,GO:0016021,GO:0030001,GO:0044425,GO:0044699,GO:0044765,GO:0046942,GO:0051234,GO:0071702,GO:0071705		K14997
chr2	Smic36352	-	154333	160271
chr2	Smic36353	-	160482	164478
chr2	Smic36354	-	164532	164989
chr2	Smic36355	-	165888	184614	sp|Q1JP63|SVOP_BOVIN	Synaptic vesicle 2-related protein OS=Bos taurus GN=SVOP PE=2 SV=1			GO:0003674,GO:0005215,GO:0005575,GO:0006810,GO:0006811,GO:0008150,GO:0009987,GO:0015075,GO:0016020,GO:0016021,GO:0022857,GO:0022891,GO:0022892,GO:0030054,GO:0030672,GO:0031090,GO:0031410,GO:0031982,GO:0034220,GO:0043226,GO:0043229,GO:0044422,GO:0044424,GO:0044425,GO:0044433,GO:0044444,GO:0044446,GO:0044456,GO:0044464,GO:0044699,GO:0044763,GO:0044765,GO:0045202,GO:0051234,GO:0055085,GO:0098588	GO:0004672; GO:0005509; GO:0005524; GO:0006468; GO:0016021; GO:0022857; GO:0055085
chr2	Smic36356	-	185382	200014	sp|Q5G1S8|PP241_ARATH	Pentatricopeptide repeat-containing protein At3g18110, chloroplastic OS=Arabidopsis thaliana GN=EMB1270 PE=2 SV=2			GO:0005575,GO:0009507,GO:0009536,GO:0043226,GO:0043227,GO:0043229,GO:0043231,GO:0044424,GO:0044444,GO:0044464	GO:0001522; GO:0003723; GO:0005515; GO:0009982; GO:0016021
chr2	Smic36357	-	200205	219119	tr|K0T217|K0T217_THAOC	Uncharacterized protein OS=Thalassiosira oceanica GN=THAOC_11679 PE=4 SV=1			GO:0003674,GO:0003824,GO:0008150,GO:0008152,GO:0016491,GO:0044699,GO:0044710,GO:0055114
chr2	Smic36358	-	219752	224354	sp|Q5UQ88|UBC3_MIMIV	Probable ubiquitin-conjugating enzyme E2 R521 OS=Acanthamoeba polyphaga mimivirus GN=MIMI_R521 PE=3 SV=1			GO:0000166,GO:0001882,GO:0001883,GO:0003674,GO:0003824,GO:0005488,GO:0005524,GO:0005575,GO:0006139,GO:0006259,GO:0006464,GO:0006725,GO:0006807,GO:0006950,GO:0007154,GO:0008150,GO:0008152,GO:0009605,GO:0009987,GO:0009991,GO:0016020,GO:0016021,GO:0016567,GO:0016874,GO:0016879,GO:0016881,GO:0017076,GO:0019538,GO:0030554,GO:0031668,GO:0032446,GO:0032549,GO:0032550,GO:0032553,GO:0032555,GO:0032559,GO:…
chr2	Smic41223	-	224502	234455	sp|Q5UQ88|UBC3_MIMIV	Probable ubiquitin-conjugating enzyme E2 R521 OS=Acanthamoeba polyphaga mimivirus GN=MIMI_R521 PE=3 SV=1			GO:0000166,GO:0001882,GO:0001883,GO:0003674,GO:0003824,GO:0005488,GO:0005524,GO:0005575,GO:0006139,GO:0006259,GO:0006464,GO:0006725,GO:0006807,GO:0006950,GO:0007154,GO:0008150,GO:0008152,GO:0009605,GO:0009987,GO:0009991,GO:0016020,GO:0016021,GO:0016567,GO:0016874,GO:0016879,GO:0016881,GO:0017076,GO:0019538,GO:0030554,GO:0031668,GO:0032446,GO:0032549,GO:0032550,GO:0032553,GO:0032555,GO:0032559,GO:…
chr2	Smic41224	-	237000	247918
chr2	Smic41225	-	248907	255263	sp|Q42479|CDPK3_ARATH	Calcium-dependent protein kinase 3 OS=Arabidopsis thaliana GN=CPK3 PE=1 SV=1			GO:0000166,GO:0001101,GO:0001882,GO:0001883,GO:0003674,GO:0003824,GO:0004672,GO:0004674,GO:0005488,GO:0005509,GO:0005515,GO:0005524,GO:0005575,GO:0005634,GO:0005737,GO:0005773,GO:0005829,GO:0005886,GO:0006464,GO:0006468,GO:0006793,GO:0006796,GO:0006950,GO:0006970,GO:0007165,GO:0008150,GO:0008152,GO:0009628,GO:0009651,GO:0009719,GO:0009725,GO:0009737,GO:0009738,GO:0009755,GO:0009987,GO:0010033,GO:…	GO:0004672; GO:0005509; GO:0005524; GO:0006468	K13412	K13412
chr2	Smic41226	-	255450	256351
chr2	Smic41227	-	256378	258365
chr2	Smic41228	-	258785	277591	sp|Q13131|AAPK1_HUMAN	5'-AMP-activated protein kinase catalytic subunit alpha-1 OS=Homo sapiens GN=PRKAA1 PE=1 SV=4			GO:0000166,GO:0000187,GO:0000302,GO:0001666,GO:0001882,GO:0001883,GO:0001932,GO:0001934,GO:0003674,GO:0003682,GO:0003824,GO:0004672,GO:0004674,GO:0004679,GO:0004690,GO:0004691,GO:0005488,GO:0005515,GO:0005524,GO:0005575,GO:0005622,GO:0005634,GO:0005737,GO:0005829,GO:0005975,GO:0005996,GO:0006006,GO:0006066,GO:0006082,GO:0006109,GO:0006110,GO:0006139,GO:0006325,GO:0006351,GO:0006355,GO:0006461,GO:…	GO:0001671; GO:0004672; GO:0005524; GO:0006468; GO:0051087		K07198
chr2	Smic41229	-	288200	289328
chr2	Smic10007	-	289870	296166	sp|P08548|LIN1_NYCCO	LINE-1 reverse transcriptase homolog OS=Nycticebus coucang PE=1 SV=1			GO:0003674,GO:0003676,GO:0003723,GO:0003824,GO:0003964,GO:0005488,GO:0006139,GO:0006259,GO:0006260,GO:0006278,GO:0006725,GO:0006807,GO:0008150,GO:0008152,GO:0009058,GO:0009059,GO:0009987,GO:0016740,GO:0016772,GO:0016779,GO:0034061,GO:0034641,GO:0034645,GO:0043167,GO:0043169,GO:0043170,GO:0044237,GO:0044238,GO:0044249,GO:0044260,GO:0046483,GO:0046872,GO:0071704,GO:0090304,GO:0097159,GO:1901360,GO:…	GO:0003676
chr2	Smic35733	-	289870	292565
chr2	Smic41230	-	289870	295606						GO:0003676
chr2	Smic41231	-	295911	311009	sp|P31580|HCE1_ORYLA	High choriolytic enzyme 1 OS=Oryzias latipes GN=hcea PE=1 SV=1	Acting on peptide bonds (peptidases)	EC:3.4.24	GO:0003674,GO:0003824,GO:0004175,GO:0004222,GO:0005488,GO:0005575,GO:0006508,GO:0008150,GO:0008152,GO:0008233,GO:0008237,GO:0008270,GO:0016023,GO:0016787,GO:0019538,GO:0030133,GO:0031410,GO:0031982,GO:0031988,GO:0043167,GO:0043169,GO:0043170,GO:0043226,GO:0043227,GO:0043229,GO:0043231,GO:0044238,GO:0044424,GO:0044444,GO:0044464,GO:0046872,GO:0046914,GO:0070011,GO:0071704	GO:0004222; GO:0005515; GO:0006508; GO:0008270
chr2	Smic41232	+	311451	312000
chr2	Smic41233	-	312988	318001
chr2	Smic41235	+	319306	321281
chr2	Smic41236	-	321721	325404
chr2	Smic29664	+	330944	345980	sp|Q9XA86|MMPLD_STRCO	Putative membrane protein SCO0839 OS=Streptomyces coelicolor (strain ATCC BAA-471 / A3(2) / M145) GN=SCO0839 PE=3 SV=1			GO:0005575,GO:0005886,GO:0016020,GO:0016021,GO:0044425,GO:0044464	GO:0016020
chr2	Smic29663	+	347252	369149	sp|Q5PQ09|DESI2_XENLA	Desumoylating isopeptidase 2 OS=Xenopus laevis GN=desi2 PE=2 SV=1			GO:0003674,GO:0003824,GO:0005575,GO:0005737,GO:0006508,GO:0008150,GO:0008152,GO:0008233,GO:0016787,GO:0019538,GO:0043170,GO:0044238,GO:0044424,GO:0044464,GO:0071704	GO:0003677; GO:0003723
chr2	Smic29662	+	369698	394417	sp|A4TPD3|COF_YERPP	HMP-PP phosphatase OS=Yersinia pestis (strain Pestoides F) GN=cof PE=3 SV=1			GO:0000287,GO:0003674,GO:0003824,GO:0005488,GO:0006793,GO:0006796,GO:0008150,GO:0008152,GO:0009987,GO:0016311,GO:0016787,GO:0016788,GO:0016791,GO:0016817,GO:0016818,GO:0042578,GO:0043167,GO:0043169,GO:0044237,GO:0046872	GO:0003676; GO:0006388; GO:0015074; GO:0016772
chr2	Smic29657	+	394511	400050	sp|A1L1P9|S47A1_DANRE	Multidrug and toxin extrusion protein 1 OS=Danio rerio GN=slc47a1 PE=2 SV=1			GO:0003674,GO:0005215,GO:0005575,GO:0005886,GO:0006810,GO:0006855,GO:0008150,GO:0009987,GO:0015238,GO:0015291,GO:0015297,GO:0015893,GO:0016020,GO:0016021,GO:0022804,GO:0022857,GO:0044425,GO:0044464,GO:0044699,GO:0044763,GO:0044765,GO:0051234,GO:0055085,GO:0090484	GO:0005515; GO:0015297; GO:0016020; GO:0042910; GO:0055085
chr2	Smic29656	-	402453	413878	sp|Q8LPN7|RNG1L_ARATH	E3 ubiquitin-protein ligase RING1-like OS=Arabidopsis thaliana GN=At3g19950 PE=1 SV=1			GO:0003674,GO:0003824,GO:0005488,GO:0006464,GO:0008150,GO:0008152,GO:0008270,GO:0009719,GO:0009987,GO:0010033,GO:0010200,GO:0010243,GO:0016567,GO:0016874,GO:0019538,GO:0032446,GO:0036211,GO:0042221,GO:0043167,GO:0043169,GO:0043170,GO:0043412,GO:0044237,GO:0044238,GO:0044260,GO:0044267,GO:0046872,GO:0046914,GO:0050896,GO:0070647,GO:0071704,GO:1901698,GO:1901700
chr2	Smic49131.Novel	-	412059	412908	sp|Q5RDY9|F151A_PONAB	Protein FAM151A OS=Pongo abelii GN=FAM151A PE=2 SV=1			GO:0005575,GO:0016020,GO:0016021,GO:0044425
chr2	Smic29655	-	413905	418549	sp|P43159|CATE_RABIT	Cathepsin E OS=Oryctolagus cuniculus GN=CTSE PE=2 SV=1	Acting on peptide bonds (peptidases)	EC:3.4.23	GO:0002376,GO:0002478,GO:0002495,GO:0002504,GO:0003674,GO:0003824,GO:0004175,GO:0004190,GO:0005575,GO:0005768,GO:0006508,GO:0008150,GO:0008152,GO:0008233,GO:0016787,GO:0019538,GO:0019882,GO:0019884,GO:0019886,GO:0043170,GO:0043226,GO:0043227,GO:0043229,GO:0043231,GO:0044238,GO:0044424,GO:0044444,GO:0044464,GO:0048002,GO:0070001,GO:0070011,GO:0071704	GO:0004190; GO:0006508	K01382	K01382
chr2	Smic29654	-	418598	421816	sp|P40782|CYPR1_CYNCA	Cyprosin (Fragment) OS=Cynara cardunculus GN=CYPRO1 PE=1 SV=2	Acting on peptide bonds (peptidases)	EC:3.4.23	GO:0003674,GO:0003824,GO:0004175,GO:0004190,GO:0006508,GO:0006629,GO:0008150,GO:0008152,GO:0008233,GO:0016787,GO:0019538,GO:0043170,GO:0044238,GO:0044699,GO:0044710,GO:0070001,GO:0070011,GO:0071704	GO:0004190; GO:0006508
chr2	Smic29653	-	421930	423844	sp|Q5R559|DCTN5_PONAB	Dynactin subunit 5 OS=Pongo abelii GN=DCTN5 PE=2 SV=1			GO:0000775,GO:0000776,GO:0000777,GO:0005575,GO:0005694,GO:0005737,GO:0005856,GO:0032991,GO:0032993,GO:0043226,GO:0043228,GO:0043229,GO:0043232,GO:0043234,GO:0044422,GO:0044424,GO:0044427,GO:0044446,GO:0044464		K10427	K10427
chr2	Smic29652	-	424289	427405	sp|Q087P4|TRMN6_SHEFN	tRNA1(Val) (adenine(37)-N6)-methyltransferase OS=Shewanella frigidimarina (strain NCIMB 400) GN=Sfri_0661 PE=3 SV=1			GO:0000154,GO:0000179,GO:0001510,GO:0003674,GO:0003676,GO:0003824,GO:0005488,GO:0005575,GO:0005737,GO:0006139,GO:0006364,GO:0006396,GO:0006399,GO:0006400,GO:0006725,GO:0006807,GO:0008033,GO:0008150,GO:0008152,GO:0008168,GO:0008170,GO:0008173,GO:0008175,GO:0008649,GO:0008757,GO:0009451,GO:0009987,GO:0016070,GO:0016072,GO:0016426,GO:0016430,GO:0016433,GO:0016740,GO:0016741,GO:0030488,GO:0031167,GO:…	GO:0008168	K15460
chr2	Smic29651	-	427577	437240	sp|Q5ZKR7|ACBG2_CHICK	Long-chain-fatty-acid--CoA ligase ACSBG2 OS=Gallus gallus GN=ACSBG2 PE=2 SV=2			GO:0000166,GO:0001676,GO:0001882,GO:0001883,GO:0003674,GO:0003824,GO:0004467,GO:0005488,GO:0005524,GO:0005575,GO:0005737,GO:0006082,GO:0006629,GO:0006631,GO:0008150,GO:0008152,GO:0009987,GO:0015645,GO:0016874,GO:0016877,GO:0017076,GO:0019752,GO:0030554,GO:0032549,GO:0032550,GO:0032553,GO:0032555,GO:0032559,GO:0032787,GO:0035639,GO:0036094,GO:0043167,GO:0043168,GO:0043436,GO:0044237,GO:0044238,GO:…	GO:0003824	K15013
chr2	Smic29650	-	437351	456127	sp|Q8NFJ9|BBS1_HUMAN	Bardet-Biedl syndrome 1 protein OS=Homo sapiens GN=BBS1 PE=1 SV=1	Protein-serine/threonine phosphatase	EC:3.1.3.16	GO:0001085,GO:0001103,GO:0001894,GO:0001895,GO:0003008,GO:0003674,GO:0005102,GO:0005113,GO:0005119,GO:0005488,GO:0005515,GO:0005575,GO:0005737,GO:0005815,GO:0005856,GO:0005886,GO:0005929,GO:0006810,GO:0006886,GO:0006892,GO:0006893,GO:0007600,GO:0007601,GO:0008134,GO:0008150,GO:0009987,GO:0010927,GO:0015031,GO:0016020,GO:0016043,GO:0016192,GO:0016482,GO:0022607,GO:0030030,GO:0030031,GO:0031090,GO:…	GO:0005515; GO:0006470; GO:0008138; GO:0034464; GO:1905515	K16746
chr2	Smic29649.t2	-	458300	463076	gi|118361015|ref|XP_001013738.1|	hypothetical protein TTHERM_00424610 [Tetrahymena thermophila] >gi|89295505|gb|EAR93493.1| hypothetical protein TTHERM_00424610 [Tetrahymena thermophila SB210]
chr2	Smic29648	-	463486	471382	tr|Q2U0X2|Q2U0X2_ASPOR	Predicted protein OS=Aspergillus oryzae (strain ATCC 42149 / RIB 40) GN=AO090011000267 PE=4 SV=1			GO:0003674,GO:0005575,GO:0008150
chr2	Smic29647	-	472042	488170	sp|O93927|FKS1_CRYNH	1,3-beta-glucan synthase component FKS1 OS=Cryptococcus neoformans var. grubii serotype A (strain H99 / ATCC 208821 / CBS 10515 / FGSC 9487) GN=FKS1 PE=3 SV=3	1,3-beta-glucan synthase	EC:2.4.1.34	GO:0000148,GO:0000271,GO:0003674,GO:0003824,GO:0003843,GO:0005575,GO:0005886,GO:0005975,GO:0005976,GO:0006073,GO:0006074,GO:0006075,GO:0008150,GO:0008152,GO:0008194,GO:0008360,GO:0009058,GO:0009059,GO:0009250,GO:0009987,GO:0016020,GO:0016021,GO:0016051,GO:0016740,GO:0016757,GO:0016758,GO:0022603,GO:0022604,GO:0032991,GO:0033692,GO:0034637,GO:0034645,GO:0035251,GO:0043170,GO:0043234,GO:0044042,GO:…	GO:0000148; GO:0003843; GO:0006075	K00706
chr2	Smic29646	-	488220	499149	sp|P38631|FKS1_YEAST	1,3-beta-glucan synthase component FKS1 OS=Saccharomyces cerevisiae (strain ATCC 204508 / S288c) GN=FKS1 PE=1 SV=2			GO:0000148,GO:0000271,GO:0003674,GO:0003824,GO:0003843,GO:0005488,GO:0005515,GO:0005575,GO:0005739,GO:0005886,GO:0005934,GO:0005935,GO:0005975,GO:0005976,GO:0006073,GO:0006074,GO:0006075,GO:0008150,GO:0008152,GO:0008194,GO:0008360,GO:0008361,GO:0009058,GO:0009059,GO:0009250,GO:0009987,GO:0016020,GO:0016021,GO:0016043,GO:0016051,GO:0016740,GO:0016757,GO:0016758,GO:0022603,GO:0022604,GO:0030100,GO:…	GO:0003676; GO:0046872		K00706
chr2	Smic29645	-	499324	502904	sp|A8K979|ERI2_HUMAN	ERI1 exoribonuclease 2 OS=Homo sapiens GN=ERI2 PE=2 SV=2			GO:0003674,GO:0003676,GO:0003824,GO:0004518,GO:0004527,GO:0005488,GO:0006139,GO:0006725,GO:0006807,GO:0008150,GO:0008152,GO:0008270,GO:0009987,GO:0016787,GO:0016788,GO:0034641,GO:0043167,GO:0043169,GO:0043170,GO:0044237,GO:0044238,GO:0046483,GO:0046872,GO:0046914,GO:0071704,GO:0090304,GO:0090305,GO:0097159,GO:1901360,GO:1901363	GO:0003676
chr2	Smic29644	-	503025	508617
chr2	Smic29643	-	508671	528403	sp|Q80Y98|DDHD2_MOUSE	Phospholipase DDHD2 OS=Mus musculus GN=Ddhd2 PE=2 SV=3			GO:0003674,GO:0003824,GO:0005488,GO:0005575,GO:0005737,GO:0005793,GO:0005794,GO:0005813,GO:0005815,GO:0005829,GO:0006629,GO:0008150,GO:0008152,GO:0009056,GO:0016042,GO:0016787,GO:0043167,GO:0043169,GO:0043226,GO:0043227,GO:0043228,GO:0043229,GO:0043231,GO:0043232,GO:0044238,GO:0044422,GO:0044424,GO:0044430,GO:0044444,GO:0044446,GO:0044464,GO:0044699,GO:0044710,GO:0044712,GO:0046872,GO:0071704,GO:…	GO:0046872
chr2	Smic29642	-	528444	530831
chr2	Smic29641	-	530882	548263	sp|P56273|MDM2_XENLA	E3 ubiquitin-protein ligase Mdm2 OS=Xenopus laevis GN=mdm2 PE=1 SV=2			GO:0000122,GO:0003674,GO:0003824,GO:0005488,GO:0005575,GO:0005634,GO:0005654,GO:0005730,GO:0005737,GO:0006355,GO:0006357,GO:0006464,GO:0008150,GO:0008152,GO:0008270,GO:0009889,GO:0009890,GO:0009892,GO:0009987,GO:0010468,GO:0010556,GO:0010558,GO:0010564,GO:0010605,GO:0010629,GO:0010941,GO:0010948,GO:0016567,GO:0016874,GO:0019219,GO:0019222,GO:0019538,GO:0031323,GO:0031324,GO:0031326,GO:0031327,GO:…	GO:0000122; GO:0016567
chr2	Smic29640	-	548968	570125	sp|Q96NN9|AIFM3_HUMAN	Apoptosis-inducing factor 3 OS=Homo sapiens GN=AIFM3 PE=1 SV=1			GO:0000166,GO:0003674,GO:0003824,GO:0005488,GO:0005575,GO:0005739,GO:0005743,GO:0005783,GO:0006915,GO:0008150,GO:0008152,GO:0008219,GO:0009987,GO:0012501,GO:0016020,GO:0016265,GO:0016491,GO:0019725,GO:0019866,GO:0031090,GO:0031966,GO:0036094,GO:0042592,GO:0043167,GO:0043168,GO:0043169,GO:0043226,GO:0043227,GO:0043229,GO:0043231,GO:0044422,GO:0044424,GO:0044429,GO:0044444,GO:0044446,GO:0044464,GO:…	GO:0004672; GO:0005524; GO:0006468; GO:0016491; GO:0050660; GO:0051537; GO:0055114	K22747
chr2	Smic29639	-	570758	576175	gi|514699371|ref|XP_004997254.1|	hypothetical protein PTSG_01283 [Salpingoeca rosetta] >gi|326435123|gb|EGD80693.1| hypothetical protein PTSG_01283 [Salpingoeca rosetta]
chr2	Smic29638	-	576400	600868	sp|Q94AM1|OOPDA_ARATH	Organellar oligopeptidase A, chloroplastic/mitochondrial OS=Arabidopsis thaliana GN=OOP PE=1 SV=1	Acting on peptide bonds (peptidases)	EC:3.4.24	GO:0003674,GO:0003824,GO:0004175,GO:0004222,GO:0005488,GO:0005575,GO:0005739,GO:0005759,GO:0005829,GO:0006081,GO:0006082,GO:0006089,GO:0006508,GO:0008150,GO:0008152,GO:0008233,GO:0008237,GO:0009056,GO:0009438,GO:0009507,GO:0009532,GO:0009536,GO:0009570,GO:0009987,GO:0016787,GO:0019243,GO:0019538,GO:0019752,GO:0031974,GO:0032787,GO:0043167,GO:0043169,GO:0043170,GO:0043226,GO:0043227,GO:0043229,GO:…	GO:0004222; GO:0006508; GO:0008519; GO:0016020; GO:0072488	K01414
chr2	Smic29637	-	601053	614928	sp|Q4R8Y8|RU2A_MACFA	U2 small nuclear ribonucleoprotein A' OS=Macaca fascicularis GN=SNRPA1 PE=2 SV=1			GO:0003674,GO:0003676,GO:0003723,GO:0005488,GO:0005575,GO:0005634,GO:0005681,GO:0006139,GO:0006396,GO:0006397,GO:0006725,GO:0006807,GO:0008150,GO:0008152,GO:0008380,GO:0009987,GO:0016070,GO:0016071,GO:0030529,GO:0032991,GO:0034641,GO:0043170,GO:0043226,GO:0043227,GO:0043229,GO:0043231,GO:0044237,GO:0044238,GO:0044260,GO:0044422,GO:0044424,GO:0044428,GO:0044446,GO:0044464,GO:0046483,GO:0071704,GO:…	GO:0005509	K11092	K11092
chr2	Smic29636	-	616162	632919	sp|Q6QIY3|SCNAA_MOUSE	Sodium channel protein type 10 subunit alpha OS=Mus musculus GN=Scn10a PE=1 SV=2			GO:0001508,GO:0001518,GO:0003008,GO:0003254,GO:0003674,GO:0005215,GO:0005216,GO:0005244,GO:0005248,GO:0005261,GO:0005272,GO:0005575,GO:0005886,GO:0006810,GO:0006811,GO:0006812,GO:0006814,GO:0007600,GO:0008016,GO:0008150,GO:0008324,GO:0009987,GO:0015075,GO:0015077,GO:0015081,GO:0015267,GO:0015672,GO:0016020,GO:0016021,GO:0019228,GO:0019233,GO:0022803,GO:0022832,GO:0022836,GO:0022838,GO:0022843,GO:…	GO:0003677; GO:0005216; GO:0006811; GO:0016020; GO:0055085
chr2	Smic38419	+	632996	634930	sp|Q8L7E3|VSR7_ARATH	Vacuolar-sorting receptor 7 OS=Arabidopsis thaliana GN=VSR7 PE=2 SV=2			GO:0000139,GO:0003674,GO:0005488,GO:0005509,GO:0005575,GO:0005794,GO:0006810,GO:0008150,GO:0015031,GO:0016020,GO:0016021,GO:0031090,GO:0043167,GO:0043169,GO:0043226,GO:0043227,GO:0043229,GO:0043231,GO:0044422,GO:0044424,GO:0044425,GO:0044431,GO:0044444,GO:0044446,GO:0044464,GO:0045184,GO:0046872,GO:0051234,GO:0071702,GO:0098588
chr2	Smic38418	+	636110	654839	sp|Q7NL66|PEBA_GLOVI	15,16-dihydrobiliverdin:ferredoxin oxidoreductase OS=Gloeobacter violaceus (strain PCC 7421) GN=pebA PE=3 SV=2			GO:0003674,GO:0003824,GO:0005488,GO:0006725,GO:0006807,GO:0008150,GO:0008152,GO:0009058,GO:0009987,GO:0010024,GO:0016491,GO:0016627,GO:0016636,GO:0018130,GO:0019438,GO:0033013,GO:0033014,GO:0034641,GO:0043167,GO:0043169,GO:0044237,GO:0044249,GO:0044271,GO:0044699,GO:0044710,GO:0046483,GO:0046872,GO:0046914,GO:0050617,GO:0050897,GO:0051186,GO:0051188,GO:0051202,GO:0055114,GO:0071704,GO:1901360,GO:…	GO:0005509; GO:0005515; GO:0010024; GO:0016636; GO:0050897; GO:0055114	K05989	K05369
chr2	Smic38417	+	655365	675228	sp|O04716|MSH6_ARATH	DNA mismatch repair protein MSH6 OS=Arabidopsis thaliana GN=MSH6 PE=1 SV=2			GO:0000018,GO:0000166,GO:0000217,GO:0000228,GO:0000400,GO:0000710,GO:0001882,GO:0001883,GO:0003006,GO:0003674,GO:0003676,GO:0003677,GO:0003684,GO:0003690,GO:0003824,GO:0005488,GO:0005515,GO:0005524,GO:0005575,GO:0005634,GO:0005694,GO:0006139,GO:0006152,GO:0006163,GO:0006195,GO:0006200,GO:0006259,GO:0006260,GO:0006261,GO:0006270,GO:0006275,GO:0006281,GO:0006290,GO:0006298,GO:0006310,GO:0006725,GO:…	GO:0005524; GO:0005975; GO:0006298; GO:0016810; GO:0030983	K08737
chr2	Smic38416	+	675364	690259	sp|P92519|M810_ARATH	Uncharacterized mitochondrial protein AtMg00810 OS=Arabidopsis thaliana GN=AtMg00810 PE=4 SV=1			GO:0005575,GO:0005739,GO:0043226,GO:0043227,GO:0043229,GO:0043231,GO:0044424,GO:0044444,GO:0044464
chr2	Smic36037	+	690534	699106						GO:0005515
chr2	Smic36036	+	699663	703621
chr2	Smic36035	+	703656	715036	tr|M4AZE1|M4AZE1_XIPMA	Uncharacterized protein OS=Xiphophorus maculatus PE=4 SV=1			GO:0003674,GO:0003676,GO:0005488,GO:0006139,GO:0006259,GO:0006725,GO:0006807,GO:0008150,GO:0008152,GO:0008270,GO:0009987,GO:0015074,GO:0034641,GO:0043167,GO:0043169,GO:0043170,GO:0044237,GO:0044238,GO:0044260,GO:0046483,GO:0046872,GO:0046914,GO:0071704,GO:0090304,GO:0097159,GO:1901360,GO:1901363
chr2	Smic36034	+	715208	762494	sp|Q3EAQ5|PTR36_ARATH	Probable peptide/nitrate transporter At3g43790 OS=Arabidopsis thaliana GN=ZIFL2 PE=2 SV=2			GO:0005575,GO:0006810,GO:0008150,GO:0009605,GO:0009607,GO:0009624,GO:0009987,GO:0016020,GO:0016021,GO:0043207,GO:0044425,GO:0044699,GO:0044763,GO:0044765,GO:0050896,GO:0051234,GO:0051704,GO:0051707,GO:0055085	GO:0005515; GO:0005887; GO:0055085
chr2	Smic36033	+	762545	765955	sp|Q7T0P4|POC1A_XENLA	POC1 centriolar protein homolog A OS=Xenopus laevis GN=poc1a PE=1 SV=2			GO:0005575,GO:0005737,GO:0005856,GO:0043226,GO:0043228,GO:0043229,GO:0043232,GO:0044424,GO:0044464	GO:0005515
chr2	Smic36032	+	766105	777677	sp|P95867|TREZ_SULSO	Malto-oligosyltrehalose trehalohydrolase OS=Sulfolobus solfataricus (strain ATCC 35092 / DSM 1617 / JCM 11322 / P2) GN=treZ PE=1 SV=1			GO:0003674,GO:0003824,GO:0004553,GO:0005488,GO:0005575,GO:0005737,GO:0005975,GO:0005984,GO:0005991,GO:0005992,GO:0008150,GO:0008152,GO:0009058,GO:0009311,GO:0009312,GO:0009987,GO:0016051,GO:0016787,GO:0016798,GO:0033942,GO:0034637,GO:0043167,GO:0043169,GO:0044237,GO:0044238,GO:0044249,GO:0044262,GO:0044424,GO:0044464,GO:0044699,GO:0044710,GO:0044711,GO:0044723,GO:0044763,GO:0046351,GO:0071704,GO:…	GO:0003824; GO:0005515; GO:0005634; GO:0005975; GO:0006355		K01236
chr2	Smic36031	+	777767	785266	sp|Q8PR13|GLGB1_XANAC	1,4-alpha-glucan branching enzyme GlgB 1 OS=Xanthomonas axonopodis pv. citri (strain 306) GN=glgB1 PE=3 SV=1			GO:0000271,GO:0003674,GO:0003824,GO:0003844,GO:0004553,GO:0005488,GO:0005975,GO:0005976,GO:0005977,GO:0005978,GO:0006073,GO:0006091,GO:0006112,GO:0008150,GO:0008152,GO:0009058,GO:0009059,GO:0009250,GO:0009987,GO:0015980,GO:0016051,GO:0016740,GO:0016757,GO:0016758,GO:0016787,GO:0016798,GO:0033692,GO:0034637,GO:0034645,GO:0043167,GO:0043169,GO:0043170,GO:0044042,GO:0044237,GO:0044238,GO:0044249,GO:…		K00700
chr2	Smic36030	-	785623	787364
chr2	Smic36029	+	787851	791563
chr2	Smic36028	+	791623	806939	sp|Q9FMD3|PP389_ARATH	Pentatricopeptide repeat-containing protein At5g16640, mitochondrial OS=Arabidopsis thaliana GN=At5g16640 PE=2 SV=1			GO:0005575,GO:0005739,GO:0043226,GO:0043227,GO:0043229,GO:0043231,GO:0044424,GO:0044444,GO:0044464	GO:0005515
chr2	Smic36027	+	807438	814526	sp|Q9SIC9|PP178_ARATH	Pentatricopeptide repeat-containing protein At2g31400, chloroplastic OS=Arabidopsis thaliana GN=At2g31400 PE=2 SV=1			GO:0003674,GO:0003676,GO:0003677,GO:0005488,GO:0005575,GO:0007165,GO:0008150,GO:0009507,GO:0009536,GO:0009987,GO:0010019,GO:0031930,GO:0043226,GO:0043227,GO:0043229,GO:0043231,GO:0044424,GO:0044444,GO:0044464,GO:0050789,GO:0050794,GO:0050896,GO:0051716,GO:0065007,GO:0097159,GO:1901363	GO:0005515
chr2	Smic36026	-	814695	815603
chr2	Smic36025	+	815688	826358
chr2	Smic36024	+	832147	834136
chr2	Smic36023	+	834458	837643
chr2	Smic36022	-	850964	859923
chr2	Smic36021	-	860112	860941
chr2	Smic36020	-	861196	865226	tr|K7HVV2|K7HVV2_CAEJA	Uncharacterized protein OS=Caenorhabditis japonica GN=WBGene00211466 PE=4 SV=1			GO:0003674,GO:0003676,GO:0003723,GO:0003824,GO:0003964,GO:0005488,GO:0006139,GO:0006259,GO:0006260,GO:0006278,GO:0006725,GO:0006807,GO:0008150,GO:0008152,GO:0009058,GO:0009059,GO:0009987,GO:0016740,GO:0016772,GO:0016779,GO:0034061,GO:0034641,GO:0034645,GO:0043170,GO:0044237,GO:0044238,GO:0044249,GO:0044260,GO:0046483,GO:0071704,GO:0090304,GO:0097159,GO:1901360,GO:1901363,GO:1901576
chr2	Smic36019	+	866312	867537
chr2	Smic36018	-	867594	875044	tr|D7FPR4|D7FPR4_ECTSI	Hypothetical leucine rich repeat calcium binding protein OS=Ectocarpus siliculosus GN=Esi_0195_0049 PE=4 SV=1			GO:0003674,GO:0005488,GO:0005509,GO:0043167,GO:0043169,GO:0046872	GO:0005509
chr2	Smic36017	-	875273	875765	tr|R1BEP3|R1BEP3_EMIHU	Uncharacterized protein OS=Emiliania huxleyi CCMP1516 GN=EMIHUDRAFT_249384 PE=4 SV=1			GO:0000166,GO:0001882,GO:0001883,GO:0003674,GO:0005488,GO:0005524,GO:0017076,GO:0030554,GO:0032549,GO:0032550,GO:0032553,GO:0032555,GO:0032559,GO:0035639,GO:0036094,GO:0043167,GO:0043168,GO:0043169,GO:0046872,GO:0097159,GO:0097367,GO:1901265,GO:1901363
chr2	Smic36016	-	875825	889868	sp|Q981V0|ARLY2_RHILO	Argininosuccinate lyase 2 OS=Rhizobium loti (strain MAFF303099) GN=argH2 PE=3 SV=1			GO:0000166,GO:0001882,GO:0001883,GO:0003674,GO:0003824,GO:0004056,GO:0005488,GO:0005524,GO:0005575,GO:0005737,GO:0006082,GO:0006520,GO:0006525,GO:0006526,GO:0006591,GO:0006807,GO:0008150,GO:0008152,GO:0008652,GO:0009058,GO:0009064,GO:0009084,GO:0009987,GO:0016053,GO:0016829,GO:0016840,GO:0016842,GO:0017076,GO:0019752,GO:0030554,GO:0032549,GO:0032550,GO:0032553,GO:0032555,GO:0032559,GO:0035639,GO:…	GO:0004540; GO:0005515; GO:0005524; GO:0008033; GO:0046872		K01755
chr2	Smic36015	-	890356	892077
chr2	Smic36014	-	892734	901786	sp|Q9UU99|YJX4_SCHPO	CRAL-TRIO domain-containing protein C23B6.04c OS=Schizosaccharomyces pombe (strain 972 / ATCC 24843) GN=SPCC23B6.04c PE=1 SV=1			GO:0003674,GO:0005215,GO:0005319,GO:0005548,GO:0005575,GO:0005886,GO:0006066,GO:0006629,GO:0006694,GO:0006696,GO:0006810,GO:0006811,GO:0006820,GO:0006869,GO:0008150,GO:0008152,GO:0008202,GO:0008204,GO:0008526,GO:0008610,GO:0009058,GO:0009987,GO:0015711,GO:0015748,GO:0015914,GO:0016020,GO:0016125,GO:0016126,GO:0016128,GO:0016129,GO:0022892,GO:0044107,GO:0044108,GO:0044237,GO:0044238,GO:0044249,GO:…
chr2	Smic36013	-	902649	903901
chr2	Smic36012	-	904256	908808	sp|P08183|MDR1_HUMAN	Multidrug resistance protein 1 OS=Homo sapiens GN=ABCB1 PE=1 SV=3	Adenosinetriphosphatase; Nucleoside-triphosphate phosphatase	EC:3.6.1.3; EC:3.6.1.15	GO:0000086,GO:0000166,GO:0001882,GO:0001883,GO:0003674,GO:0003824,GO:0005215,GO:0005488,GO:0005515,GO:0005524,GO:0005575,GO:0005886,GO:0006139,GO:0006152,GO:0006163,GO:0006195,GO:0006200,GO:0006725,GO:0006753,GO:0006793,GO:0006796,GO:0006807,GO:0006810,GO:0006855,GO:0008150,GO:0008152,GO:0008283,GO:0008559,GO:0009056,GO:0009116,GO:0009117,GO:0009119,GO:0009123,GO:0009125,GO:0009126,GO:0009128,GO:…	GO:0005524; GO:0016021; GO:0016887; GO:0042626; GO:0055085	K05658	K05658
chr2	Smic36011	-	908968	917993	sp|Q3EDF8|PPR28_ARATH	Pentatricopeptide repeat-containing protein At1g09900 OS=Arabidopsis thaliana GN=At1g09900 PE=2 SV=1			GO:0003674,GO:0005575,GO:0016020	GO:0005515
chr2	Smic7073	+	923525	931350
chr2	Smic7072	-	932750	934342
chr2	Smic7071	+	938986	961041	sp|Q8H1Z0|CER3_ARATH	Protein ECERIFERUM 3 OS=Arabidopsis thaliana GN=CER3 PE=1 SV=1			GO:0000038,GO:0003006,GO:0003674,GO:0003824,GO:0005488,GO:0005506,GO:0005575,GO:0005783,GO:0005789,GO:0005886,GO:0006082,GO:0006629,GO:0006631,GO:0006633,GO:0006723,GO:0008150,GO:0008152,GO:0008610,GO:0009058,GO:0009987,GO:0010025,GO:0010166,GO:0016020,GO:0016021,GO:0016053,GO:0016491,GO:0019752,GO:0022412,GO:0022414,GO:0030154,GO:0031090,GO:0032502,GO:0032787,GO:0042335,GO:0043167,GO:0043169,GO:…	GO:0005216; GO:0005506; GO:0006811; GO:0008610; GO:0016020; GO:0016491; GO:0055085; GO:0055114
chr2	Smic7070	+	962557	973142	tr|C5KG84|C5KG84_PERM5	Putative uncharacterized protein OS=Perkinsus marinus (strain ATCC 50983 / TXsc) GN=Pmar_PMAR021038 PE=4 SV=1			GO:0000166,GO:0003674,GO:0003676,GO:0005488,GO:0036094,GO:0097159,GO:1901265,GO:1901363
chr2	Smic7069	-	977656	981890
chr2	Smic7068	-	1014128	1044204	sp|Q9SIC9|PP178_ARATH	Pentatricopeptide repeat-containing protein At2g31400, chloroplastic OS=Arabidopsis thaliana GN=At2g31400 PE=2 SV=1			GO:0003674,GO:0003676,GO:0003677,GO:0005488,GO:0005575,GO:0007165,GO:0008150,GO:0009507,GO:0009536,GO:0009987,GO:0010019,GO:0031930,GO:0043226,GO:0043227,GO:0043229,GO:0043231,GO:0044424,GO:0044444,GO:0044464,GO:0050789,GO:0050794,GO:0050896,GO:0051716,GO:0065007,GO:0097159,GO:1901363	GO:0005515; GO:0046872
chr2	Smic7067	-	1044544	1047347	sp|P76113|CURA_ECOLI	NADPH-dependent curcumin reductase OS=Escherichia coli (strain K12) GN=curA PE=1 SV=3			GO:0003674,GO:0003824,GO:0005488,GO:0008150,GO:0008152,GO:0008270,GO:0016491,GO:0016627,GO:0016628,GO:0043167,GO:0043169,GO:0044699,GO:0044710,GO:0046872,GO:0046914,GO:0055114	GO:0016491; GO:0055114
chr2	Smic7066	-	1049040	1050842
chr2	Smic7065	-	1054029	1072877	sp|Q06135|GAS2_YEAST	1,3-beta-glucanosyltransferase GAS2 OS=Saccharomyces cerevisiae (strain ATCC 204508 / S288c) GN=GAS2 PE=1 SV=1			GO:0003006,GO:0003674,GO:0003824,GO:0005575,GO:0005886,GO:0005975,GO:0008150,GO:0008152,GO:0009987,GO:0010927,GO:0016020,GO:0016043,GO:0016740,GO:0022402,GO:0022414,GO:0022607,GO:0030476,GO:0031225,GO:0031505,GO:0032502,GO:0042123,GO:0042124,GO:0042244,GO:0044238,GO:0044425,GO:0044464,GO:0044699,GO:0044702,GO:0044763,GO:0044767,GO:0045229,GO:0048610,GO:0048646,GO:0070726,GO:0071554,GO:0071555,GO:…	GO:0005576; GO:0005975; GO:0030248	K22834
chr2	Smic7064	-	1073385	1087694	sp|Q6NQA8|APY5_ARATH	Probable apyrase 5 OS=Arabidopsis thaliana GN=APY5 PE=2 SV=1			GO:0000166,GO:0001882,GO:0001883,GO:0003674,GO:0003824,GO:0005488,GO:0005524,GO:0005575,GO:0005773,GO:0008150,GO:0008152,GO:0016020,GO:0016021,GO:0016787,GO:0017076,GO:0030554,GO:0032549,GO:0032550,GO:0032553,GO:0032555,GO:0032559,GO:0035639,GO:0036094,GO:0043167,GO:0043168,GO:0043226,GO:0043227,GO:0043229,GO:0043231,GO:0044424,GO:0044425,GO:0044444,GO:0044464,GO:0097159,GO:0097367,GO:1901265,GO:…	GO:0016787	K01510	K01510
chr2	Smic7063	-	1087762	1095711	sp|Q6NPM8|HIS7_ARATH	Bifunctional phosphatase IMPL2, chloroplastic OS=Arabidopsis thaliana GN=HISN7 PE=1 SV=1			GO:0000105,GO:0003674,GO:0003824,GO:0004401,GO:0005488,GO:0005575,GO:0005975,GO:0006020,GO:0006021,GO:0006066,GO:0006082,GO:0006520,GO:0006547,GO:0006629,GO:0006644,GO:0006650,GO:0006725,GO:0006793,GO:0006796,GO:0006807,GO:0008150,GO:0008152,GO:0008652,GO:0008934,GO:0009058,GO:0009507,GO:0009536,GO:0009987,GO:0016051,GO:0016053,GO:0016310,GO:0016311,GO:0016787,GO:0016788,GO:0016791,GO:0018130,GO:…	GO:0016787; GO:0046854	K18649	K18649
chr2	Smic7062	-	1095956	1099598
chr2	Smic7061	-	1099894	1141835	sp|Q9UJX6|ANC2_HUMAN	Anaphase-promoting complex subunit 2 OS=Homo sapiens GN=ANAPC2 PE=1 SV=1			GO:0000075,GO:0000079,GO:0000151,GO:0000152,GO:0000209,GO:0000278,GO:0000280,GO:0001558,GO:0001932,GO:0003674,GO:0003824,GO:0004842,GO:0005488,GO:0005515,GO:0005575,GO:0005634,GO:0005654,GO:0005680,GO:0005829,GO:0006464,GO:0006508,GO:0006511,GO:0006996,GO:0007049,GO:0007067,GO:0007088,GO:0007093,GO:0007094,GO:0007346,GO:0007399,GO:0008054,GO:0008150,GO:0008152,GO:0009056,GO:0009057,GO:0009892,GO:…	GO:0006511; GO:0031625	K03349	K03349
chr2	Smic7060	-	1142006	1160439
chr2	Smic7059	-	1161816	1172086	sp|P22513|G3PG_TRYCR	Glyceraldehyde-3-phosphate dehydrogenase, glycosomal OS=Trypanosoma cruzi PE=1 SV=1			GO:0000166,GO:0003674,GO:0003824,GO:0004365,GO:0005488,GO:0005575,GO:0005777,GO:0005975,GO:0005996,GO:0006006,GO:0006082,GO:0006090,GO:0006091,GO:0006096,GO:0008150,GO:0008152,GO:0009056,GO:0009987,GO:0016052,GO:0016491,GO:0016620,GO:0016903,GO:0019318,GO:0019752,GO:0020015,GO:0032787,GO:0036094,GO:0042579,GO:0043226,GO:0043227,GO:0043229,GO:0043231,GO:0043436,GO:0044237,GO:0044238,GO:0044281,GO:…	GO:0006006; GO:0016620; GO:0050661; GO:0051287; GO:0055114	K00134
chr2	Smic7058	-	1172469	1180083	sp|C9D7C2|CAC1A_APIME	Voltage-dependent calcium channel type A subunit alpha-1 OS=Apis mellifera GN=CAC PE=2 SV=1			GO:0003674,GO:0005215,GO:0005216,GO:0005244,GO:0005245,GO:0005261,GO:0005262,GO:0005488,GO:0005509,GO:0005575,GO:0005891,GO:0006810,GO:0006811,GO:0006812,GO:0006816,GO:0008150,GO:0008324,GO:0009987,GO:0015075,GO:0015085,GO:0015267,GO:0016020,GO:0016021,GO:0022803,GO:0022832,GO:0022836,GO:0022838,GO:0022843,GO:0022857,GO:0022890,GO:0022891,GO:0022892,GO:0030001,GO:0032879,GO:0032991,GO:0034220,GO:…	GO:0005216; GO:0005509; GO:0006811; GO:0016020; GO:0055085
chr2	Smic7057	-	1180830	1221357	sp|P11435|CPPM_STRHY	Carboxyvinyl-carboxyphosphonate phosphorylmutase OS=Streptomyces hygroscopicus GN=bcpA PE=1 SV=3			GO:0003674,GO:0003824,GO:0008150,GO:0008152,GO:0008807,GO:0009058,GO:0009987,GO:0016740,GO:0016772,GO:0016780,GO:0016999,GO:0017000,GO:0017144,GO:0044237,GO:0044249	GO:0003824
chr2	Smic7056	-	1223475	1243950	gi|294866681|ref|XP_002764809.1|	conserved hypothetical protein [Perkinsus marinus ATCC 50983] >gi|239864556|gb|EEQ97526.1| conserved hypothetical protein [Perkinsus marinus ATCC 50983]
chr2	Smic7055	-	1248473	1249503
chr2	Smic7054	-	1262080	1275661	sp|P16157|ANK1_HUMAN	Ankyrin-1 OS=Homo sapiens GN=ANK1 PE=1 SV=3			GO:0003674,GO:0005198,GO:0005200,GO:0005488,GO:0005515,GO:0005575,GO:0005634,GO:0005737,GO:0005783,GO:0005829,GO:0005856,GO:0005886,GO:0006605,GO:0006612,GO:0006725,GO:0006778,GO:0006779,GO:0006807,GO:0006810,GO:0006811,GO:0006812,GO:0006886,GO:0006887,GO:0006888,GO:0006928,GO:0006996,GO:0007010,GO:0007163,GO:0007165,GO:0007411,GO:0008092,GO:0008093,GO:0008150,GO:0008152,GO:0009058,GO:0009987,GO:…	GO:0005515		K10380
chr2	Smic7053	-	1277983	1284170	sp|Q9UJX0|OSGI1_HUMAN	Oxidative stress-induced growth inhibitor 1 OS=Homo sapiens GN=OSGIN1 PE=2 SV=3			GO:0001558,GO:0003674,GO:0005102,GO:0005488,GO:0005515,GO:0005575,GO:0007275,GO:0008083,GO:0008150,GO:0009987,GO:0030154,GO:0030308,GO:0032501,GO:0032502,GO:0040008,GO:0044699,GO:0044707,GO:0044763,GO:0044767,GO:0045926,GO:0048519,GO:0048523,GO:0048869,GO:0050789,GO:0050794,GO:0051128,GO:0065007
chr2	Smic7052	-	1284909	1292052
chr2	Smic7051	-	1293580	1329439	sp|Q69JW3|SUT5_ORYSJ	Sucrose transport protein SUT5 OS=Oryza sativa subsp. japonica GN=SUT5 PE=1 SV=1	Peptidylprolyl isomerase	EC:5.2.1.8	GO:0003674,GO:0005215,GO:0005351,GO:0005363,GO:0005364,GO:0005402,GO:0005575,GO:0005886,GO:0005887,GO:0005975,GO:0005984,GO:0005985,GO:0006810,GO:0008150,GO:0008152,GO:0008324,GO:0008506,GO:0008515,GO:0008643,GO:0009311,GO:0009987,GO:0015075,GO:0015144,GO:0015154,GO:0015157,GO:0015291,GO:0015293,GO:0015294,GO:0015295,GO:0015573,GO:0015665,GO:0015759,GO:0015766,GO:0015768,GO:0015770,GO:0015772,GO:…	GO:0003755
chr2	Smic7050	-	1329667	1339380
chr2	Smic7049	-	1341771	1407474	sp|P25248|ACEA_BRANA	Isocitrate lyase OS=Brassica napus PE=2 SV=1	Isocitrate lyase	EC:4.1.3.1	GO:0003674,GO:0003824,GO:0004451,GO:0005575,GO:0005777,GO:0005975,GO:0006081,GO:0006082,GO:0006097,GO:0006099,GO:0008150,GO:0008152,GO:0009514,GO:0009987,GO:0016829,GO:0016830,GO:0016833,GO:0019752,GO:0032787,GO:0042579,GO:0043226,GO:0043227,GO:0043229,GO:0043231,GO:0043436,GO:0044237,GO:0044238,GO:0044262,GO:0044281,GO:0044424,GO:0044444,GO:0044464,GO:0044699,GO:0044710,GO:0044723,GO:0044763,GO:…	GO:0004451; GO:0010207; GO:0019752	K01637
chr2	Smic7048	-	1408060	1409873	sp|Q9FN03|UVR8_ARATH	Ultraviolet-B receptor UVR8 OS=Arabidopsis thaliana GN=UVR8 PE=1 SV=1			GO:0000785,GO:0003674,GO:0003682,GO:0004871,GO:0004872,GO:0005085,GO:0005488,GO:0005515,GO:0005575,GO:0005634,GO:0005737,GO:0005829,GO:0005975,GO:0005996,GO:0006006,GO:0006007,GO:0006140,GO:0006464,GO:0007165,GO:0008150,GO:0008152,GO:0009056,GO:0009118,GO:0009314,GO:0009411,GO:0009416,GO:0009605,GO:0009628,GO:0009649,GO:0009881,GO:0009894,GO:0009987,GO:0010224,GO:0016052,GO:0018298,GO:0019219,GO:…
chr2	Smic7047	-	1413399	1427259	sp|P16157|ANK1_HUMAN	Ankyrin-1 OS=Homo sapiens GN=ANK1 PE=1 SV=3			GO:0003674,GO:0005198,GO:0005200,GO:0005488,GO:0005515,GO:0005575,GO:0005634,GO:0005737,GO:0005783,GO:0005829,GO:0005856,GO:0005886,GO:0006605,GO:0006612,GO:0006725,GO:0006778,GO:0006779,GO:0006807,GO:0006810,GO:0006811,GO:0006812,GO:0006886,GO:0006887,GO:0006888,GO:0006928,GO:0006996,GO:0007010,GO:0007163,GO:0007165,GO:0007411,GO:0008092,GO:0008093,GO:0008150,GO:0008152,GO:0009058,GO:0009987,GO:…	GO:0005515		K10380
chr2	Smic7046	-	1427956	1434587	gi|653222822|ref|WP_027435367.1|	hypothetical protein [Lachnospiraceae bacterium AB2028]
chr2	Smic7045	-	1435197	1482336	sp|Q54KR1|SYCC_DICDI	Cysteine--tRNA ligase, cytoplasmic OS=Dictyostelium discoideum GN=cysS PE=3 SV=1			GO:0000049,GO:0000166,GO:0001882,GO:0001883,GO:0003674,GO:0003676,GO:0003723,GO:0003824,GO:0004812,GO:0004817,GO:0005488,GO:0005524,GO:0005575,GO:0005737,GO:0005829,GO:0006082,GO:0006139,GO:0006399,GO:0006412,GO:0006418,GO:0006423,GO:0006520,GO:0006725,GO:0006807,GO:0006810,GO:0006897,GO:0006907,GO:0008150,GO:0008152,GO:0009058,GO:0009059,GO:0009987,GO:0016023,GO:0016070,GO:0016192,GO:0016874,GO:…		K01883	K01883
chr2	Smic7044	-	1485563	1487025	gi|224009554|ref|XP_002293735.1|	predicted protein [Thalassiosira pseudonana CCMP1335] >gi|220970407|gb|EED88744.1| predicted protein [Thalassiosira pseudonana CCMP1335]
chr2	Smic7043	-	1487175	1517096	sp|Q7KN90|SYCC_DROME	Cysteine--tRNA ligase, cytoplasmic OS=Drosophila melanogaster GN=Aats-cys PE=1 SV=1			GO:0000049,GO:0000166,GO:0001882,GO:0001883,GO:0003674,GO:0003676,GO:0003723,GO:0003824,GO:0004812,GO:0004817,GO:0005488,GO:0005524,GO:0005575,GO:0005737,GO:0005829,GO:0006082,GO:0006139,GO:0006399,GO:0006412,GO:0006418,GO:0006423,GO:0006520,GO:0006725,GO:0006807,GO:0008150,GO:0008152,GO:0009058,GO:0009059,GO:0009987,GO:0016070,GO:0016874,GO:0016875,GO:0016876,GO:0017076,GO:0019538,GO:0019752,GO:…	GO:0005515		K01883
chr2	Smic7042	-	1517402	1548450	sp|Q9VGR2|NDUF7_DROME	NADH dehydrogenase [ubiquinone] complex I, assembly factor 7 homolog OS=Drosophila melanogaster GN=CG17726 PE=1 SV=1			GO:0003674,GO:0005575,GO:0005739,GO:0006461,GO:0008150,GO:0010257,GO:0016043,GO:0022607,GO:0032981,GO:0033108,GO:0034622,GO:0043226,GO:0043227,GO:0043229,GO:0043231,GO:0043623,GO:0043933,GO:0044085,GO:0044424,GO:0044444,GO:0044464,GO:0065003,GO:0070271,GO:0071822,GO:0071840,GO:0097031
chr2	Smic7041	-	1554036	1607156	sp|P48727|GLC7B_CAEEL	Serine/threonine-protein phosphatase PP1-beta OS=Caenorhabditis elegans GN=gsp-2 PE=2 SV=1	Protein-serine/threonine phosphatase	EC:3.1.3.16	GO:0000280,GO:0003674,GO:0003824,GO:0004721,GO:0004722,GO:0005488,GO:0005515,GO:0005575,GO:0005634,GO:0005694,GO:0005737,GO:0006325,GO:0006464,GO:0006470,GO:0006793,GO:0006796,GO:0006996,GO:0007049,GO:0007067,GO:0007126,GO:0007275,GO:0008150,GO:0008152,GO:0009987,GO:0016020,GO:0016043,GO:0016311,GO:0016568,GO:0016787,GO:0016788,GO:0016791,GO:0019538,GO:0022402,GO:0031090,GO:0031965,GO:0032501,GO:…	GO:0000164; GO:0004722; GO:0072357	K06269	K06269
chr2	Smic7040	-	1613978	1630227	sp|Q9UW86|PP1_NEUCR	Serine/threonine-protein phosphatase PP1 OS=Neurospora crassa (strain ATCC 24698 / 74-OR23-1A / CBS 708.71 / DSM 1257 / FGSC 987) GN=pph-3 PE=2 SV=1			GO:0000003,GO:0000075,GO:0000076,GO:0000077,GO:0000164,GO:0000280,GO:0000776,GO:0000777,GO:0000778,GO:0000903,GO:0001400,GO:0003006,GO:0003674,GO:0003824,GO:0004721,GO:0004722,GO:0005488,GO:0005575,GO:0005730,GO:0005737,GO:0005815,GO:0005816,GO:0005847,GO:0005849,GO:0005935,GO:0005975,GO:0005976,GO:0005977,GO:0006073,GO:0006091,GO:0006109,GO:0006112,GO:0006139,GO:0006259,GO:0006325,GO:0006353,GO:…	GO:0016787	K06269	K06269
chr2	Smic7039	-	1649440	1698266	sp|E0ZS47|UREG_ORYSI	Urease accessory protein G OS=Oryza sativa subsp. indica GN=UREG PE=2 SV=1	Nucleoside-triphosphate phosphatase	EC:3.6.1.15	GO:0000166,GO:0001882,GO:0001883,GO:0003674,GO:0003824,GO:0003924,GO:0005488,GO:0005515,GO:0005524,GO:0005525,GO:0005575,GO:0005737,GO:0006139,GO:0006152,GO:0006163,GO:0006184,GO:0006195,GO:0006725,GO:0006753,GO:0006793,GO:0006796,GO:0006807,GO:0008150,GO:0008152,GO:0009056,GO:0009116,GO:0009117,GO:0009119,GO:0009141,GO:0009143,GO:0009144,GO:0009146,GO:0009150,GO:0009154,GO:0009164,GO:0009166,GO:…	GO:0003676; GO:0003924; GO:0006807; GO:0016151
chr2	Smic7038	-	1700558	1719734
chr2	Smic7037	-	1725311	1726200
chr2	Smic7036	-	1734773	1774950
chr2	Smic7034	-	1801822	1808489	sp|Q9H9V4|RN122_HUMAN	RING finger protein 122 OS=Homo sapiens GN=RNF122 PE=2 SV=2			GO:0003674,GO:0005488,GO:0005575,GO:0005783,GO:0005794,GO:0008270,GO:0016020,GO:0016021,GO:0043167,GO:0043169,GO:0043226,GO:0043227,GO:0043229,GO:0043231,GO:0044424,GO:0044425,GO:0044444,GO:0044464,GO:0046872,GO:0046914
chr2	Smic7033	+	1811964	1812324	tr|G3HQW6|G3HQW6_CRIGR	Xin actin-binding repeat-containing protein 1 OS=Cricetulus griseus GN=I79_013222 PE=4 SV=1			GO:0003674,GO:0003779,GO:0005488,GO:0005515,GO:0005575,GO:0006996,GO:0007010,GO:0008092,GO:0008150,GO:0009987,GO:0016043,GO:0030029,GO:0030036,GO:0030054,GO:0044699,GO:0044763,GO:0071840,GO:1902589
chr2	Smic7032	-	1813402	1827786
chr2	Smic7031	-	1832747	1838954	sp|Q03278|PO21_NASVI	Retrovirus-related Pol polyprotein from type-1 retrotransposable element R2 (Fragment) OS=Nasonia vitripennis PE=4 SV=2			GO:0003674,GO:0003676,GO:0003723,GO:0003824,GO:0003964,GO:0004518,GO:0004519,GO:0005488,GO:0006139,GO:0006259,GO:0006260,GO:0006278,GO:0006725,GO:0006807,GO:0008150,GO:0008152,GO:0009058,GO:0009059,GO:0009987,GO:0016740,GO:0016772,GO:0016779,GO:0016787,GO:0016788,GO:0034061,GO:0034641,GO:0034645,GO:0043167,GO:0043169,GO:0043170,GO:0044237,GO:0044238,GO:0044249,GO:0044260,GO:0046483,GO:0046872,GO:…
chr2	Smic7030	-	1842098	1878526	tr|R1FCC9|R1FCC9_EMIHU	Uncharacterized protein OS=Emiliania huxleyi CCMP1516 GN=EMIHUDRAFT_434014 PE=4 SV=1			GO:0003674,GO:0005488,GO:0030246
chr2	Smic7029	-	1884580	1886377
chr2	Smic7028	-	1889318	1897814
chr2	Smic7027	-	1902254	1912180	sp|P47980|TIS1_DROME	Protein TIS11 OS=Drosophila melanogaster GN=Tis11 PE=2 SV=2			GO:0003674,GO:0003676,GO:0003677,GO:0003723,GO:0003729,GO:0003730,GO:0005488,GO:0005575,GO:0005634,GO:0008150,GO:0009892,GO:0009987,GO:0010468,GO:0010605,GO:0010608,GO:0010629,GO:0016246,GO:0016441,GO:0016458,GO:0019222,GO:0031047,GO:0035194,GO:0040029,GO:0043167,GO:0043169,GO:0043226,GO:0043227,GO:0043229,GO:0043231,GO:0043487,GO:0043488,GO:0044424,GO:0044464,GO:0044699,GO:0044763,GO:0044822,GO:…	GO:0046872		K15308
chr2	Smic7026	+	1912667	1915228
chr2	Smic7025	-	1917475	1953212	sp|Q9SMH3|DYH1A_CHLRE	Dynein-1-alpha heavy chain, flagellar inner arm I1 complex OS=Chlamydomonas reinhardtii GN=DHC1 PE=1 SV=1	Nucleoside-triphosphate phosphatase	EC:3.6.1.15	GO:0000166,GO:0001882,GO:0001883,GO:0003674,GO:0003774,GO:0003777,GO:0003824,GO:0005488,GO:0005524,GO:0005575,GO:0005737,GO:0005856,GO:0005874,GO:0005875,GO:0005929,GO:0006139,GO:0006152,GO:0006163,GO:0006195,GO:0006200,GO:0006725,GO:0006753,GO:0006793,GO:0006796,GO:0006807,GO:0006928,GO:0007017,GO:0007018,GO:0008150,GO:0008152,GO:0009056,GO:0009116,GO:0009117,GO:0009119,GO:0009123,GO:0009125,GO:…	GO:0003777; GO:0005524; GO:0007018; GO:0030286	K10408
chr2	Smic7024	-	1954690	1965775	tr|C5LBC3|C5LBC3_PERM5	Putative uncharacterized protein OS=Perkinsus marinus (strain ATCC 50983 / TXsc) GN=Pmar_PMAR028239 PE=4 SV=1			GO:0003674,GO:0003824,GO:0008150,GO:0008152,GO:0016740,GO:0016772
chr2	Smic7023	-	1965844	1981800	tr|C5LBC3|C5LBC3_PERM5	Putative uncharacterized protein OS=Perkinsus marinus (strain ATCC 50983 / TXsc) GN=Pmar_PMAR028239 PE=4 SV=1			GO:0003674,GO:0003824,GO:0008150,GO:0008152,GO:0016740,GO:0016772
chr2	Smic7022	-	1983156	1990628	tr|W7XFG0|W7XFG0_TETTS	Cyclic nucleotide-binding domain protein OS=Tetrahymena thermophila (strain SB210) GN=TTHERM_000558549 PE=4 SV=1			GO:0003674,GO:0003676,GO:0005488,GO:0008270,GO:0043167,GO:0043169,GO:0046872,GO:0046914,GO:0097159,GO:1901363
chr2	Smic7021	-	1991770	1992860	gi|397633980|gb|EJK71218.1|	hypothetical protein THAOC_07364 [Thalassiosira oceanica]
chr2	Smic7020	-	1993573	2009790
chr2	Smic7019	-	2010911	2012977	tr|Q02BD8|Q02BD8_SOLUE	Methyltransferase FkbM family OS=Solibacter usitatus (strain Ellin6076) GN=Acid_0623 PE=4 SV=1			GO:0003674,GO:0003824,GO:0008150,GO:0008152,GO:0008168,GO:0016740,GO:0016741,GO:0032259
chr2	Smic7017	+	2021058	2021877						GO:0003676; GO:0004519
chr2	Smic7016	-	2022236	2036297	tr|Q6ATH6|Q6ATH6_ORYSJ	Putative polyprotein OS=Oryza sativa subsp. japonica GN=OSJNBa0093E24.5 PE=4 SV=1			GO:0003674,GO:0003676,GO:0005488,GO:0006139,GO:0006259,GO:0006725,GO:0006807,GO:0008150,GO:0008152,GO:0008270,GO:0009987,GO:0015074,GO:0034641,GO:0043167,GO:0043169,GO:0043170,GO:0044237,GO:0044238,GO:0044260,GO:0046483,GO:0046872,GO:0046914,GO:0071704,GO:0090304,GO:0097159,GO:1901360,GO:1901363	GO:0003677; GO:0006310; GO:0015074
chr2	Smic43241	+	2038485	2040840
chr2	Smic42575	-	2090681	2105193	sp|Q55DA0|ABCGM_DICDI	ABC transporter G family member 22 OS=Dictyostelium discoideum GN=abcG22 PE=2 SV=1	Adenosinetriphosphatase; Nucleoside-triphosphate phosphatase	EC:3.6.1.3; EC:3.6.1.15	GO:0000166,GO:0001882,GO:0001883,GO:0003006,GO:0003674,GO:0003824,GO:0005488,GO:0005524,GO:0005575,GO:0006139,GO:0006152,GO:0006163,GO:0006195,GO:0006200,GO:0006725,GO:0006753,GO:0006793,GO:0006796,GO:0006807,GO:0006810,GO:0006928,GO:0008150,GO:0008152,GO:0009056,GO:0009116,GO:0009117,GO:0009119,GO:0009123,GO:0009125,GO:0009126,GO:0009128,GO:0009141,GO:0009143,GO:0009144,GO:0009146,GO:0009150,GO:…	GO:0005524; GO:0016887		K05681
chr2	Smic42576	-	2108555	2112880
chr2	Smic42577	+	2113008	2114737	sp|Q47879|ICEN_PANAN	Ice nucleation protein InaU OS=Pantoea ananas GN=inaU PE=3 SV=1			GO:0003674,GO:0005488,GO:0005575,GO:0009279,GO:0016020,GO:0019867,GO:0044462,GO:0044464,GO:0050824,GO:0050825
chr2	Smic42578	-	2115465	2125198	sp|Q9L9D7|COCE_RHOSM	Cocaine esterase OS=Rhodococcus sp. (strain MB1 Bresler) GN=cocE PE=1 SV=1	Acting on peptide bonds (peptidases)	EC:3.4.11	GO:0003674,GO:0003824,GO:0004177,GO:0005575,GO:0005737,GO:0006508,GO:0006807,GO:0008150,GO:0008152,GO:0008233,GO:0008238,GO:0008239,GO:0009056,GO:0009820,GO:0009822,GO:0009987,GO:0016787,GO:0017144,GO:0019538,GO:0034641,GO:0042737,GO:0043170,GO:0044237,GO:0044238,GO:0044248,GO:0044270,GO:0044424,GO:0044464,GO:0046448,GO:0046483,GO:0046700,GO:0050783,GO:0050784,GO:0070011,GO:0071704,GO:1901360,GO:…	GO:0008239	K06978
chr2	Smic42579	-	2125248	2156336	sp|P04146|COPIA_DROME	Copia protein OS=Drosophila melanogaster GN=GIP PE=1 SV=3			GO:0000166,GO:0001882,GO:0001883,GO:0003674,GO:0003676,GO:0003824,GO:0004175,GO:0004190,GO:0005488,GO:0005524,GO:0006139,GO:0006259,GO:0006508,GO:0006725,GO:0006807,GO:0008150,GO:0008152,GO:0008233,GO:0008270,GO:0009987,GO:0015074,GO:0016787,GO:0017076,GO:0019538,GO:0030554,GO:0032549,GO:0032550,GO:0032553,GO:0032555,GO:0032559,GO:0034641,GO:0035639,GO:0036094,GO:0043167,GO:0043168,GO:0043169,GO:…	GO:0003676; GO:0008270; GO:0015074
chr2	Smic10279	+	2160816	2163481	sp|P45844|ABCG1_HUMAN	ATP-binding cassette sub-family G member 1 OS=Homo sapiens GN=ABCG1 PE=1 SV=3			GO:0000139,GO:0000166,GO:0001882,GO:0001883,GO:0003674,GO:0003824,GO:0005215,GO:0005319,GO:0005488,GO:0005496,GO:0005515,GO:0005524,GO:0005543,GO:0005548,GO:0005575,GO:0005739,GO:0005768,GO:0005783,GO:0005789,GO:0005794,GO:0005886,GO:0005887,GO:0006066,GO:0006139,GO:0006152,GO:0006163,GO:0006195,GO:0006200,GO:0006355,GO:0006629,GO:0006725,GO:0006753,GO:0006793,GO:0006796,GO:0006807,GO:0006810,GO:…	GO:0016020		K05679
chr2	Smic10278	+	2166413	2181783
chr2	Smic10277	-	2186240	2189302
chr2	Smic10276	+	2196010	2224453
chr2	Smic10275	-	2224773	2227989	tr|A0A023F0F3|A0A023F0F3_TRIIF	Putative endonuclease-reverse transcriptase (Fragment) OS=Triatoma infestans PE=2 SV=1			GO:0003674,GO:0003676,GO:0003723,GO:0003824,GO:0003964,GO:0004518,GO:0004519,GO:0005488,GO:0006139,GO:0006259,GO:0006260,GO:0006278,GO:0006725,GO:0006807,GO:0008150,GO:0008152,GO:0009058,GO:0009059,GO:0009987,GO:0016740,GO:0016772,GO:0016779,GO:0016787,GO:0016788,GO:0034061,GO:0034641,GO:0034645,GO:0043170,GO:0044237,GO:0044238,GO:0044249,GO:0044260,GO:0046483,GO:0071704,GO:0090304,GO:0090305,GO:…
chr2	Smic10274	+	2230139	2231509						GO:0008168
chr2	Smic10273	+	2232993	2242489
chr2	Smic10272	+	2243972	2252480
chr2	Smic10271	-	2256163	2266980
chr2	Smic10270	+	2274338	2290689
chr2	Smic47094	+	2290397	2291613
chr2	Smic10269	+	2338940	2361431	sp|D3ZCM9|DAAF3_RAT	Dynein assembly factor 3, axonemal OS=Rattus norvegicus GN=Dnaaf3 PE=3 SV=1			GO:0005575,GO:0005737,GO:0006461,GO:0008150,GO:0009987,GO:0010927,GO:0016043,GO:0022607,GO:0030030,GO:0030031,GO:0032502,GO:0034622,GO:0042384,GO:0043623,GO:0043933,GO:0044424,GO:0044458,GO:0044464,GO:0044699,GO:0044763,GO:0044767,GO:0044782,GO:0048646,GO:0065003,GO:0070286,GO:0070925,GO:0071822,GO:0071840	GO:0070286	K19752
chr2	Smic10268	+	2394755	2448716
chr2	Smic10267	+	2456253	2478051	sp|Q7Z7G8|VP13B_HUMAN	Vacuolar protein sorting-associated protein 13B OS=Homo sapiens GN=VPS13B PE=1 SV=2			GO:0006810,GO:0008150,GO:0015031,GO:0045184,GO:0051234,GO:0071702
chr2	Smic10266	+	2487525	2498353
chr2	Smic10265	-	2518146	2522031	gi|489762958|ref|WP_003666895.1|	hypothetical protein [Moraxella catarrhalis] >gi|326570778|gb|EGE20803.1| hypothetical protein E9Q_00345 [Moraxella catarrhalis BC1]
chr2	Smic10264	+	2527151	2530358
chr2	Smic10263	+	2530455	2534588
chr2	Smic5826	+	2540574	2576010	sp|Q2T9W2|THUM3_BOVIN	THUMP domain-containing protein 3 OS=Bos taurus GN=THUMPD3 PE=2 SV=1			GO:0003674,GO:0003676,GO:0003723,GO:0003824,GO:0005488,GO:0008150,GO:0008152,GO:0008168,GO:0016740,GO:0016741,GO:0032259,GO:0097159,GO:1901363
chr2	Smic5827	+	2576212	2579104
chr2	Smic5828	+	2584044	2585655
chr2	Smic5829	+	2589353	2602019
chr2	Smic5830	+	2632019	2647628
chr2	Smic5831	+	2649614	2659617	sp|P04146|COPIA_DROME	Copia protein OS=Drosophila melanogaster GN=GIP PE=1 SV=3			GO:0000166,GO:0001882,GO:0001883,GO:0003674,GO:0003676,GO:0003824,GO:0004175,GO:0004190,GO:0005488,GO:0005524,GO:0006139,GO:0006259,GO:0006508,GO:0006725,GO:0006807,GO:0008150,GO:0008152,GO:0008233,GO:0008270,GO:0009987,GO:0015074,GO:0016787,GO:0017076,GO:0019538,GO:0030554,GO:0032549,GO:0032550,GO:0032553,GO:0032555,GO:0032559,GO:0034641,GO:0035639,GO:0036094,GO:0043167,GO:0043168,GO:0043169,GO:…	GO:0003676; GO:0008270; GO:0015074
chr2	Smic46809	+	2664863	2666559
chr2	Smic5837	+	2675143	2704915
chr2	Smic5838	+	2708142	2713302						GO:0046872
chr2	Smic5839	+	2741362	2757954
chr2	Smic5840	+	2783954	2788082
chr2	Smic5841	+	2808847	2815490
chr2	Smic16108	+	2816371	2833959
chr2	Smic16109	+	2834986	2920334	sp|P50850|YLXY_BACSU	Uncharacterized protein YlxY OS=Bacillus subtilis (strain 168) GN=ylxY PE=3 SV=2			GO:0003674,GO:0003824,GO:0005975,GO:0008150,GO:0008152,GO:0016787,GO:0016810,GO:0044238,GO:0071704	GO:0005975; GO:0016810
chr2	Smic16110	+	2921698	2925791
chr2	Smic16111	+	2926703	2927563
chr2	Smic16112	+	2927906	2929008
chr2	Smic16113	+	2929302	2966184
chr2	Smic16114	+	2971042	3021664	tr|D7F171|D7F171_BOMMO	Endonuclease-reverse transcriptase OS=Bombyx mori PE=4 SV=1			GO:0003674,GO:0003676,GO:0003723,GO:0003824,GO:0003964,GO:0004518,GO:0004519,GO:0005488,GO:0006139,GO:0006259,GO:0006260,GO:0006278,GO:0006725,GO:0006807,GO:0008150,GO:0008152,GO:0009058,GO:0009059,GO:0009987,GO:0016740,GO:0016772,GO:0016779,GO:0016787,GO:0016788,GO:0034061,GO:0034641,GO:0034645,GO:0043167,GO:0043169,GO:0043170,GO:0044237,GO:0044238,GO:0044249,GO:0044260,GO:0046483,GO:0046872,GO:…	GO:0003676
chr2	Smic16115	-	3030815	3064673
chr2	Smic16116	+	3088633	3092271
chr2	Smic16117	-	3099136	3123516						GO:0005515
chr2	Smic12191	-	3112580	3123516
chr2	Smic16119	-	3124719	3142469
chr2	Smic16120	+	3143530	3157107
chr2	Smic16121	+	3157316	3160122
chr2	Smic16122	-	3161984	3166299
chr2	Smic16123	-	3167178	3180159	tr|C5LNC2|C5LNC2_PERM5	Protein phosphatase 2C, putative OS=Perkinsus marinus (strain ATCC 50983 / TXsc) GN=Pmar_PMAR017991 PE=3 SV=1	Protein-serine/threonine phosphatase	EC:3.1.3.16	GO:0003674,GO:0003824,GO:0004721,GO:0004722,GO:0005488,GO:0006464,GO:0006470,GO:0006793,GO:0006796,GO:0008150,GO:0008152,GO:0009987,GO:0016311,GO:0016787,GO:0016788,GO:0016791,GO:0019538,GO:0036211,GO:0042578,GO:0043167,GO:0043169,GO:0043170,GO:0043412,GO:0044237,GO:0044238,GO:0044260,GO:0044267,GO:0046872,GO:0071704	GO:0004722; GO:0006470
chr2	Smic16124	-	3184237	3204668	gi|554931373|gb|ESL05895.1|	hypothetical protein TRSC58_06440 [Trypanosoma rangeli SC58]
chr2	Smic16125	-	3227472	3228987	sp|H1A988|C7254_GLYUR	11-oxo-beta-amyrin 30-oxidase OS=Glycyrrhiza uralensis GN=CYP72A154 PE=1 SV=1			GO:0003674,GO:0003824,GO:0004497,GO:0005488,GO:0005506,GO:0005575,GO:0006082,GO:0006629,GO:0006720,GO:0006721,GO:0006722,GO:0008150,GO:0008152,GO:0008299,GO:0008300,GO:0008610,GO:0009056,GO:0009058,GO:0009987,GO:0016020,GO:0016021,GO:0016042,GO:0016053,GO:0016104,GO:0016105,GO:0016114,GO:0016115,GO:0016491,GO:0016705,GO:0016709,GO:0019741,GO:0019742,GO:0019745,GO:0019752,GO:0020037,GO:0032787,GO:…	GO:0005506; GO:0016705; GO:0020037; GO:0055114
chr2	Smic16126	-	3245173	3249297	sp|Q09676|YA03_SCHPO	Probable phosphatase SPAC5H10.03 OS=Schizosaccharomyces pombe (strain 972 / ATCC 24843) GN=SPAC5H10.03 PE=3 SV=1			GO:0003674,GO:0003824,GO:0005575,GO:0005634,GO:0005829,GO:0008150,GO:0008152,GO:0016787,GO:0043226,GO:0043227,GO:0043229,GO:0043231,GO:0044424,GO:0044444,GO:0044464
chr2	Smic16127	-	3254706	3309255	sp|Q55DM5|S35B2_DICDI	Adenosine 3'-phospho 5'-phosphosulfate transporter 1 OS=Dictyostelium discoideum GN=slc35b2 PE=3 SV=1			GO:0000139,GO:0005575,GO:0005794,GO:0006810,GO:0006897,GO:0006907,GO:0008150,GO:0009987,GO:0016020,GO:0016021,GO:0016192,GO:0031090,GO:0043226,GO:0043227,GO:0043229,GO:0043231,GO:0044351,GO:0044422,GO:0044424,GO:0044425,GO:0044431,GO:0044444,GO:0044446,GO:0044464,GO:0044699,GO:0044763,GO:0044765,GO:0051234,GO:0055085,GO:0098588	GO:0005515; GO:0055085
chr2	Smic16128	-	3317248	3324896
chr2	Smic16130	-	3326032	3344263	tr|F0YA93|F0YA93_AURAN	Putative uncharacterized protein OS=Aureococcus anophagefferens GN=AURANDRAFT_71709 PE=4 SV=1			GO:0003674,GO:0003824,GO:0005215,GO:0005488,GO:0006810,GO:0008150,GO:0008152,GO:0016787,GO:0043167,GO:0043169,GO:0046872,GO:0051234
chr2	Smic16131	-	3347497	3348612	tr|A8IMQ0|A8IMQ0_CHLRE	DnaJ-like protein (Fragment) OS=Chlamydomonas reinhardtii GN=DNJ23 PE=4 SV=1			GO:0003006,GO:0005575,GO:0008150,GO:0009314,GO:0009416,GO:0009536,GO:0009628,GO:0009642,GO:0010228,GO:0022414,GO:0032502,GO:0043226,GO:0043227,GO:0043229,GO:0043231,GO:0044424,GO:0044444,GO:0044464,GO:0050896,GO:0055122
chr2	Smic16132	-	3359049	3361086	sp|Q03614|NTDO_CAEEL	Sodium-dependent dopamine transporter OS=Caenorhabditis elegans GN=dat-1 PE=2 SV=3			GO:0001504,GO:0001505,GO:0003674,GO:0005215,GO:0005216,GO:0005253,GO:0005254,GO:0005275,GO:0005326,GO:0005328,GO:0005329,GO:0005330,GO:0005575,GO:0006810,GO:0006811,GO:0006812,GO:0006820,GO:0006821,GO:0006836,GO:0008150,GO:0008324,GO:0008504,GO:0008509,GO:0009987,GO:0015075,GO:0015077,GO:0015081,GO:0015103,GO:0015108,GO:0015267,GO:0015291,GO:0015293,GO:0015294,GO:0015370,GO:0015698,GO:0015837,GO:…	GO:0005328; GO:0016021; GO:0055085		K05037
chr2	Smic16132	-	3360755	3364680	sp|Q03614|NTDO_CAEEL	Sodium-dependent dopamine transporter OS=Caenorhabditis elegans GN=dat-1 PE=2 SV=3			GO:0001504,GO:0001505,GO:0003674,GO:0005215,GO:0005216,GO:0005253,GO:0005254,GO:0005275,GO:0005326,GO:0005328,GO:0005329,GO:0005330,GO:0005575,GO:0006810,GO:0006811,GO:0006812,GO:0006820,GO:0006821,GO:0006836,GO:0008150,GO:0008324,GO:0008504,GO:0008509,GO:0009987,GO:0015075,GO:0015077,GO:0015081,GO:0015103,GO:0015108,GO:0015267,GO:0015291,GO:0015293,GO:0015294,GO:0015370,GO:0015698,GO:0015837,GO:…	GO:0005328; GO:0016021; GO:0055085		K05037
chr2	Smic16133	-	3364989	3384854	sp|Q55CS7|MPL1_DICDI	MAP kinase phosphatase with leucine-rich repeats protein 1 OS=Dictyostelium discoideum GN=mpl1 PE=2 SV=1	Protein-serine/threonine phosphatase	EC:3.1.3.16	GO:0001932,GO:0001933,GO:0003674,GO:0003824,GO:0004721,GO:0004725,GO:0005575,GO:0005576,GO:0006464,GO:0006469,GO:0006470,GO:0006793,GO:0006796,GO:0006935,GO:0008138,GO:0008150,GO:0008152,GO:0009605,GO:0009719,GO:0009892,GO:0009966,GO:0009968,GO:0009987,GO:0010033,GO:0010243,GO:0010563,GO:0010605,GO:0010646,GO:0010648,GO:0014070,GO:0014074,GO:0016311,GO:0016787,GO:0016788,GO:0016791,GO:0019220,GO:…	GO:0006470; GO:0008138
chr2	Smic16135	-	3389466	3397594						GO:0008146; GO:0016021
chr2	Smic16136	-	3399469	3422647	sp|P0C872|JMJD7_MOUSE	JmjC domain-containing protein 7 OS=Mus musculus GN=Jmjd7 PE=2 SV=1			GO:0003674,GO:0005575,GO:0008150		K19219
chr2	Smic16137	-	3424019	3451583
chr2	Smic33856	-	3454890	3478171	sp|Q3MDW2|CYC6_ANAVT	Cytochrome c6 OS=Anabaena variabilis (strain ATCC 29413 / PCC 7937) GN=petJ PE=3 SV=1			GO:0003674,GO:0005488,GO:0005506,GO:0005575,GO:0008150,GO:0008152,GO:0009055,GO:0009579,GO:0009987,GO:0015979,GO:0020037,GO:0031977,GO:0043167,GO:0043169,GO:0044237,GO:0044424,GO:0044436,GO:0044464,GO:0044699,GO:0044710,GO:0046872,GO:0046906,GO:0046914,GO:0055114,GO:0097159,GO:1901363	GO:0004672; GO:0005506; GO:0005524; GO:0006468; GO:0009055; GO:0020037		K08906
chr2	Smic47125	-	3477112	3478420	sp|O59697|PPK25_SCHPO	Serine/threonine-protein kinase ppk25 OS=Schizosaccharomyces pombe (strain 972 / ATCC 24843) GN=ppk25 PE=1 SV=1			GO:0000166,GO:0001882,GO:0001883,GO:0003674,GO:0003824,GO:0004672,GO:0004674,GO:0005488,GO:0005524,GO:0005575,GO:0005737,GO:0005829,GO:0006464,GO:0006468,GO:0006793,GO:0006796,GO:0007165,GO:0008150,GO:0008152,GO:0009987,GO:0016301,GO:0016310,GO:0016740,GO:0016772,GO:0016773,GO:0017076,GO:0019538,GO:0030554,GO:0032549,GO:0032550,GO:0032553,GO:0032555,GO:0032559,GO:0035639,GO:0036094,GO:0036211,GO:…	GO:0004672; GO:0005524; GO:0006468
chr2	Smic33857	-	3504734	3534451	sp|O13755|OSM1_SCHPO	Putative fumarate reductase OS=Schizosaccharomyces pombe (strain 972 / ATCC 24843) GN=osm1 PE=3 SV=1			GO:0000104,GO:0003674,GO:0003824,GO:0005575,GO:0005634,GO:0005737,GO:0005739,GO:0005829,GO:0006082,GO:0006099,GO:0006106,GO:0008150,GO:0008152,GO:0009987,GO:0016156,GO:0016491,GO:0016627,GO:0016628,GO:0019752,GO:0043226,GO:0043227,GO:0043229,GO:0043231,GO:0043436,GO:0043648,GO:0044237,GO:0044238,GO:0044281,GO:0044424,GO:0044444,GO:0044464,GO:0044699,GO:0044710,GO:0044763,GO:0055114,GO:0071704
chr2	Smic33858	-	3544974	3595553	sp|Q9ULJ7|ANR50_HUMAN	Ankyrin repeat domain-containing protein 50 OS=Homo sapiens GN=ANKRD50 PE=1 SV=4			GO:0003674,GO:0005488,GO:0005515	GO:0005515; GO:0046872
chr2	Smic33859	-	3602748	3609399	sp|P16157|ANK1_HUMAN	Ankyrin-1 OS=Homo sapiens GN=ANK1 PE=1 SV=3			GO:0003674,GO:0005198,GO:0005200,GO:0005488,GO:0005515,GO:0005575,GO:0005634,GO:0005737,GO:0005783,GO:0005829,GO:0005856,GO:0005886,GO:0006605,GO:0006612,GO:0006725,GO:0006778,GO:0006779,GO:0006807,GO:0006810,GO:0006811,GO:0006812,GO:0006886,GO:0006887,GO:0006888,GO:0006928,GO:0006996,GO:0007010,GO:0007163,GO:0007165,GO:0007411,GO:0008092,GO:0008093,GO:0008150,GO:0008152,GO:0009058,GO:0009987,GO:…	GO:0005515		K10380
chr2	Smic33860	-	3610346	3629948	sp|Q96Q83|ALKB3_HUMAN	Alpha-ketoglutarate-dependent dioxygenase alkB homolog 3 OS=Homo sapiens GN=ALKBH3 PE=1 SV=1			GO:0003674,GO:0003824,GO:0005488,GO:0005506,GO:0005515,GO:0005575,GO:0005634,GO:0005654,GO:0005737,GO:0006139,GO:0006259,GO:0006281,GO:0006304,GO:0006307,GO:0006725,GO:0006807,GO:0006950,GO:0006974,GO:0008150,GO:0008152,GO:0008198,GO:0008283,GO:0009987,GO:0010468,GO:0016491,GO:0016705,GO:0016706,GO:0016787,GO:0019222,GO:0019842,GO:0030246,GO:0031406,GO:0031418,GO:0032451,GO:0033554,GO:0034641,GO:…	GO:0006307; GO:0035552; GO:0051213
chr2	Smic33861	-	3632745	3638015	tr|R1BQ15|R1BQ15_EMIHU	Uncharacterized protein OS=Emiliania huxleyi CCMP1516 GN=EMIHUDRAFT_104476 PE=4 SV=1			GO:0003674,GO:0005488,GO:0006801,GO:0008150,GO:0008152,GO:0009987,GO:0043167,GO:0043169,GO:0044237,GO:0044699,GO:0044710,GO:0046872,GO:0055114,GO:0072593	GO:0006801; GO:0046872
chr2	Smic33862	-	3640979	3701341	sp|Q5UQE9|YL477_MIMIV	Uncharacterized peptidase C1-like protein L477 OS=Acanthamoeba polyphaga mimivirus GN=MIMI_L477 PE=3 SV=1			GO:0003674,GO:0003824,GO:0006508,GO:0008150,GO:0008152,GO:0008233,GO:0008234,GO:0016787,GO:0019538,GO:0043170,GO:0044238,GO:0070011,GO:0071704	GO:0004672; GO:0004842; GO:0005524; GO:0006468; GO:0006508; GO:0008234; GO:0016567
chr2	Smic33863	+	3701667	3705296
chr2	Smic33864	-	3705694	3710602	sp|A4IJY6|DNLJ_GEOTN	DNA ligase OS=Geobacillus thermodenitrificans (strain NG80-2) GN=ligA PE=3 SV=1			GO:0003674,GO:0003676,GO:0003677,GO:0003824,GO:0003909,GO:0003911,GO:0005488,GO:0006139,GO:0006259,GO:0006260,GO:0006266,GO:0006281,GO:0006725,GO:0006807,GO:0006950,GO:0006974,GO:0008150,GO:0008152,GO:0009058,GO:0009059,GO:0009987,GO:0016874,GO:0016886,GO:0033554,GO:0034641,GO:0034645,GO:0043167,GO:0043169,GO:0043170,GO:0044237,GO:0044238,GO:0044249,GO:0044260,GO:0044699,GO:0044710,GO:0044763,GO:…			K01972
chr2	Smic33865	-	3713669	3715355	sp|O13755|OSM1_SCHPO	Putative fumarate reductase OS=Schizosaccharomyces pombe (strain 972 / ATCC 24843) GN=osm1 PE=3 SV=1			GO:0000104,GO:0003674,GO:0003824,GO:0005575,GO:0005634,GO:0005737,GO:0005739,GO:0005829,GO:0006082,GO:0006099,GO:0006106,GO:0008150,GO:0008152,GO:0009987,GO:0016156,GO:0016491,GO:0016627,GO:0016628,GO:0019752,GO:0043226,GO:0043227,GO:0043229,GO:0043231,GO:0043436,GO:0043648,GO:0044237,GO:0044238,GO:0044281,GO:0044424,GO:0044444,GO:0044464,GO:0044699,GO:0044710,GO:0044763,GO:0055114,GO:0071704
chr2	Smic33866	-	3715868	3718183
chr2	Smic14850	+	3721272	3721655
chr2	Smic14849	+	3721782	3734974	tr|B7KC92|B7KC92_CYAP7	Putative signal transduction protein with Nacht domain protein OS=Cyanothece sp. (strain PCC 7424) GN=PCC7424_1763 PE=4 SV=1			GO:0000166,GO:0003674,GO:0003824,GO:0005488,GO:0008150,GO:0008152,GO:0016462,GO:0016787,GO:0016817,GO:0016818,GO:0017111,GO:0036094,GO:0097159,GO:1901265,GO:1901363
chr2	Smic14848	+	3736402	3741046
chr2	Smic14847	+	3741078	3765111	sp|Q9ZQP1|DSP8_ARATH	Putative dual specificity protein phosphatase DSP8 OS=Arabidopsis thaliana GN=DSP8 PE=2 SV=2	Protein-serine/threonine phosphatase	EC:3.1.3.16	GO:0001932,GO:0001933,GO:0003674,GO:0003824,GO:0004439,GO:0004721,GO:0004725,GO:0005975,GO:0006066,GO:0006464,GO:0006469,GO:0006470,GO:0006793,GO:0006796,GO:0008138,GO:0008150,GO:0008152,GO:0009056,GO:0009892,GO:0009966,GO:0009968,GO:0009987,GO:0010563,GO:0010605,GO:0010646,GO:0010648,GO:0016311,GO:0016787,GO:0016788,GO:0016791,GO:0019220,GO:0019222,GO:0019538,GO:0019637,GO:0019751,GO:0023051,GO:…	GO:0006470; GO:0008138
chr2	Smic14846	+	3765157	3786337	sp|A7HZ39|DNAK_PARL1	Chaperone protein DnaK OS=Parvibaculum lavamentivorans (strain DS-1 / DSM 13023 / NCIMB 13966) GN=dnaK PE=3 SV=1			GO:0000166,GO:0001882,GO:0001883,GO:0003674,GO:0005488,GO:0005515,GO:0005524,GO:0006457,GO:0006950,GO:0008150,GO:0008152,GO:0009987,GO:0017076,GO:0019538,GO:0030554,GO:0032549,GO:0032550,GO:0032553,GO:0032555,GO:0032559,GO:0035639,GO:0036094,GO:0043167,GO:0043168,GO:0043170,GO:0044237,GO:0044238,GO:0044260,GO:0044267,GO:0050896,GO:0051082,GO:0071704,GO:0097159,GO:0097367,GO:1901265,GO:1901363	GO:0000811; GO:0005515; GO:0006260	K04043	K04043
chr2	Smic14845	+	3787146	3799157	sp|Q6NV83|SR140_MOUSE	U2 snRNP-associated SURP motif-containing protein OS=Mus musculus GN=U2surp PE=2 SV=3			GO:0000166,GO:0003674,GO:0003676,GO:0003723,GO:0005488,GO:0005575,GO:0005634,GO:0006139,GO:0006396,GO:0006725,GO:0006807,GO:0008150,GO:0008152,GO:0009987,GO:0016070,GO:0034641,GO:0036094,GO:0043170,GO:0043226,GO:0043227,GO:0043229,GO:0043231,GO:0044237,GO:0044238,GO:0044260,GO:0044424,GO:0044464,GO:0046483,GO:0071704,GO:0090304,GO:0097159,GO:1901265,GO:1901360,GO:1901363			K12842
chr2	Smic14844	+	3801456	3815530
chr2	Smic14843	+	3816158	3833147	sp|P43510|CPR6_CAEEL	Cathepsin B-like cysteine proteinase 6 OS=Caenorhabditis elegans GN=cpr-6 PE=1 SV=1			GO:0000323,GO:0003674,GO:0003824,GO:0005575,GO:0005764,GO:0005773,GO:0006508,GO:0008150,GO:0008152,GO:0008233,GO:0008234,GO:0016787,GO:0019538,GO:0043170,GO:0043226,GO:0043227,GO:0043229,GO:0043231,GO:0044238,GO:0044424,GO:0044444,GO:0044464,GO:0070011,GO:0071704	GO:0006508; GO:0008234	K01363
chr2	Smic14842	+	3833357	3851145	sp|P06795|MDR1B_MOUSE	Multidrug resistance protein 1B OS=Mus musculus GN=Abcb1b PE=1 SV=1	Adenosinetriphosphatase; Nucleoside-triphosphate phosphatase	EC:3.6.1.3; EC:3.6.1.15	GO:0000166,GO:0001882,GO:0001883,GO:0003674,GO:0003824,GO:0005215,GO:0005488,GO:0005524,GO:0005575,GO:0005739,GO:0005886,GO:0005911,GO:0006139,GO:0006152,GO:0006163,GO:0006195,GO:0006200,GO:0006725,GO:0006753,GO:0006793,GO:0006796,GO:0006807,GO:0006810,GO:0006855,GO:0008150,GO:0008152,GO:0008559,GO:0009056,GO:0009116,GO:0009117,GO:0009119,GO:0009123,GO:0009125,GO:0009126,GO:0009128,GO:0009141,GO:…	GO:0005515; GO:0005524; GO:0016021; GO:0016887; GO:0042626; GO:0055085	K05658	K05658
chr2	Smic14841	+	3854711	3872549	sp|Q11KJ6|DNAK_CHESB	Chaperone protein DnaK OS=Chelativorans sp. (strain BNC1) GN=dnaK PE=3 SV=1	Nucleoside-triphosphate phosphatase	EC:3.6.1.15	GO:0000166,GO:0001882,GO:0001883,GO:0003674,GO:0005488,GO:0005515,GO:0005524,GO:0006457,GO:0006950,GO:0008150,GO:0008152,GO:0009987,GO:0017076,GO:0019538,GO:0030554,GO:0032549,GO:0032550,GO:0032553,GO:0032555,GO:0032559,GO:0035639,GO:0036094,GO:0043167,GO:0043168,GO:0043170,GO:0044237,GO:0044238,GO:0044260,GO:0044267,GO:0050896,GO:0051082,GO:0071704,GO:0097159,GO:0097367,GO:1901265,GO:1901363	GO:0003924; GO:0005525		K04043
chr2	Smic14840	+	3873746	3880408
chr2	Smic14839	-	3881518	3888641
chr2	Smic14838	-	3888852	3889929
chr2	Smic14837	+	3890230	3902965
chr2	Smic14835	+	3909304	3920313
chr2	Smic14834	+	3922598	3948605	sp|Q8BZ25|ANKK1_MOUSE	Ankyrin repeat and protein kinase domain-containing protein 1 OS=Mus musculus GN=Ankk1 PE=2 SV=1			GO:0000166,GO:0001882,GO:0001883,GO:0003674,GO:0003824,GO:0004672,GO:0004674,GO:0005488,GO:0005524,GO:0005575,GO:0006464,GO:0006468,GO:0006793,GO:0006796,GO:0008150,GO:0008152,GO:0009987,GO:0016301,GO:0016310,GO:0016740,GO:0016772,GO:0016773,GO:0017076,GO:0019538,GO:0030554,GO:0032549,GO:0032550,GO:0032553,GO:0032555,GO:0032559,GO:0035639,GO:0036094,GO:0036211,GO:0043167,GO:0043168,GO:0043170,GO:…	GO:0005515	K21440
chr2	Smic14833	+	3948888	3970376	sp|O24338|ASNS_SANAU	Asparagine synthetase [glutamine-hydrolyzing] OS=Sandersonia aurantiaca GN=AND1 PE=2 SV=3			GO:0000166,GO:0001882,GO:0001883,GO:0003674,GO:0003824,GO:0004066,GO:0005488,GO:0005524,GO:0006082,GO:0006520,GO:0006528,GO:0006529,GO:0006541,GO:0006807,GO:0008150,GO:0008152,GO:0008652,GO:0009058,GO:0009064,GO:0009066,GO:0009067,GO:0009987,GO:0016053,GO:0016874,GO:0016879,GO:0016884,GO:0017076,GO:0019752,GO:0030554,GO:0032549,GO:0032550,GO:0032553,GO:0032555,GO:0032559,GO:0034641,GO:0035639,GO:…
chr2	Smic14832	+	3977533	3993725						GO:0005509
chr2	Smic14831	+	4002296	4017976
chr2	Smic14830	+	4025281	4026626
chr2	Smic14829	+	4032458	4081209	sp|Q8C8R3|ANK2_MOUSE	Ankyrin-2 OS=Mus musculus GN=Ank2 PE=1 SV=2			GO:0001508,GO:0002027,GO:0003008,GO:0003012,GO:0003279,GO:0003283,GO:0003674,GO:0005198,GO:0005200,GO:0005488,GO:0005515,GO:0005575,GO:0005622,GO:0005737,GO:0005856,GO:0005886,GO:0005887,GO:0005911,GO:0006605,GO:0006612,GO:0006810,GO:0006873,GO:0006874,GO:0006875,GO:0006886,GO:0006936,GO:0006937,GO:0006941,GO:0006942,GO:0007009,GO:0007043,GO:0007154,GO:0007165,GO:0007399,GO:0008016,GO:0008092,GO:…	GO:0005515; GO:0008654; GO:0016020; GO:0016780		K10380
chr2	Smic14828	+	4081239	4095723	gi|525011642|ref|XP_005053436.1|	PREDICTED: probable cyclin-dependent serine/threonine-protein kinase DDB_G0292550-like [Ficedula albicollis]
chr2	Smic14827	+	4096384	4099502
chr2	Smic14824	+	4104129	4111167	sp|P19485|CYA1_RHIME	Adenylate cyclase 1 OS=Rhizobium meliloti (strain 1021) GN=cya1 PE=3 SV=2			GO:0000166,GO:0001882,GO:0001883,GO:0003674,GO:0003824,GO:0004016,GO:0004871,GO:0005488,GO:0005524,GO:0005575,GO:0005886,GO:0006139,GO:0006163,GO:0006164,GO:0006171,GO:0006725,GO:0006753,GO:0006793,GO:0006796,GO:0006807,GO:0007165,GO:0008150,GO:0008152,GO:0009058,GO:0009117,GO:0009150,GO:0009152,GO:0009165,GO:0009187,GO:0009190,GO:0009259,GO:0009260,GO:0009975,GO:0009987,GO:0016020,GO:0016021,GO:…	GO:0009190; GO:0016849; GO:0035556	K01768	K01768
chr2	Smic14823	+	4116797	4126727	sp|P16157|ANK1_HUMAN	Ankyrin-1 OS=Homo sapiens GN=ANK1 PE=1 SV=3			GO:0003674,GO:0005198,GO:0005200,GO:0005488,GO:0005515,GO:0005575,GO:0005634,GO:0005737,GO:0005783,GO:0005829,GO:0005856,GO:0005886,GO:0006605,GO:0006612,GO:0006725,GO:0006778,GO:0006779,GO:0006807,GO:0006810,GO:0006811,GO:0006812,GO:0006886,GO:0006887,GO:0006888,GO:0006928,GO:0006996,GO:0007010,GO:0007163,GO:0007165,GO:0007411,GO:0008092,GO:0008093,GO:0008150,GO:0008152,GO:0009058,GO:0009987,GO:…	GO:0003676; GO:0005515
chr2	Smic14822	+	4126856	4132505	tr|F0YLI6|F0YLI6_AURAN	Putative uncharacterized protein OS=Aureococcus anophagefferens GN=AURANDRAFT_72622 PE=4 SV=1			GO:0003674,GO:0005488,GO:0005509,GO:0005575,GO:0016020,GO:0016021,GO:0043167,GO:0043169,GO:0044425,GO:0046872	GO:0005515
chr2	Smic14821	+	4132651	4186113	sp|A8CVX7|TTLL6_DANRE	Tubulin polyglutamylase ttll6 OS=Danio rerio GN=ttll6 PE=2 SV=1			GO:0003674,GO:0003824,GO:0005488,GO:0005515,GO:0005575,GO:0005737,GO:0005815,GO:0005856,GO:0005929,GO:0006464,GO:0008092,GO:0008150,GO:0008152,GO:0009987,GO:0015631,GO:0016043,GO:0016874,GO:0018095,GO:0018193,GO:0018200,GO:0019538,GO:0030030,GO:0036064,GO:0036211,GO:0042995,GO:0043170,GO:0043226,GO:0043227,GO:0043228,GO:0043229,GO:0043232,GO:0043412,GO:0044237,GO:0044238,GO:0044260,GO:0044267,GO:…	GO:0006464
chr2	Smic14820	+	4187132	4202452	sp|Q607A6|DNAJ_METCA	Chaperone protein DnaJ OS=Methylococcus capsulatus (strain ATCC 33009 / NCIMB 11132 / Bath) GN=dnaJ PE=3 SV=1			GO:0000166,GO:0001882,GO:0001883,GO:0003674,GO:0005488,GO:0005515,GO:0005524,GO:0005575,GO:0005737,GO:0006139,GO:0006259,GO:0006260,GO:0006457,GO:0006725,GO:0006807,GO:0006950,GO:0008150,GO:0008152,GO:0008270,GO:0009058,GO:0009059,GO:0009266,GO:0009408,GO:0009628,GO:0009987,GO:0017076,GO:0019538,GO:0030554,GO:0031072,GO:0032549,GO:0032550,GO:0032553,GO:0032555,GO:0032559,GO:0034641,GO:0034645,GO:…
chr2	Smic14819	+	4204242	4224590	tr|C5LX94|C5LX94_PERM5	Putative uncharacterized protein OS=Perkinsus marinus (strain ATCC 50983 / TXsc) GN=Pmar_PMAR016877 PE=4 SV=1			GO:0003674,GO:0005215,GO:0005216,GO:0005227,GO:0005244,GO:0005261,GO:0005488,GO:0005509,GO:0005575,GO:0005891,GO:0006810,GO:0006811,GO:0006812,GO:0006928,GO:0008150,GO:0008324,GO:0009987,GO:0015075,GO:0015267,GO:0016020,GO:0016021,GO:0022803,GO:0022832,GO:0022836,GO:0022838,GO:0022839,GO:0022857,GO:0022891,GO:0022892,GO:0030317,GO:0032879,GO:0032991,GO:0034220,GO:0034702,GO:0034703,GO:0034704,GO:…	GO:0005216; GO:0006811; GO:0016020; GO:0055085
chr2	Smic14818	+	4225583	4230025	sp|O31853|YOJK_BACSU	Uncharacterized UDP-glucosyltransferase YojK OS=Bacillus subtilis (strain 168) GN=yojK PE=3 SV=2			GO:0003674,GO:0003824,GO:0008150,GO:0008152,GO:0009987,GO:0016740,GO:0016757,GO:0016758,GO:0016999,GO:0017144,GO:0044237	GO:0016758
chr2	Smic14817	+	4230258	4239701	sp|Q50KB1|SEP2_EMIHU	Protein disulfide-isomerase-like protein EhSep2 OS=Emiliania huxleyi GN=SEP2 PE=1 SV=2			GO:0003674,GO:0003756,GO:0003824,GO:0005575,GO:0005783,GO:0005788,GO:0006457,GO:0008150,GO:0008152,GO:0009987,GO:0016853,GO:0016860,GO:0016864,GO:0019538,GO:0019725,GO:0031974,GO:0042592,GO:0043170,GO:0043226,GO:0043227,GO:0043229,GO:0043231,GO:0043233,GO:0044237,GO:0044238,GO:0044260,GO:0044267,GO:0044422,GO:0044424,GO:0044432,GO:0044444,GO:0044446,GO:0044464,GO:0044699,GO:0044763,GO:0045454,GO:…	GO:0045454
chr2	Smic14816	+	4239766	4241962
chr2	Smic14815	+	4242993	4259991	sp|P08799|MYS2_DICDI	Myosin-2 heavy chain OS=Dictyostelium discoideum GN=mhcA PE=1 SV=3	Nucleoside-triphosphate phosphatase	EC:3.6.1.15	GO:0000146,GO:0000166,GO:0000281,GO:0000910,GO:0001882,GO:0001883,GO:0001931,GO:0003006,GO:0003674,GO:0003774,GO:0003779,GO:0003824,GO:0005488,GO:0005515,GO:0005516,GO:0005524,GO:0005575,GO:0005737,GO:0005826,GO:0005829,GO:0005856,GO:0005938,GO:0006139,GO:0006152,GO:0006163,GO:0006195,GO:0006200,GO:0006461,GO:0006725,GO:0006753,GO:0006793,GO:0006796,GO:0006807,GO:0006810,GO:0006897,GO:0006907,GO:…	GO:0003774; GO:0005524; GO:0016459		K10352
chr2	Smic14814	+	4268131	4314205	sp|P25782|CYSP2_HOMAM	Digestive cysteine proteinase 2 OS=Homarus americanus GN=LCP2 PE=2 SV=1			GO:0003674,GO:0003824,GO:0006508,GO:0008150,GO:0008152,GO:0008233,GO:0008234,GO:0016787,GO:0019538,GO:0043170,GO:0044238,GO:0070011,GO:0071704	GO:0003677; GO:0005515; GO:0006310; GO:0006508; GO:0008234; GO:0015074; GO:0046872; GO:0050662
chr2	Smic14813	+	4336383	4341900	sp|Q7T3C7|RT4I1_DANRE	Reticulon-4-interacting protein 1 homolog, mitochondrial OS=Danio rerio GN=rtn4ip1 PE=2 SV=2			GO:0003674,GO:0003824,GO:0005488,GO:0005575,GO:0005739,GO:0008150,GO:0008152,GO:0008270,GO:0016491,GO:0043167,GO:0043169,GO:0043226,GO:0043227,GO:0043229,GO:0043231,GO:0044424,GO:0044444,GO:0044464,GO:0044699,GO:0044710,GO:0046872,GO:0046914,GO:0055114	GO:0016491; GO:0055114
chr2	Smic14812	+	4342220	4382082
chr2	Smic14811	+	4382328	4402908	tr|B8LCL5|B8LCL5_THAPS	Predicted protein OS=Thalassiosira pseudonana GN=THAPSDRAFT_25140 PE=4 SV=1			GO:0003674,GO:0003676,GO:0003677,GO:0005488,GO:0008270,GO:0043167,GO:0043169,GO:0046872,GO:0046914,GO:0097159,GO:1901363
chr2	Smic14810	+	4403110	4406978
chr2	Smic42727	+	4407536	4420135
chr2	Smic42728	-	4424963	4444160
chr2	Smic42729	-	4450321	4468165
chr2	Smic43278	-	4470779	4494560	sp|Q6Q1P4|SMC1_ARATH	Structural maintenance of chromosomes protein 1 OS=Arabidopsis thaliana GN=SMC1 PE=2 SV=2			GO:0000166,GO:0000280,GO:0001882,GO:0001883,GO:0003674,GO:0003682,GO:0005488,GO:0005515,GO:0005524,GO:0005575,GO:0005634,GO:0005694,GO:0006139,GO:0006259,GO:0006281,GO:0006725,GO:0006807,GO:0006950,GO:0006974,GO:0006996,GO:0007049,GO:0007059,GO:0007062,GO:0007064,GO:0007067,GO:0007126,GO:0008150,GO:0008152,GO:0008278,GO:0009987,GO:0016043,GO:0017076,GO:0022402,GO:0030554,GO:0032549,GO:0032550,GO:…
chr2	Smic43279	-	4509805	4518164
chr2	Smic48581	-	4512105	4512451
chr2	Smic21187	+	4521861	4562689	sp|Q5UNW1|YR707_MIMIV	Uncharacterized protein R707 OS=Acanthamoeba polyphaga mimivirus GN=MIMI_R707 PE=4 SV=1			GO:0003674,GO:0003824,GO:0005575,GO:0008150,GO:0008152,GO:0016020,GO:0016021,GO:0016740,GO:0016757,GO:0044425
chr2	Smic21188	+	4562842	4571031	sp|Q9VR91|HERC2_DROME	Probable E3 ubiquitin-protein ligase HERC2 OS=Drosophila melanogaster GN=HERC2 PE=1 SV=3			GO:0003674,GO:0003824,GO:0004842,GO:0005488,GO:0005575,GO:0005634,GO:0005737,GO:0005814,GO:0005856,GO:0006464,GO:0008150,GO:0008152,GO:0009987,GO:0016567,GO:0016740,GO:0016874,GO:0019538,GO:0020037,GO:0032446,GO:0036211,GO:0042787,GO:0043167,GO:0043169,GO:0043170,GO:0043226,GO:0043227,GO:0043228,GO:0043229,GO:0043231,GO:0043232,GO:0043412,GO:0044237,GO:0044238,GO:0044260,GO:0044267,GO:0044422,GO:…			K10595
chr2	Smic21189	+	4571213	4580229	sp|O02161|TIM44_CAEEL	Probable mitochondrial import inner membrane translocase subunit tim-44 OS=Caenorhabditis elegans GN=tim-44 PE=3 SV=1			GO:0003674,GO:0005215,GO:0005575,GO:0005739,GO:0005743,GO:0006810,GO:0006886,GO:0008150,GO:0008320,GO:0008565,GO:0009987,GO:0015031,GO:0015399,GO:0015405,GO:0015450,GO:0016020,GO:0019866,GO:0022804,GO:0022857,GO:0022884,GO:0022891,GO:0022892,GO:0031090,GO:0031966,GO:0043226,GO:0043227,GO:0043229,GO:0043231,GO:0044422,GO:0044424,GO:0044429,GO:0044444,GO:0044446,GO:0044464,GO:0044699,GO:0044763,GO:…		K17804
chr2	Smic5688	+	4589993	4592250	sp|Q32LP4|S4A10_BOVIN	Sodium-driven chloride bicarbonate exchanger OS=Bos taurus GN=SLC4A10 PE=2 SV=1			GO:0003674,GO:0005215,GO:0005452,GO:0005575,GO:0005886,GO:0006810,GO:0006811,GO:0006812,GO:0006814,GO:0006820,GO:0008150,GO:0008509,GO:0009987,GO:0015075,GO:0015291,GO:0015293,GO:0015297,GO:0015301,GO:0015672,GO:0016020,GO:0016021,GO:0022804,GO:0022857,GO:0022891,GO:0022892,GO:0030001,GO:0044425,GO:0044464,GO:0044699,GO:0044763,GO:0044765,GO:0051234,GO:0055085	GO:0005515; GO:0006820; GO:0016021
chr2	Smic21190	+	4589993	4631553	sp|G5E8K5|ANK3_MOUSE	Ankyrin-3 OS=Mus musculus GN=Ank3 PE=1 SV=1			GO:0000281,GO:0000323,GO:0000910,GO:0001508,GO:0003674,GO:0005198,GO:0005200,GO:0005488,GO:0005515,GO:0005575,GO:0005737,GO:0005764,GO:0005773,GO:0005783,GO:0005856,GO:0005886,GO:0005911,GO:0005923,GO:0006605,GO:0006612,GO:0006810,GO:0006886,GO:0006892,GO:0006893,GO:0006928,GO:0007009,GO:0007165,GO:0007409,GO:0007411,GO:0007528,GO:0008104,GO:0008150,GO:0009653,GO:0009925,GO:0009987,GO:0010646,GO:…	GO:0004672; GO:0005515; GO:0005524; GO:0006468	K10380	K10380
chr2	Smic21191	+	4652144	4653104
chr2	Smic21192	+	4667072	4682510	sp|Q9C1C2|KAPR_COLOR	cAMP-dependent protein kinase regulatory subunit OS=Colletotrichum orbiculare (strain 104-T / ATCC 96160 / CBS 514.97 / LARS 414 / MAFF 240422) GN=PKAR PE=3 SV=1			GO:0000166,GO:0001932,GO:0003674,GO:0005488,GO:0005575,GO:0005952,GO:0008150,GO:0008603,GO:0017076,GO:0019207,GO:0019220,GO:0019222,GO:0019887,GO:0030234,GO:0030551,GO:0030552,GO:0030554,GO:0031323,GO:0031399,GO:0032268,GO:0032553,GO:0032555,GO:0032559,GO:0032991,GO:0036094,GO:0042325,GO:0043167,GO:0043168,GO:0043234,GO:0043549,GO:0044424,GO:0044464,GO:0045859,GO:0050789,GO:0050790,GO:0050794,GO:…
chr2	Smic21193	+	4682609	4692855	sp|Q54F44|NOXC_DICDI	Superoxide-generating NADPH oxidase heavy chain subunit C OS=Dictyostelium discoideum GN=noxC PE=2 SV=1			GO:0000166,GO:0003006,GO:0003674,GO:0003824,GO:0005488,GO:0005509,GO:0005575,GO:0006801,GO:0006950,GO:0008150,GO:0008152,GO:0009605,GO:0009987,GO:0009991,GO:0016020,GO:0016021,GO:0016175,GO:0016491,GO:0016651,GO:0020037,GO:0022414,GO:0030154,GO:0030435,GO:0030582,GO:0030587,GO:0031667,GO:0032502,GO:0032991,GO:0036094,GO:0042554,GO:0042594,GO:0043020,GO:0043167,GO:0043168,GO:0043169,GO:0043234,GO:…	GO:0005509
chr2	Smic21194	+	4693113	4719373
chr2	Smic21195	+	4722881	4723623
chr2	Smic21196	+	4723719	4736489
chr2	Smic21197	+	4737183	4740087
chr2	Smic21198	+	4740132	4794664	sp|Q6LYY1|MSRA_METMP	Peptide methionine sulfoxide reductase MsrA OS=Methanococcus maripaludis (strain S2 / LL) GN=msrA PE=3 SV=1	Peptide-methionine (S)-S-oxide reductase	EC:1.8.4.11	GO:0003674,GO:0003824,GO:0006464,GO:0006950,GO:0006979,GO:0008113,GO:0008150,GO:0008152,GO:0009987,GO:0016491,GO:0016667,GO:0016671,GO:0019538,GO:0030091,GO:0036211,GO:0043170,GO:0043412,GO:0044237,GO:0044238,GO:0044260,GO:0044267,GO:0044699,GO:0044710,GO:0050896,GO:0055114,GO:0071704	GO:0008113; GO:0055114
chr2	Smic21199	+	4799337	4817917
chr2	Smic21200	+	4821448	4825359
chr2	Smic21201	+	4837806	4865770	sp|A5EMM2|GCSP_BRASB	Glycine dehydrogenase (decarboxylating) OS=Bradyrhizobium sp. (strain BTAi1 / ATCC BAA-1182) GN=gcvP PE=3 SV=1	Glycine dehydrogenase (aminomethyl-transferring)	EC:1.4.4.2	GO:0003674,GO:0003824,GO:0004375,GO:0005488,GO:0006082,GO:0006520,GO:0006544,GO:0006546,GO:0006807,GO:0008150,GO:0008152,GO:0009056,GO:0009063,GO:0009069,GO:0009071,GO:0009987,GO:0016054,GO:0016491,GO:0016638,GO:0016642,GO:0019464,GO:0019752,GO:0030170,GO:0043167,GO:0043168,GO:0043436,GO:0044237,GO:0044238,GO:0044248,GO:0044281,GO:0044282,GO:0044699,GO:0044710,GO:0044712,GO:0044763,GO:0046395,GO:…	GO:0004375; GO:0005887; GO:0006546; GO:0055085; GO:0055114	K00281	K00281
chr2	Smic21202	+	4873311	4876539
chr2	Smic21203	+	4878696	4901691	sp|Q87I05|GCSP_VIBPA	Glycine dehydrogenase (decarboxylating) OS=Vibrio parahaemolyticus serotype O3:K6 (strain RIMD 2210633) GN=gcvP PE=3 SV=1	Glycine dehydrogenase (aminomethyl-transferring)	EC:1.4.4.2	GO:0003674,GO:0003824,GO:0004375,GO:0005488,GO:0006082,GO:0006520,GO:0006544,GO:0006546,GO:0006807,GO:0008150,GO:0008152,GO:0009056,GO:0009063,GO:0009069,GO:0009071,GO:0009987,GO:0016054,GO:0016491,GO:0016638,GO:0016642,GO:0019464,GO:0019752,GO:0030170,GO:0043167,GO:0043168,GO:0043436,GO:0044237,GO:0044238,GO:0044248,GO:0044281,GO:0044282,GO:0044699,GO:0044710,GO:0044712,GO:0044763,GO:0046395,GO:…	GO:0004375; GO:0006546; GO:0055114		K00281
chr2	Smic21204	+	4903571	4923144
chr2	Smic21205	+	4940036	4946116
chr2	Smic21206	+	4950500	4997626	sp|P04146|COPIA_DROME	Copia protein OS=Drosophila melanogaster GN=GIP PE=1 SV=3			GO:0000166,GO:0001882,GO:0001883,GO:0003674,GO:0003676,GO:0003824,GO:0004175,GO:0004190,GO:0005488,GO:0005524,GO:0006139,GO:0006259,GO:0006508,GO:0006725,GO:0006807,GO:0008150,GO:0008152,GO:0008233,GO:0008270,GO:0009987,GO:0015074,GO:0016787,GO:0017076,GO:0019538,GO:0030554,GO:0032549,GO:0032550,GO:0032553,GO:0032555,GO:0032559,GO:0034641,GO:0035639,GO:0036094,GO:0043167,GO:0043168,GO:0043169,GO:…	GO:0003676; GO:0008270; GO:0015074
chr2	Smic21207	+	4999250	5011928	gi|145510494|ref|XP_001441180.1|	hypothetical protein [Paramecium tetraurelia strain d4-2] >gi|124408419|emb|CAK73783.1| unnamed protein product [Paramecium tetraurelia]
chr2	Smic21208	+	5017771	5036518
chr2	Smic41524	+	5038143	5054807	sp|O15865|CDPK2_PLAFK	Calcium-dependent protein kinase 2 OS=Plasmodium falciparum (isolate K1 / Thailand) GN=CPK2 PE=1 SV=3			GO:0000166,GO:0001882,GO:0001883,GO:0003674,GO:0003824,GO:0004672,GO:0004674,GO:0005488,GO:0005509,GO:0005524,GO:0006464,GO:0006468,GO:0006793,GO:0006796,GO:0008150,GO:0008152,GO:0009987,GO:0016301,GO:0016310,GO:0016740,GO:0016772,GO:0016773,GO:0017076,GO:0019538,GO:0030554,GO:0032549,GO:0032550,GO:0032553,GO:0032555,GO:0032559,GO:0035639,GO:0036094,GO:0036211,GO:0043167,GO:0043168,GO:0043169,GO:…
chr2	Smic41525	-	5055920	5065839	sp|P04146|COPIA_DROME	Copia protein OS=Drosophila melanogaster GN=GIP PE=1 SV=3			GO:0000166,GO:0001882,GO:0001883,GO:0003674,GO:0003676,GO:0003824,GO:0004175,GO:0004190,GO:0005488,GO:0005524,GO:0006139,GO:0006259,GO:0006508,GO:0006725,GO:0006807,GO:0008150,GO:0008152,GO:0008233,GO:0008270,GO:0009987,GO:0015074,GO:0016787,GO:0017076,GO:0019538,GO:0030554,GO:0032549,GO:0032550,GO:0032553,GO:0032555,GO:0032559,GO:0034641,GO:0035639,GO:0036094,GO:0043167,GO:0043168,GO:0043169,GO:…	GO:0003676; GO:0008270; GO:0015074
chr2	Smic41526	+	5066372	5081282	tr|G8NSM4|G8NSM4_GRAMM	Sugar transport family protein (Precursor) OS=Granulicella mallensis (strain ATCC BAA-1857 / DSM 23137 / MP5ACTX8) GN=AciX8_0774 PE=4 SV=1			GO:0003674,GO:0005215,GO:0005575,GO:0006810,GO:0008150,GO:0008643,GO:0009987,GO:0015144,GO:0016021,GO:0022857,GO:0022891,GO:0022892,GO:0034219,GO:0044425,GO:0044699,GO:0044763,GO:0044765,GO:0051234,GO:0055085,GO:0071702,GO:1901476	GO:0015144; GO:0016021; GO:0034219	K05340
chr2	Smic41527	+	5083087	5099427	sp|Q63450|KCC1A_RAT	Calcium/calmodulin-dependent protein kinase type 1 OS=Rattus norvegicus GN=Camk1 PE=1 SV=2			GO:0000166,GO:0001882,GO:0001883,GO:0001932,GO:0001934,GO:0003674,GO:0003824,GO:0004672,GO:0004674,GO:0004683,GO:0005488,GO:0005515,GO:0005516,GO:0005524,GO:0005575,GO:0005634,GO:0005737,GO:0005954,GO:0006464,GO:0006468,GO:0006793,GO:0006796,GO:0006810,GO:0006913,GO:0007049,GO:0007165,GO:0007275,GO:0007399,GO:0008150,GO:0008152,GO:0009893,GO:0009987,GO:0010562,GO:0010604,GO:0010975,GO:0010976,GO:…			K08794
chr2	Smic41528	+	5105164	5114484	sp|Q55774|Y182_SYNY3	Uncharacterized ABC transporter ATP-binding protein sll0182 OS=Synechocystis sp. (strain PCC 6803 / Kazusa) GN=sll0182 PE=3 SV=1	Adenosinetriphosphatase; Nucleoside-triphosphate phosphatase	EC:3.6.1.3; EC:3.6.1.15	GO:0000166,GO:0001882,GO:0001883,GO:0003674,GO:0003824,GO:0005215,GO:0005488,GO:0005524,GO:0005575,GO:0005886,GO:0006139,GO:0006152,GO:0006163,GO:0006195,GO:0006200,GO:0006725,GO:0006753,GO:0006793,GO:0006796,GO:0006807,GO:0006810,GO:0008150,GO:0008152,GO:0009056,GO:0009116,GO:0009117,GO:0009119,GO:0009123,GO:0009125,GO:0009126,GO:0009128,GO:0009141,GO:0009143,GO:0009144,GO:0009146,GO:0009150,GO:…	GO:0005524; GO:0016021; GO:0016887; GO:0042626; GO:0055085	K02471	K02471
chr2	Smic41529	+	5129253	5131762	sp|P16157|ANK1_HUMAN	Ankyrin-1 OS=Homo sapiens GN=ANK1 PE=1 SV=3			GO:0003674,GO:0005198,GO:0005200,GO:0005488,GO:0005515,GO:0005575,GO:0005634,GO:0005737,GO:0005783,GO:0005829,GO:0005856,GO:0005886,GO:0006605,GO:0006612,GO:0006725,GO:0006778,GO:0006779,GO:0006807,GO:0006810,GO:0006811,GO:0006812,GO:0006886,GO:0006887,GO:0006888,GO:0006928,GO:0006996,GO:0007010,GO:0007163,GO:0007165,GO:0007411,GO:0008092,GO:0008093,GO:0008150,GO:0008152,GO:0009058,GO:0009987,GO:…	GO:0005515		K10380
chr2	Smic36510	+	5137395	5175038
chr2	Smic36511	+	5178201	5194491
chr2	Smic36512	-	5198388	5204723	sp|O02751|CFDP2_BOVIN	Craniofacial development protein 2 OS=Bos taurus GN=CFDP2 PE=1 SV=2			GO:0005575,GO:0005634,GO:0005737,GO:0043226,GO:0043227,GO:0043229,GO:0043231,GO:0044424,GO:0044464	GO:0004518; GO:0006281
chr2	Smic36513	+	5205007	5206579
chr2	Smic36514	-	5212734	5238816	sp|Q9UIJ5|ZDHC2_HUMAN	Palmitoyltransferase ZDHHC2 OS=Homo sapiens GN=ZDHHC2 PE=2 SV=1			GO:0003674,GO:0003824,GO:0005488,GO:0005575,GO:0005783,GO:0005794,GO:0005887,GO:0006464,GO:0006497,GO:0008150,GO:0008152,GO:0008270,GO:0009987,GO:0010008,GO:0016020,GO:0016021,GO:0016409,GO:0016417,GO:0016740,GO:0016746,GO:0016747,GO:0018345,GO:0019538,GO:0019706,GO:0019707,GO:0031090,GO:0036211,GO:0043167,GO:0043169,GO:0043170,GO:0043226,GO:0043227,GO:0043229,GO:0043231,GO:0043412,GO:0043543,GO:…	GO:0016409
chr2	Smic36515	-	5240069	5264429	sp|P16157|ANK1_HUMAN	Ankyrin-1 OS=Homo sapiens GN=ANK1 PE=1 SV=3			GO:0003674,GO:0005198,GO:0005200,GO:0005488,GO:0005515,GO:0005575,GO:0005634,GO:0005737,GO:0005783,GO:0005829,GO:0005856,GO:0005886,GO:0006605,GO:0006612,GO:0006725,GO:0006778,GO:0006779,GO:0006807,GO:0006810,GO:0006811,GO:0006812,GO:0006886,GO:0006887,GO:0006888,GO:0006928,GO:0006996,GO:0007010,GO:0007163,GO:0007165,GO:0007411,GO:0008092,GO:0008093,GO:0008150,GO:0008152,GO:0009058,GO:0009987,GO:…	GO:0005515; GO:0018193	K10380	K10380
chr2	Smic36517	-	5273410	5291216	sp|P10506|BYR1_SCHPO	Protein kinase byr1 OS=Schizosaccharomyces pombe (strain 972 / ATCC 24843) GN=byr1 PE=1 SV=1			GO:0000003,GO:0000165,GO:0000166,GO:0000187,GO:0000746,GO:0000747,GO:0000750,GO:0000751,GO:0001882,GO:0001883,GO:0001932,GO:0001934,GO:0003006,GO:0003674,GO:0003824,GO:0004672,GO:0004674,GO:0004708,GO:0004712,GO:0005488,GO:0005515,GO:0005524,GO:0005575,GO:0005634,GO:0005737,GO:0005829,GO:0006464,GO:0006468,GO:0006793,GO:0006796,GO:0006950,GO:0006995,GO:0007050,GO:0007154,GO:0007165,GO:0007166,GO:…	GO:0004672; GO:0005524; GO:0006468
chr2	Smic36518	-	5291665	5352056	sp|O43049|PPT1_SCHPO	Serine/threonine-protein phosphatase T OS=Schizosaccharomyces pombe (strain 972 / ATCC 24843) GN=ppt1 PE=3 SV=2			GO:0003674,GO:0003824,GO:0004721,GO:0004722,GO:0005488,GO:0005575,GO:0005634,GO:0005737,GO:0006464,GO:0006470,GO:0006793,GO:0006796,GO:0007165,GO:0008150,GO:0008152,GO:0009987,GO:0016311,GO:0016787,GO:0016788,GO:0016791,GO:0019538,GO:0032991,GO:0036211,GO:0042578,GO:0043167,GO:0043169,GO:0043170,GO:0043226,GO:0043227,GO:0043229,GO:0043231,GO:0043234,GO:0043412,GO:0044237,GO:0044238,GO:0044260,GO:…	GO:0004672; GO:0005524; GO:0006468; GO:0016787	K04460	K04460
chr2	Smic19506	-	5357944	5362754	sp|Q84XU2|PPP5_ARATH	Serine/threonine-protein phosphatase 5 OS=Arabidopsis thaliana GN=PAPP5 PE=1 SV=1	Protein-serine/threonine phosphatase	EC:3.1.3.16	GO:0003674,GO:0003824,GO:0004721,GO:0004722,GO:0005488,GO:0005515,GO:0005575,GO:0005634,GO:0005635,GO:0005654,GO:0005737,GO:0005783,GO:0005789,GO:0005829,GO:0005911,GO:0006464,GO:0006470,GO:0006793,GO:0006796,GO:0006810,GO:0006913,GO:0007165,GO:0008150,GO:0008152,GO:0009314,GO:0009416,GO:0009506,GO:0009628,GO:0009639,GO:0009889,GO:0009890,GO:0009892,GO:0009987,GO:0010017,GO:0010019,GO:0010035,GO:…	GO:0004721; GO:0006470		K04460
chr2	Smic19507	-	5376954	5379446
chr2	Smic19508	-	5395212	5404792
chr2	Smic19509	-	5416944	5427080
chr2	Smic19510	-	5440395	5471149	gi|298715761|emb|CBJ28239.1|	conserved unknown protein [Ectocarpus siliculosus]
chr2	Smic19511	-	5489733	5513233	sp|P40235|HHP1_SCHPO	Casein kinase I homolog hhp1 OS=Schizosaccharomyces pombe (strain 972 / ATCC 24843) GN=hhp1 PE=2 SV=1			GO:0000166,GO:0000226,GO:0001558,GO:0001882,GO:0001883,GO:0003674,GO:0003824,GO:0004672,GO:0004674,GO:0005488,GO:0005524,GO:0005575,GO:0005634,GO:0005829,GO:0006139,GO:0006259,GO:0006281,GO:0006282,GO:0006464,GO:0006468,GO:0006725,GO:0006793,GO:0006796,GO:0006807,GO:0006950,GO:0006974,GO:0006996,GO:0007010,GO:0007017,GO:0007059,GO:0007165,GO:0008150,GO:0008152,GO:0008608,GO:0009987,GO:0016043,GO:…	GO:0003676; GO:0004672; GO:0005524; GO:0006468		K14758
chr2	Smic19512	-	5513593	5519360	sp|P11408|MTM1_MORSP	Modification methylase MspI OS=Moraxella sp. GN=mspIM PE=3 SV=1			GO:0003674,GO:0003676,GO:0003677,GO:0003824,GO:0003886,GO:0005488,GO:0006139,GO:0006259,GO:0006304,GO:0006305,GO:0006306,GO:0006725,GO:0006807,GO:0006950,GO:0006952,GO:0008150,GO:0008152,GO:0008168,GO:0008757,GO:0009008,GO:0009307,GO:0009987,GO:0010468,GO:0016740,GO:0016741,GO:0019222,GO:0032259,GO:0032776,GO:0034641,GO:0040029,GO:0043170,GO:0043412,GO:0043414,GO:0044237,GO:0044238,GO:0044260,GO:…	GO:0008168
chr2	Smic19513	-	5525905	5581815	sp|Q99MB4|CBWD1_RAT	COBW domain-containing protein 1 OS=Rattus norvegicus GN=Cbwd1 PE=2 SV=2			GO:0000166,GO:0001882,GO:0001883,GO:0003674,GO:0005488,GO:0005524,GO:0017076,GO:0030554,GO:0032549,GO:0032550,GO:0032553,GO:0032555,GO:0032559,GO:0035639,GO:0036094,GO:0043167,GO:0043168,GO:0097159,GO:0097367,GO:1901265,GO:1901363
chr2	Smic19514	-	5595949	5608917
chr2	Smic19515	-	5618696	5633350	gi|432921434|ref|XP_004080155.1|	PREDICTED: uncharacterized protein LOC101161343 [Oryzias latipes]	Acting on ester bonds; Acting on ester bonds; Ribonuclease H	EC:3.1.30; EC:3.1.26; EC:3.1.26.4		GO:0003676; GO:0004523
chr2	Smic19516	-	5634330	5673314
chr2	Smic19517	-	5681338	5684903	sp|P19246|NFH_MOUSE	Neurofilament heavy polypeptide OS=Mus musculus GN=Nefh PE=1 SV=3			GO:0000226,GO:0003674,GO:0005198,GO:0005575,GO:0005739,GO:0005882,GO:0005883,GO:0006996,GO:0007010,GO:0007017,GO:0007409,GO:0008150,GO:0009653,GO:0009987,GO:0016043,GO:0022607,GO:0030030,GO:0030424,GO:0031175,GO:0032502,GO:0032989,GO:0032990,GO:0032991,GO:0042995,GO:0043005,GO:0043226,GO:0043227,GO:0043229,GO:0043231,GO:0043234,GO:0043933,GO:0044422,GO:0044424,GO:0044430,GO:0044444,GO:0044446,GO:…			K04574
chr2	Smic19518	-	5691822	5697509						GO:0005509
chr2	Smic19519	-	5724529	5725868
chr2	Smic19520	-	5738822	5745051
chr2	Smic19521	+	5745835	5748751
chr2	Smic19522	+	5753265	5758588
chr2	Smic19523	-	5759260	5775816	tr|K8ZC45|K8ZC45_9STRA	Subtilisin-like serine peptidase OS=Nannochloropsis gaditana CCMP526 GN=NGA_0723500 PE=3 SV=1	Acting on peptide bonds (peptidases)	EC:3.4.21	GO:0003674,GO:0003824,GO:0004175,GO:0004252,GO:0006508,GO:0008150,GO:0008152,GO:0008233,GO:0008236,GO:0016787,GO:0017171,GO:0019538,GO:0043170,GO:0044238,GO:0070011,GO:0071704	GO:0004252; GO:0006508
chr2	Smic19524	-	5779413	5781430	sp|P16157|ANK1_HUMAN	Ankyrin-1 OS=Homo sapiens GN=ANK1 PE=1 SV=3			GO:0003674,GO:0005198,GO:0005200,GO:0005488,GO:0005515,GO:0005575,GO:0005634,GO:0005737,GO:0005783,GO:0005829,GO:0005856,GO:0005886,GO:0006605,GO:0006612,GO:0006725,GO:0006778,GO:0006779,GO:0006807,GO:0006810,GO:0006811,GO:0006812,GO:0006886,GO:0006887,GO:0006888,GO:0006928,GO:0006996,GO:0007010,GO:0007163,GO:0007165,GO:0007411,GO:0008092,GO:0008093,GO:0008150,GO:0008152,GO:0009058,GO:0009987,GO:…	GO:0005515; GO:0030163		K10380
chr2	Smic19525	-	5783830	5792464	sp|Q9VCA8|ANKHM_DROME	Ankyrin repeat and KH domain-containing protein mask OS=Drosophila melanogaster GN=mask PE=1 SV=2	Acting on peptide bonds (peptidases)	EC:3.4.21	GO:0001751,GO:0001754,GO:0002376,GO:0003674,GO:0003676,GO:0003723,GO:0005488,GO:0005575,GO:0005737,GO:0005811,GO:0006955,GO:0006959,GO:0006996,GO:0007165,GO:0007166,GO:0007167,GO:0007169,GO:0007275,GO:0008150,GO:0009605,GO:0009607,GO:0009966,GO:0009967,GO:0009987,GO:0010646,GO:0010647,GO:0010941,GO:0016043,GO:0019730,GO:0022402,GO:0023051,GO:0023056,GO:0030154,GO:0030182,GO:0031023,GO:0032501,GO:…	GO:0004252; GO:0005515; GO:0006508
chr2	Smic19526	-	5814428	5820013
chr2	Smic19527	-	5851350	5858751
chr2	Smic19528	-	5861591	5871568
chr2	Smic10910	-	5875008	5906418	sp|P16157|ANK1_HUMAN	Ankyrin-1 OS=Homo sapiens GN=ANK1 PE=1 SV=3			GO:0003674,GO:0005198,GO:0005200,GO:0005488,GO:0005515,GO:0005575,GO:0005634,GO:0005737,GO:0005783,GO:0005829,GO:0005856,GO:0005886,GO:0006605,GO:0006612,GO:0006725,GO:0006778,GO:0006779,GO:0006807,GO:0006810,GO:0006811,GO:0006812,GO:0006886,GO:0006887,GO:0006888,GO:0006928,GO:0006996,GO:0007010,GO:0007163,GO:0007165,GO:0007411,GO:0008092,GO:0008093,GO:0008150,GO:0008152,GO:0009058,GO:0009987,GO:…	GO:0005515	K10380	K10380
chr2	Smic10911	-	5929869	5932724
chr2	Smic10912	-	5934019	5949383
chr2	Smic10913	-	5949647	5960206
chr2	Smic10914	-	5962182	5978936
chr2	Smic10915	-	5983424	6023984	sp|Q8BH24|TM9S4_MOUSE	Transmembrane 9 superfamily member 4 OS=Mus musculus GN=Tm9sf4 PE=2 SV=1			GO:0003674,GO:0005575,GO:0008150,GO:0016020,GO:0016021,GO:0044425	GO:0016021	K17086
chr2	Smic10916	+	6024783	6026202
chr2	Smic10917	-	6026206	6046701	sp|Q8BH24|TM9S4_MOUSE	Transmembrane 9 superfamily member 4 OS=Mus musculus GN=Tm9sf4 PE=2 SV=1			GO:0003674,GO:0005575,GO:0008150,GO:0016020,GO:0016021,GO:0044425	GO:0016021	K17086
chr2	Smic10918	-	6047974	6055198
chr2	Smic10919	-	6062961	6064693
chr2	Smic10920	+	6075094	6075757
chr2	Smic10921	-	6103423	6107258
chr2	Smic38716	-	6109472	6116702	sp|Q8C8R3|ANK2_MOUSE	Ankyrin-2 OS=Mus musculus GN=Ank2 PE=1 SV=2			GO:0001508,GO:0002027,GO:0003008,GO:0003012,GO:0003279,GO:0003283,GO:0003674,GO:0005198,GO:0005200,GO:0005488,GO:0005515,GO:0005575,GO:0005622,GO:0005737,GO:0005856,GO:0005886,GO:0005887,GO:0005911,GO:0006605,GO:0006612,GO:0006810,GO:0006873,GO:0006874,GO:0006875,GO:0006886,GO:0006936,GO:0006937,GO:0006941,GO:0006942,GO:0007009,GO:0007043,GO:0007154,GO:0007165,GO:0007399,GO:0008016,GO:0008092,GO:…	GO:0005515	K10380	K10380
chr2	Smic15282	-	6116270	6118578
chr2	Smic38717	-	6117133	6134695
chr2	Smic38718	-	6139979	6142647
chr2	Smic43228	+	6181649	6194300
chr2	Smic43229	+	6200379	6206748
chr2	Smic43230	+	6206970	6226187	sp|Q8C8R3|ANK2_MOUSE	Ankyrin-2 OS=Mus musculus GN=Ank2 PE=1 SV=2			GO:0001508,GO:0002027,GO:0003008,GO:0003012,GO:0003279,GO:0003283,GO:0003674,GO:0005198,GO:0005200,GO:0005488,GO:0005515,GO:0005575,GO:0005622,GO:0005737,GO:0005856,GO:0005886,GO:0005887,GO:0005911,GO:0006605,GO:0006612,GO:0006810,GO:0006873,GO:0006874,GO:0006875,GO:0006886,GO:0006936,GO:0006937,GO:0006941,GO:0006942,GO:0007009,GO:0007043,GO:0007154,GO:0007165,GO:0007399,GO:0008016,GO:0008092,GO:…	GO:0005515		K10380
chr2	Smic35965	+	6273505	6317241	sp|Q7TXM0|PPSA_MYCBO	Phthiocerol/phenolphthiocerol synthesis polyketide synthase type I PpsA OS=Mycobacterium bovis (strain ATCC BAA-935 / AF2122/97) GN=ppsA PE=1 SV=1			GO:0003674,GO:0003824,GO:0004312,GO:0004315,GO:0005488,GO:0005575,GO:0006066,GO:0006082,GO:0006629,GO:0006631,GO:0006633,GO:0006725,GO:0008150,GO:0008152,GO:0008610,GO:0009058,GO:0009273,GO:0009987,GO:0016053,GO:0016491,GO:0016597,GO:0016740,GO:0016746,GO:0016747,GO:0018958,GO:0019438,GO:0019751,GO:0019752,GO:0019842,GO:0031177,GO:0031406,GO:0032787,GO:0032991,GO:0033218,GO:0034081,GO:0034311,GO:…	GO:0003824; GO:0005515
chr2	Smic35966	+	6318889	6339596	sp|P16157|ANK1_HUMAN	Ankyrin-1 OS=Homo sapiens GN=ANK1 PE=1 SV=3			GO:0003674,GO:0005198,GO:0005200,GO:0005488,GO:0005515,GO:0005575,GO:0005634,GO:0005737,GO:0005783,GO:0005829,GO:0005856,GO:0005886,GO:0006605,GO:0006612,GO:0006725,GO:0006778,GO:0006779,GO:0006807,GO:0006810,GO:0006811,GO:0006812,GO:0006886,GO:0006887,GO:0006888,GO:0006928,GO:0006996,GO:0007010,GO:0007163,GO:0007165,GO:0007411,GO:0008092,GO:0008093,GO:0008150,GO:0008152,GO:0009058,GO:0009987,GO:…	GO:0005515	K10380	K10380
chr2	Smic35967	+	6342405	6397095	gi|112253180|gb|ABI14179.1|	tramtrack [Pfiesteria piscicida]				GO:0005515
chr2	Smic35968	+	6399579	6417153	sp|Q8IDX6|RBP2A_PLAF7	Reticulocyte-binding protein 2 homolog a OS=Plasmodium falciparum (isolate 3D7) GN=PF13_0198 PE=3 SV=1			GO:0003674,GO:0005488,GO:0005539,GO:0005575,GO:0005886,GO:0007155,GO:0008150,GO:0008201,GO:0016020,GO:0016021,GO:0016337,GO:0022610,GO:0043167,GO:0043168,GO:0044425,GO:0044464,GO:0044699,GO:0097367,GO:0098602,GO:1901681			K13849
chr2	Smic14105	-	6419596	6420797	sp|O88427|CAC1H_MOUSE	Voltage-dependent T-type calcium channel subunit alpha-1H OS=Mus musculus GN=Cacna1h PE=2 SV=3	Acting on ester bonds; Acting on ester bonds; Ribonuclease H	EC:3.1.30; EC:3.1.26; EC:3.1.26.4	GO:0003674,GO:0005215,GO:0005216,GO:0005244,GO:0005245,GO:0005261,GO:0005262,GO:0005488,GO:0005515,GO:0005575,GO:0005886,GO:0005891,GO:0005901,GO:0006810,GO:0006811,GO:0006812,GO:0006816,GO:0008150,GO:0008324,GO:0008332,GO:0009987,GO:0015075,GO:0015085,GO:0015267,GO:0016020,GO:0016021,GO:0017157,GO:0017158,GO:0022803,GO:0022832,GO:0022836,GO:0022838,GO:0022843,GO:0022857,GO:0022890,GO:0022891,GO:…	GO:0003676; GO:0004523; GO:0005216; GO:0006811; GO:0016020; GO:0055085
chr2	Smic40350	-	6419596	6459630	sp|P16157|ANK1_HUMAN	Ankyrin-1 OS=Homo sapiens GN=ANK1 PE=1 SV=3			GO:0003674,GO:0005198,GO:0005200,GO:0005488,GO:0005515,GO:0005575,GO:0005634,GO:0005737,GO:0005783,GO:0005829,GO:0005856,GO:0005886,GO:0006605,GO:0006612,GO:0006725,GO:0006778,GO:0006779,GO:0006807,GO:0006810,GO:0006811,GO:0006812,GO:0006886,GO:0006887,GO:0006888,GO:0006928,GO:0006996,GO:0007010,GO:0007163,GO:0007165,GO:0007411,GO:0008092,GO:0008093,GO:0008150,GO:0008152,GO:0009058,GO:0009987,GO:…	GO:0005515		K10380
chr2	Smic14104	-	6458433	6459805
chr2	Smic40351	-	6458433	6501404	sp|Q8C8R3|ANK2_MOUSE	Ankyrin-2 OS=Mus musculus GN=Ank2 PE=1 SV=2			GO:0001508,GO:0002027,GO:0003008,GO:0003012,GO:0003279,GO:0003283,GO:0003674,GO:0005198,GO:0005200,GO:0005488,GO:0005515,GO:0005575,GO:0005622,GO:0005737,GO:0005856,GO:0005886,GO:0005887,GO:0005911,GO:0006605,GO:0006612,GO:0006810,GO:0006873,GO:0006874,GO:0006875,GO:0006886,GO:0006936,GO:0006937,GO:0006941,GO:0006942,GO:0007009,GO:0007043,GO:0007154,GO:0007165,GO:0007399,GO:0008016,GO:0008092,GO:…	GO:0005515	K10380	K10380
chr2	Smic4214	+	6508233	6510447	sp|P45123|BCR_HAEIN	Bicyclomycin resistance protein homolog OS=Haemophilus influenzae (strain ATCC 51907 / DSM 11121 / KW20 / Rd) GN=bcr PE=3 SV=1			GO:0003674,GO:0005215,GO:0005575,GO:0005886,GO:0006810,GO:0008150,GO:0009636,GO:0009987,GO:0016020,GO:0016021,GO:0042221,GO:0044425,GO:0044464,GO:0044699,GO:0044763,GO:0044765,GO:0046677,GO:0050896,GO:0051234,GO:0055085	GO:0016021; GO:0055085	K07552
chr2	Smic4215	+	6516503	6553860	gi|585683926|ref|XP_006812496.1|	PREDICTED: uncharacterized protein LOC102803631 [Saccoglossus kowalevskii]
chr2	Smic4216	+	6554997	6557408
chr2	Smic4217	+	6557850	6590831	gi|551541847|ref|XP_005759155.1|	hypothetical protein EMIHUDRAFT_372183, partial [Emiliania huxleyi CCMP1516] >gi|485607190|gb|EOD06726.1| hypothetical protein EMIHUDRAFT_372183, partial [Emiliania huxleyi CCMP1516]
chr2	Smic4218	+	6596077	6647901	sp|Q01484|ANK2_HUMAN	Ankyrin-2 OS=Homo sapiens GN=ANK2 PE=1 SV=4			GO:0001508,GO:0002027,GO:0003008,GO:0003012,GO:0003279,GO:0003283,GO:0003674,GO:0005198,GO:0005200,GO:0005488,GO:0005515,GO:0005575,GO:0005622,GO:0005737,GO:0005829,GO:0005856,GO:0005886,GO:0005887,GO:0005911,GO:0006605,GO:0006612,GO:0006810,GO:0006811,GO:0006812,GO:0006816,GO:0006873,GO:0006874,GO:0006875,GO:0006886,GO:0006928,GO:0006936,GO:0006937,GO:0006941,GO:0006942,GO:0007009,GO:0007043,GO:…	GO:0003676; GO:0005515		K10380
chr2	Smic4219	-	6648371	6651150
chr2	Smic4220	+	6655896	6704666
chr2	Smic4221	+	6709669	6715610
chr2	Smic4222	+	6731932	6737594	sp|P16157|ANK1_HUMAN	Ankyrin-1 OS=Homo sapiens GN=ANK1 PE=1 SV=3			GO:0003674,GO:0005198,GO:0005200,GO:0005488,GO:0005515,GO:0005575,GO:0005634,GO:0005737,GO:0005783,GO:0005829,GO:0005856,GO:0005886,GO:0006605,GO:0006612,GO:0006725,GO:0006778,GO:0006779,GO:0006807,GO:0006810,GO:0006811,GO:0006812,GO:0006886,GO:0006887,GO:0006888,GO:0006928,GO:0006996,GO:0007010,GO:0007163,GO:0007165,GO:0007411,GO:0008092,GO:0008093,GO:0008150,GO:0008152,GO:0009058,GO:0009987,GO:…	GO:0005515		K10380
chr2	Smic4223	+	6752572	6755009
chr2	Smic4224	+	6764018	6769245
chr2	Smic4225	+	6776541	6826547	sp|P52410|KASC1_ARATH	3-oxoacyl-[acyl-carrier-protein] synthase I, chloroplastic OS=Arabidopsis thaliana GN=KAS1 PE=2 SV=2			GO:0003674,GO:0003824,GO:0004312,GO:0004315,GO:0005575,GO:0006082,GO:0006629,GO:0006631,GO:0006633,GO:0008150,GO:0008152,GO:0008610,GO:0009058,GO:0009507,GO:0009532,GO:0009536,GO:0009570,GO:0009987,GO:0016053,GO:0016740,GO:0016746,GO:0016747,GO:0019752,GO:0032787,GO:0043226,GO:0043227,GO:0043229,GO:0043231,GO:0043436,GO:0044237,GO:0044238,GO:0044249,GO:0044255,GO:0044281,GO:0044283,GO:0044422,GO:…	GO:0008146	K09458	K09458
chr2	Smic4226	+	6828166	6852988						GO:0008289
chr2	Smic4227	+	6857932	6872432	sp|Q9FN03|UVR8_ARATH	Ultraviolet-B receptor UVR8 OS=Arabidopsis thaliana GN=UVR8 PE=1 SV=1			GO:0000785,GO:0003674,GO:0003682,GO:0004871,GO:0004872,GO:0005085,GO:0005488,GO:0005515,GO:0005575,GO:0005634,GO:0005737,GO:0005829,GO:0005975,GO:0005996,GO:0006006,GO:0006007,GO:0006140,GO:0006464,GO:0007165,GO:0008150,GO:0008152,GO:0009056,GO:0009118,GO:0009314,GO:0009411,GO:0009416,GO:0009605,GO:0009628,GO:0009649,GO:0009881,GO:0009894,GO:0009987,GO:0010224,GO:0016052,GO:0018298,GO:0019219,GO:…
chr2	Smic4228	+	6878237	6922089	sp|P52410|KASC1_ARATH	3-oxoacyl-[acyl-carrier-protein] synthase I, chloroplastic OS=Arabidopsis thaliana GN=KAS1 PE=2 SV=2			GO:0003674,GO:0003824,GO:0004312,GO:0004315,GO:0005575,GO:0006082,GO:0006629,GO:0006631,GO:0006633,GO:0008150,GO:0008152,GO:0008610,GO:0009058,GO:0009507,GO:0009532,GO:0009536,GO:0009570,GO:0009987,GO:0016053,GO:0016740,GO:0016746,GO:0016747,GO:0019752,GO:0032787,GO:0043226,GO:0043227,GO:0043229,GO:0043231,GO:0043436,GO:0044237,GO:0044238,GO:0044249,GO:0044255,GO:0044281,GO:0044283,GO:0044422,GO:…	GO:0003824	K09458	K09458
chr2	Smic47986	+	6912266	6913080
chr2	Smic4229	+	6935365	6938273
chr2	Smic4230	+	6942847	6954236
chr2	Smic4231	+	6962990	6986051	tr|B1WR65|B1WR65_CYAA5	Uncharacterized protein OS=Cyanothece sp. (strain ATCC 51142) GN=cce_0772 PE=4 SV=1			GO:0003674,GO:0003824,GO:0008150,GO:0008152,GO:0016491,GO:0044699,GO:0044710,GO:0055114	GO:0005515
chr2	Smic4232	+	6986186	7001195	tr|A3IVC6|A3IVC6_9CHRO	Monooxygenase, FAD-binding protein OS=Cyanothece sp. CCY0110 GN=CY0110_08511 PE=4 SV=1			GO:0003674,GO:0003824,GO:0004497,GO:0008150,GO:0008152,GO:0016491,GO:0044699,GO:0044710,GO:0055114	GO:0005515; GO:0071949
chr2	Smic4233	+	7029968	7034834	tr|Q10WW2|Q10WW2_TRIEI	Monooxygenase, FAD-binding OS=Trichodesmium erythraeum (strain IMS101) GN=Tery_4265 PE=4 SV=1			GO:0003674,GO:0003824,GO:0004497,GO:0008150,GO:0008152,GO:0016491,GO:0044699,GO:0044710,GO:0055114
chr2	Smic4234	+	7053442	7059350	sp|P16157|ANK1_HUMAN	Ankyrin-1 OS=Homo sapiens GN=ANK1 PE=1 SV=3			GO:0003674,GO:0005198,GO:0005200,GO:0005488,GO:0005515,GO:0005575,GO:0005634,GO:0005737,GO:0005783,GO:0005829,GO:0005856,GO:0005886,GO:0006605,GO:0006612,GO:0006725,GO:0006778,GO:0006779,GO:0006807,GO:0006810,GO:0006811,GO:0006812,GO:0006886,GO:0006887,GO:0006888,GO:0006928,GO:0006996,GO:0007010,GO:0007163,GO:0007165,GO:0007411,GO:0008092,GO:0008093,GO:0008150,GO:0008152,GO:0009058,GO:0009987,GO:…	GO:0005515		K10380
chr2	Smic4235	-	7083640	7084107
chr2	Smic4236	+	7121106	7125029
chr2	Smic4237	+	7152430	7155764	sp|P16157|ANK1_HUMAN	Ankyrin-1 OS=Homo sapiens GN=ANK1 PE=1 SV=3			GO:0003674,GO:0005198,GO:0005200,GO:0005488,GO:0005515,GO:0005575,GO:0005634,GO:0005737,GO:0005783,GO:0005829,GO:0005856,GO:0005886,GO:0006605,GO:0006612,GO:0006725,GO:0006778,GO:0006779,GO:0006807,GO:0006810,GO:0006811,GO:0006812,GO:0006886,GO:0006887,GO:0006888,GO:0006928,GO:0006996,GO:0007010,GO:0007163,GO:0007165,GO:0007411,GO:0008092,GO:0008093,GO:0008150,GO:0008152,GO:0009058,GO:0009987,GO:…	GO:0005515		K10380
chr2	Smic4241	+	7262315	7284864
chr2	Smic4242	+	7354619	7362450
chr2	Smic4243	+	7381735	7405517	sp|P16157|ANK1_HUMAN	Ankyrin-1 OS=Homo sapiens GN=ANK1 PE=1 SV=3			GO:0003674,GO:0005198,GO:0005200,GO:0005488,GO:0005515,GO:0005575,GO:0005634,GO:0005737,GO:0005783,GO:0005829,GO:0005856,GO:0005886,GO:0006605,GO:0006612,GO:0006725,GO:0006778,GO:0006779,GO:0006807,GO:0006810,GO:0006811,GO:0006812,GO:0006886,GO:0006887,GO:0006888,GO:0006928,GO:0006996,GO:0007010,GO:0007163,GO:0007165,GO:0007411,GO:0008092,GO:0008093,GO:0008150,GO:0008152,GO:0009058,GO:0009987,GO:…	GO:0005515		K10380
chr2	Smic4244	+	7423480	7424620	sp|P16157|ANK1_HUMAN	Ankyrin-1 OS=Homo sapiens GN=ANK1 PE=1 SV=3			GO:0003674,GO:0005198,GO:0005200,GO:0005488,GO:0005515,GO:0005575,GO:0005634,GO:0005737,GO:0005783,GO:0005829,GO:0005856,GO:0005886,GO:0006605,GO:0006612,GO:0006725,GO:0006778,GO:0006779,GO:0006807,GO:0006810,GO:0006811,GO:0006812,GO:0006886,GO:0006887,GO:0006888,GO:0006928,GO:0006996,GO:0007010,GO:0007163,GO:0007165,GO:0007411,GO:0008092,GO:0008093,GO:0008150,GO:0008152,GO:0009058,GO:0009987,GO:…	GO:0005515		K10380
chr2	Smic4245	+	7454159	7455673	sp|P16157|ANK1_HUMAN	Ankyrin-1 OS=Homo sapiens GN=ANK1 PE=1 SV=3			GO:0003674,GO:0005198,GO:0005200,GO:0005488,GO:0005515,GO:0005575,GO:0005634,GO:0005737,GO:0005783,GO:0005829,GO:0005856,GO:0005886,GO:0006605,GO:0006612,GO:0006725,GO:0006778,GO:0006779,GO:0006807,GO:0006810,GO:0006811,GO:0006812,GO:0006886,GO:0006887,GO:0006888,GO:0006928,GO:0006996,GO:0007010,GO:0007163,GO:0007165,GO:0007411,GO:0008092,GO:0008093,GO:0008150,GO:0008152,GO:0009058,GO:0009987,GO:…	GO:0005515		K10380
chr2	Smic4246	+	7466292	7475332	sp|Q8C8R3|ANK2_MOUSE	Ankyrin-2 OS=Mus musculus GN=Ank2 PE=1 SV=2			GO:0001508,GO:0002027,GO:0003008,GO:0003012,GO:0003279,GO:0003283,GO:0003674,GO:0005198,GO:0005200,GO:0005488,GO:0005515,GO:0005575,GO:0005622,GO:0005737,GO:0005856,GO:0005886,GO:0005887,GO:0005911,GO:0006605,GO:0006612,GO:0006810,GO:0006873,GO:0006874,GO:0006875,GO:0006886,GO:0006936,GO:0006937,GO:0006941,GO:0006942,GO:0007009,GO:0007043,GO:0007154,GO:0007165,GO:0007399,GO:0008016,GO:0008092,GO:…	GO:0005515		K10380
chr2	Smic4247	-	7500776	7518079
chr2	Smic4248	+	7524703	7542171	tr|D7F171|D7F171_BOMMO	Endonuclease-reverse transcriptase OS=Bombyx mori PE=4 SV=1	Acting on ester bonds; Acting on ester bonds; Ribonuclease H	EC:3.1.30; EC:3.1.26; EC:3.1.26.4	GO:0003674,GO:0003676,GO:0003723,GO:0003824,GO:0003964,GO:0004518,GO:0004519,GO:0005488,GO:0006139,GO:0006259,GO:0006260,GO:0006278,GO:0006725,GO:0006807,GO:0008150,GO:0008152,GO:0009058,GO:0009059,GO:0009987,GO:0016740,GO:0016772,GO:0016779,GO:0016787,GO:0016788,GO:0034061,GO:0034641,GO:0034645,GO:0043167,GO:0043169,GO:0043170,GO:0044237,GO:0044238,GO:0044249,GO:0044260,GO:0046483,GO:0046872,GO:…	GO:0003676; GO:0004523
chr2	Smic4249	+	7551980	7618625	sp|Q8C8R3|ANK2_MOUSE	Ankyrin-2 OS=Mus musculus GN=Ank2 PE=1 SV=2			GO:0001508,GO:0002027,GO:0003008,GO:0003012,GO:0003279,GO:0003283,GO:0003674,GO:0005198,GO:0005200,GO:0005488,GO:0005515,GO:0005575,GO:0005622,GO:0005737,GO:0005856,GO:0005886,GO:0005887,GO:0005911,GO:0006605,GO:0006612,GO:0006810,GO:0006873,GO:0006874,GO:0006875,GO:0006886,GO:0006936,GO:0006937,GO:0006941,GO:0006942,GO:0007009,GO:0007043,GO:0007154,GO:0007165,GO:0007399,GO:0008016,GO:0008092,GO:…	GO:0000439; GO:0005515; GO:0006289; GO:0006355		K10380
chr2	Smic4250	+	7637347	7639310
chr2	Smic4251	+	7646073	7648121	gi|406944319|gb|EKD76119.1|	hypothetical protein ACD_43C00220G0001 [uncultured bacterium]
chr2	Smic4252	+	7652059	7695235	sp|P28734|AATC_DAUCA	Aspartate aminotransferase, cytoplasmic OS=Daucus carota PE=2 SV=1			GO:0003674,GO:0003824,GO:0004069,GO:0005488,GO:0005575,GO:0005737,GO:0006082,GO:0006103,GO:0006520,GO:0006531,GO:0006536,GO:0006807,GO:0008150,GO:0008152,GO:0008483,GO:0009058,GO:0009064,GO:0009066,GO:0009987,GO:0016740,GO:0016769,GO:0019752,GO:0030170,GO:0043167,GO:0043168,GO:0043436,GO:0043648,GO:0044237,GO:0044238,GO:0044281,GO:0044424,GO:0044464,GO:0044699,GO:0044710,GO:0044763,GO:0048037,GO:…	GO:0005515; GO:0006520; GO:0008483; GO:0009058; GO:0030170
chr2	Smic37589	-	7706134	7756635	sp|Q8C8R3|ANK2_MOUSE	Ankyrin-2 OS=Mus musculus GN=Ank2 PE=1 SV=2			GO:0001508,GO:0002027,GO:0003008,GO:0003012,GO:0003279,GO:0003283,GO:0003674,GO:0005198,GO:0005200,GO:0005488,GO:0005515,GO:0005575,GO:0005622,GO:0005737,GO:0005856,GO:0005886,GO:0005887,GO:0005911,GO:0006605,GO:0006612,GO:0006810,GO:0006873,GO:0006874,GO:0006875,GO:0006886,GO:0006936,GO:0006937,GO:0006941,GO:0006942,GO:0007009,GO:0007043,GO:0007154,GO:0007165,GO:0007399,GO:0008016,GO:0008092,GO:…	GO:0005515	K10380	K10380
chr2	Smic30371	+	7757716	7764196	sp|P10978|POLX_TOBAC	Retrovirus-related Pol polyprotein from transposon TNT 1-94 OS=Nicotiana tabacum PE=2 SV=1			GO:0003674,GO:0003676,GO:0003824,GO:0003964,GO:0004175,GO:0004190,GO:0004518,GO:0004519,GO:0005488,GO:0006139,GO:0006259,GO:0006260,GO:0006278,GO:0006508,GO:0006725,GO:0006807,GO:0008150,GO:0008152,GO:0008233,GO:0008270,GO:0009058,GO:0009059,GO:0009987,GO:0015074,GO:0016740,GO:0016772,GO:0016779,GO:0016787,GO:0016788,GO:0019538,GO:0034061,GO:0034641,GO:0034645,GO:0043167,GO:0043169,GO:0043170,GO:…
chr2	Smic37591	-	7764996	7786443	sp|P0A5F6|Y1866_MYCBO	Putative serine esterase Mb1866c OS=Mycobacterium bovis (strain ATCC BAA-935 / AF2122/97) GN=Mb1866c PE=3 SV=1			GO:0003674,GO:0003824,GO:0004177,GO:0006508,GO:0008150,GO:0008152,GO:0008233,GO:0008238,GO:0008239,GO:0016787,GO:0019538,GO:0043170,GO:0044238,GO:0070011,GO:0071704	GO:0016787; GO:0045454
chr2	Smic37592	-	7789027	7815979						GO:0005509
chr2	Smic37593	-	7816020	7820480						GO:0004519
chr2	Smic37594	-	7821270	7836000
chr2	Smic37595	-	7838824	7861648
chr2	Smic37596	-	7873754	7874378
chr2	Smic37597	-	7879295	7890196	sp|O74561|YCZ8_SCHPO	Uncharacterized inositol polyphosphate kinase C970.08 OS=Schizosaccharomyces pombe (strain 972 / ATCC 24843) GN=SPCC970.08 PE=1 SV=1			GO:0000827,GO:0000829,GO:0003674,GO:0003824,GO:0005575,GO:0005737,GO:0005829,GO:0006066,GO:0006082,GO:0006793,GO:0006796,GO:0006797,GO:0007165,GO:0008150,GO:0008152,GO:0008440,GO:0009058,GO:0009987,GO:0016301,GO:0016310,GO:0016740,GO:0016772,GO:0016773,GO:0016776,GO:0019637,GO:0019751,GO:0019932,GO:0032958,GO:0035556,GO:0043436,GO:0043647,GO:0044237,GO:0044281,GO:0044283,GO:0044424,GO:0044444,GO:…	GO:0016301; GO:0032958
chr2	Smic40227	-	7893277	7933603	sp|P16157|ANK1_HUMAN	Ankyrin-1 OS=Homo sapiens GN=ANK1 PE=1 SV=3			GO:0003674,GO:0005198,GO:0005200,GO:0005488,GO:0005515,GO:0005575,GO:0005634,GO:0005737,GO:0005783,GO:0005829,GO:0005856,GO:0005886,GO:0006605,GO:0006612,GO:0006725,GO:0006778,GO:0006779,GO:0006807,GO:0006810,GO:0006811,GO:0006812,GO:0006886,GO:0006887,GO:0006888,GO:0006928,GO:0006996,GO:0007010,GO:0007163,GO:0007165,GO:0007411,GO:0008092,GO:0008093,GO:0008150,GO:0008152,GO:0009058,GO:0009987,GO:…	GO:0005515		K10380
chr2	Smic40226	-	7939105	7971552	sp|P16157|ANK1_HUMAN	Ankyrin-1 OS=Homo sapiens GN=ANK1 PE=1 SV=3			GO:0003674,GO:0005198,GO:0005200,GO:0005488,GO:0005515,GO:0005575,GO:0005634,GO:0005737,GO:0005783,GO:0005829,GO:0005856,GO:0005886,GO:0006605,GO:0006612,GO:0006725,GO:0006778,GO:0006779,GO:0006807,GO:0006810,GO:0006811,GO:0006812,GO:0006886,GO:0006887,GO:0006888,GO:0006928,GO:0006996,GO:0007010,GO:0007163,GO:0007165,GO:0007411,GO:0008092,GO:0008093,GO:0008150,GO:0008152,GO:0009058,GO:0009987,GO:…	GO:0005515		K10380
chr2	Smic40225	-	7973382	8008190	sp|Q02357|ANK1_MOUSE	Ankyrin-1 OS=Mus musculus GN=Ank1 PE=1 SV=2			GO:0003674,GO:0005488,GO:0005515,GO:0005575,GO:0005634,GO:0005737,GO:0005783,GO:0005856,GO:0005886,GO:0006605,GO:0006612,GO:0006725,GO:0006778,GO:0006779,GO:0006807,GO:0006810,GO:0006811,GO:0006812,GO:0006886,GO:0006888,GO:0007165,GO:0008092,GO:0008150,GO:0008152,GO:0009058,GO:0009987,GO:0010638,GO:0014731,GO:0015031,GO:0015672,GO:0016020,GO:0016192,GO:0016482,GO:0016529,GO:0018130,GO:0019438,GO:…	GO:0005515; GO:0008270	K10380	K10380
chr2	Smic40224	-	8010175	8016011
chr2	Smic40223	-	8020350	8022046	sp|G5E8K5|ANK3_MOUSE	Ankyrin-3 OS=Mus musculus GN=Ank3 PE=1 SV=1			GO:0000281,GO:0000323,GO:0000910,GO:0001508,GO:0003674,GO:0005198,GO:0005200,GO:0005488,GO:0005515,GO:0005575,GO:0005737,GO:0005764,GO:0005773,GO:0005783,GO:0005856,GO:0005886,GO:0005911,GO:0005923,GO:0006605,GO:0006612,GO:0006810,GO:0006886,GO:0006892,GO:0006893,GO:0006928,GO:0007009,GO:0007165,GO:0007409,GO:0007411,GO:0007528,GO:0008104,GO:0008150,GO:0009653,GO:0009925,GO:0009987,GO:0010646,GO:…	GO:0005515		K10380
chr2	Smic23932	-	8024162	8046596	sp|Q54KA7|SECG_DICDI	Ankyrin repeat, PH and SEC7 domain containing protein secG OS=Dictyostelium discoideum GN=secG PE=2 SV=1			GO:0000323,GO:0003006,GO:0003674,GO:0005085,GO:0005086,GO:0005575,GO:0005764,GO:0005773,GO:0005829,GO:0006140,GO:0006935,GO:0006996,GO:0007010,GO:0007155,GO:0008150,GO:0009118,GO:0009605,GO:0009719,GO:0009894,GO:0009966,GO:0009987,GO:0010033,GO:0010243,GO:0010646,GO:0014070,GO:0014074,GO:0016043,GO:0019219,GO:0019220,GO:0019222,GO:0022414,GO:0022610,GO:0023051,GO:0030029,GO:0030036,GO:0030811,GO:…	GO:0005515		K18441
chr2	Smic23933	+	8047074	8054649	tr|H3BYI6|H3BYI6_TETNG	Uncharacterized protein OS=Tetraodon nigroviridis PE=4 SV=1			GO:0003674,GO:0003676,GO:0003723,GO:0003824,GO:0003964,GO:0005488,GO:0006139,GO:0006259,GO:0006260,GO:0006278,GO:0006725,GO:0006807,GO:0008150,GO:0008152,GO:0009058,GO:0009059,GO:0009987,GO:0016740,GO:0016772,GO:0016779,GO:0034061,GO:0034641,GO:0034645,GO:0043170,GO:0044237,GO:0044238,GO:0044249,GO:0044260,GO:0046483,GO:0071704,GO:0090304,GO:0097159,GO:1901360,GO:1901363,GO:1901576	GO:0003676
chr2	Smic23934	-	8055086	8121604	sp|Q9EP71|RAI14_MOUSE	Ankycorbin OS=Mus musculus GN=Rai14 PE=1 SV=1			GO:0005575,GO:0005634,GO:0005737,GO:0005739,GO:0005856,GO:0005938,GO:0043226,GO:0043227,GO:0043228,GO:0043229,GO:0043231,GO:0043232,GO:0044424,GO:0044444,GO:0044464	GO:0005515; GO:0008168; GO:0008610
chr2	Smic23935	-	8137123	8142086
chr2	Smic23936	-	8145286	8145952
chr2	Smic23937	-	8151848	8176561
chr2	Smic23938	-	8196071	8209848
chr2	Smic23939	-	8213247	8256491
chr2	Smic23940	-	8257405	8337328	sp|P16157|ANK1_HUMAN	Ankyrin-1 OS=Homo sapiens GN=ANK1 PE=1 SV=3			GO:0003674,GO:0005198,GO:0005200,GO:0005488,GO:0005515,GO:0005575,GO:0005634,GO:0005737,GO:0005783,GO:0005829,GO:0005856,GO:0005886,GO:0006605,GO:0006612,GO:0006725,GO:0006778,GO:0006779,GO:0006807,GO:0006810,GO:0006811,GO:0006812,GO:0006886,GO:0006887,GO:0006888,GO:0006928,GO:0006996,GO:0007010,GO:0007163,GO:0007165,GO:0007411,GO:0008092,GO:0008093,GO:0008150,GO:0008152,GO:0009058,GO:0009987,GO:…	GO:0005515	K10380	K10380
chr2	Smic7880	-	8349731	8350626	sp|Q9CAN0|PPR99_ARATH	Pentatricopeptide repeat-containing protein At1g63130, mitochondrial OS=Arabidopsis thaliana GN=At1g63130 PE=2 SV=1			GO:0005575,GO:0005739,GO:0043226,GO:0043227,GO:0043229,GO:0043231,GO:0044424,GO:0044444,GO:0044464	GO:0005515
chr2	Smic23941	-	8349731	8358839	sp|Q9CAN0|PPR99_ARATH	Pentatricopeptide repeat-containing protein At1g63130, mitochondrial OS=Arabidopsis thaliana GN=At1g63130 PE=2 SV=1			GO:0005575,GO:0005739,GO:0043226,GO:0043227,GO:0043229,GO:0043231,GO:0044424,GO:0044444,GO:0044464	GO:0005515
chr2	Smic23942	-	8376874	8411174	sp|P16157|ANK1_HUMAN	Ankyrin-1 OS=Homo sapiens GN=ANK1 PE=1 SV=3			GO:0003674,GO:0005198,GO:0005200,GO:0005488,GO:0005515,GO:0005575,GO:0005634,GO:0005737,GO:0005783,GO:0005829,GO:0005856,GO:0005886,GO:0006605,GO:0006612,GO:0006725,GO:0006778,GO:0006779,GO:0006807,GO:0006810,GO:0006811,GO:0006812,GO:0006886,GO:0006887,GO:0006888,GO:0006928,GO:0006996,GO:0007010,GO:0007163,GO:0007165,GO:0007411,GO:0008092,GO:0008093,GO:0008150,GO:0008152,GO:0009058,GO:0009987,GO:…	GO:0003824; GO:0005515; GO:0009058; GO:0030170	K10380	K10380
chr2	Smic23943	-	8431678	8483842	tr|A0YBA2|A0YBA2_9GAMM	Uncharacterized protein OS=marine gamma proteobacterium HTCC2143 GN=GP2143_05260 PE=4 SV=1			GO:0003674,GO:0003824,GO:0008150,GO:0008152,GO:0015035,GO:0015036,GO:0016491,GO:0016667,GO:0044699,GO:0044710,GO:0055114	GO:0005515; GO:0015035
chr2	Smic23944	+	8483981	8485000
chr2	Smic1854	-	8485662	8493948						GO:0046872
chr2	Smic1855	-	8497078	8554074	sp|P16157|ANK1_HUMAN	Ankyrin-1 OS=Homo sapiens GN=ANK1 PE=1 SV=3			GO:0003674,GO:0005198,GO:0005200,GO:0005488,GO:0005515,GO:0005575,GO:0005634,GO:0005737,GO:0005783,GO:0005829,GO:0005856,GO:0005886,GO:0006605,GO:0006612,GO:0006725,GO:0006778,GO:0006779,GO:0006807,GO:0006810,GO:0006811,GO:0006812,GO:0006886,GO:0006887,GO:0006888,GO:0006928,GO:0006996,GO:0007010,GO:0007163,GO:0007165,GO:0007411,GO:0008092,GO:0008093,GO:0008150,GO:0008152,GO:0009058,GO:0009987,GO:…	GO:0005515; GO:0046872	K10380	K10380
chr2	Smic1856	-	8559397	8566621	sp|P16157|ANK1_HUMAN	Ankyrin-1 OS=Homo sapiens GN=ANK1 PE=1 SV=3			GO:0003674,GO:0005198,GO:0005200,GO:0005488,GO:0005515,GO:0005575,GO:0005634,GO:0005737,GO:0005783,GO:0005829,GO:0005856,GO:0005886,GO:0006605,GO:0006612,GO:0006725,GO:0006778,GO:0006779,GO:0006807,GO:0006810,GO:0006811,GO:0006812,GO:0006886,GO:0006887,GO:0006888,GO:0006928,GO:0006996,GO:0007010,GO:0007163,GO:0007165,GO:0007411,GO:0008092,GO:0008093,GO:0008150,GO:0008152,GO:0009058,GO:0009987,GO:…	GO:0005515	K10380	K10380
chr2	Smic1857	-	8567910	8602683	sp|Q9SIC9|PP178_ARATH	Pentatricopeptide repeat-containing protein At2g31400, chloroplastic OS=Arabidopsis thaliana GN=At2g31400 PE=2 SV=1			GO:0003674,GO:0003676,GO:0003677,GO:0005488,GO:0005575,GO:0007165,GO:0008150,GO:0009507,GO:0009536,GO:0009987,GO:0010019,GO:0031930,GO:0043226,GO:0043227,GO:0043229,GO:0043231,GO:0044424,GO:0044444,GO:0044464,GO:0050789,GO:0050794,GO:0050896,GO:0051716,GO:0065007,GO:0097159,GO:1901363	GO:0005515
chr2	Smic35396	-	8606919	8632787
chr2	Smic35397	-	8637308	8643716	sp|Q640L2|SPX3_XENLA	Sugar phosphate exchanger 3 OS=Xenopus laevis GN=slc37a3 PE=2 SV=1			GO:0003674,GO:0005215,GO:0005575,GO:0006810,GO:0008150,GO:0008643,GO:0009987,GO:0016020,GO:0016021,GO:0044425,GO:0044699,GO:0044763,GO:0044765,GO:0051234,GO:0055085,GO:0071702	GO:0005887; GO:0055085	K03447
chr2	Smic35398	-	8643884	8645753
chr2	Smic35399	-	8646998	8654910	tr|F2UCD4|F2UCD4_SALR5	Mbre TPR repeat protein OS=Salpingoeca rosetta (strain ATCC 50818 / BSB-021) GN=PTSG_06251 PE=4 SV=1			GO:0003674,GO:0003774,GO:0003777,GO:0003824,GO:0005575,GO:0005871,GO:0005875,GO:0008150,GO:0008152,GO:0016462,GO:0016787,GO:0016817,GO:0016818,GO:0017111,GO:0032991,GO:0043234,GO:0044422,GO:0044424,GO:0044430,GO:0044446,GO:0044464	GO:0003677
chr2	Smic35400	-	8663396	8665705
chr2	Smic35401	-	8680495	8714861	sp|P0CG79|UBIQG_DICDI	Polyubiquitin-G OS=Dictyostelium discoideum GN=ubqG PE=1 SV=1			GO:0005575,GO:0005634,GO:0005737,GO:0043226,GO:0043227,GO:0043229,GO:0043231,GO:0044424,GO:0044464	GO:0005515		K08770
chr2	Smic35409	-	8715105	8749522	tr|A0YZI9|A0YZI9_LYNSP	Putative hemagglutinin/hemolysin-related protein OS=Lyngbya sp. (strain PCC 8106) GN=L8106_12315 PE=4 SV=1			GO:0003674,GO:0005488,GO:0005509,GO:0005575,GO:0007154,GO:0007155,GO:0007156,GO:0008150,GO:0009987,GO:0016020,GO:0016021,GO:0022610,GO:0043167,GO:0043169,GO:0044425,GO:0044699,GO:0044763,GO:0046872,GO:0098609
chr2	Smic35410	-	8751323	8756664
chr2	Smic35411	-	8759340	8764001	sp|Q558K8|ICMT_DICDI	Protein-S-isoprenylcysteine O-methyltransferase OS=Dictyostelium discoideum GN=icmt-1 PE=2 SV=2	Protein-S-isoprenylcysteine O-methyltransferase	EC:2.1.1.100	GO:0003674,GO:0003824,GO:0003880,GO:0004671,GO:0005575,GO:0005783,GO:0005789,GO:0006464,GO:0006479,GO:0006481,GO:0006998,GO:0007163,GO:0008104,GO:0008150,GO:0008152,GO:0008168,GO:0008171,GO:0008213,GO:0008276,GO:0008277,GO:0008757,GO:0009966,GO:0009987,GO:0010340,GO:0010646,GO:0016020,GO:0016021,GO:0016043,GO:0016740,GO:0016741,GO:0018410,GO:0019538,GO:0023051,GO:0030010,GO:0031090,GO:0031155,GO:…	GO:0004671; GO:0006481; GO:0016021		K00587
chr2	Smic35412	+	8768790	8769611
chr2	Smic35413	-	8776322	8777817	gi|260783219|ref|XP_002586674.1|	hypothetical protein BRAFLDRAFT_105480 [Branchiostoma floridae] >gi|229271796|gb|EEN42685.1| hypothetical protein BRAFLDRAFT_105480 [Branchiostoma floridae]
chr2	Smic43467	-	8778865	8822283	sp|Q9Y6R1|S4A4_HUMAN	Electrogenic sodium bicarbonate cotransporter 1 OS=Homo sapiens GN=SLC4A4 PE=1 SV=1			GO:0003674,GO:0005215,GO:0005452,GO:0005488,GO:0005515,GO:0005575,GO:0005886,GO:0005887,GO:0006810,GO:0006811,GO:0006812,GO:0006814,GO:0006820,GO:0008150,GO:0008324,GO:0008509,GO:0008510,GO:0008514,GO:0009987,GO:0015075,GO:0015077,GO:0015081,GO:0015103,GO:0015106,GO:0015291,GO:0015293,GO:0015294,GO:0015296,GO:0015297,GO:0015301,GO:0015672,GO:0015701,GO:0015711,GO:0016020,GO:0016021,GO:0016323,GO:…	GO:0005452; GO:0006820; GO:0016021		K13575
chr2	Smic47372	-	8793703	8794541
chr2	Smic5639	+	8823036	8823916
chr2	Smic5640	+	8825099	8852008	sp|Q9ATN4|NIP11_MAIZE	Aquaporin NIP1-1 OS=Zea mays GN=NIP1-1 PE=2 SV=1			GO:0001666,GO:0003674,GO:0005215,GO:0005342,GO:0005372,GO:0005575,GO:0005886,GO:0006810,GO:0006811,GO:0006820,GO:0006833,GO:0006950,GO:0008028,GO:0008150,GO:0008509,GO:0008514,GO:0009628,GO:0009987,GO:0015075,GO:0015103,GO:0015105,GO:0015129,GO:0015250,GO:0015267,GO:0015698,GO:0015700,GO:0015711,GO:0015718,GO:0015727,GO:0015849,GO:0015850,GO:0016020,GO:0016021,GO:0022803,GO:0022838,GO:0022857,GO:…	GO:0015267; GO:0016020; GO:0055085
chr2	Smic5641	+	8852487	8858484	tr|A0BU67|A0BU67_PARTE	Chromosome undetermined scaffold_129, whole genome shotgun sequence OS=Paramecium tetraurelia GN=GSPATT00032316001 PE=4 SV=1			GO:0003674,GO:0005198
chr2	Smic5642	+	8862938	8912006	tr|I7LY45|I7LY45_TETTS	Flagellar associated protein OS=Tetrahymena thermophila (strain SB210) GN=TTHERM_00497300 PE=4 SV=2			GO:0003674,GO:0005198
chr2	Smic47834	+	8884072	8885058
chr2	Smic5643	+	8912305	8918465	sp|P16157|ANK1_HUMAN	Ankyrin-1 OS=Homo sapiens GN=ANK1 PE=1 SV=3			GO:0003674,GO:0005198,GO:0005200,GO:0005488,GO:0005515,GO:0005575,GO:0005634,GO:0005737,GO:0005783,GO:0005829,GO:0005856,GO:0005886,GO:0006605,GO:0006612,GO:0006725,GO:0006778,GO:0006779,GO:0006807,GO:0006810,GO:0006811,GO:0006812,GO:0006886,GO:0006887,GO:0006888,GO:0006928,GO:0006996,GO:0007010,GO:0007163,GO:0007165,GO:0007411,GO:0008092,GO:0008093,GO:0008150,GO:0008152,GO:0009058,GO:0009987,GO:…	GO:0005515	K10380	K10380
chr2	Smic5644	+	8924221	8973352	sp|Q32LP4|S4A10_BOVIN	Sodium-driven chloride bicarbonate exchanger OS=Bos taurus GN=SLC4A10 PE=2 SV=1			GO:0003674,GO:0005215,GO:0005452,GO:0005575,GO:0005886,GO:0006810,GO:0006811,GO:0006812,GO:0006814,GO:0006820,GO:0008150,GO:0008509,GO:0009987,GO:0015075,GO:0015291,GO:0015293,GO:0015297,GO:0015301,GO:0015672,GO:0016020,GO:0016021,GO:0022804,GO:0022857,GO:0022891,GO:0022892,GO:0030001,GO:0044425,GO:0044464,GO:0044699,GO:0044763,GO:0044765,GO:0051234,GO:0055085	GO:0005515; GO:0006820; GO:0016021
chr2	Smic5645	+	8977757	8978904
chr2	Smic5646	+	9007089	9013697
chr2	Smic5647	+	9017000	9081250	sp|Q6PFE3|RA54B_MOUSE	DNA repair and recombination protein RAD54B OS=Mus musculus GN=Rad54b PE=2 SV=1			GO:0000166,GO:0000724,GO:0000725,GO:0001882,GO:0001883,GO:0003674,GO:0003676,GO:0003677,GO:0003824,GO:0004386,GO:0005488,GO:0005524,GO:0005575,GO:0005634,GO:0006139,GO:0006152,GO:0006163,GO:0006195,GO:0006200,GO:0006259,GO:0006281,GO:0006302,GO:0006310,GO:0006725,GO:0006753,GO:0006793,GO:0006796,GO:0006807,GO:0006950,GO:0006974,GO:0008094,GO:0008150,GO:0008152,GO:0009056,GO:0009116,GO:0009117,GO:…	GO:0005524		K10877
chr2	Smic5648	+	9082803	9085801
chr2	Smic5649	+	9086994	9125382	sp|Q0III3|DC1I2_BOVIN	Cytoplasmic dynein 1 intermediate chain 2 OS=Bos taurus GN=DYNC1I2 PE=1 SV=1			GO:0003674,GO:0003774,GO:0003824,GO:0005575,GO:0005737,GO:0005856,GO:0005868,GO:0005874,GO:0005875,GO:0006810,GO:0006928,GO:0007017,GO:0007018,GO:0008150,GO:0008152,GO:0009987,GO:0016462,GO:0016787,GO:0016817,GO:0016818,GO:0017111,GO:0030286,GO:0031982,GO:0032991,GO:0043226,GO:0043228,GO:0043229,GO:0043232,GO:0043234,GO:0044422,GO:0044424,GO:0044430,GO:0044444,GO:0044446,GO:0044464,GO:0044699,GO:…	GO:0005515	K10415	K10415
chr2	Smic5650	+	9126760	9137010	sp|Q93YV9|SKIP8_ARATH	F-box protein SKIP8 OS=Arabidopsis thaliana GN=SKIP8 PE=1 SV=1			GO:0005575,GO:0005622,GO:0006082,GO:0006464,GO:0006605,GO:0006625,GO:0006629,GO:0006631,GO:0006635,GO:0006810,GO:0006886,GO:0008150,GO:0008152,GO:0009056,GO:0009062,GO:0009314,GO:0009416,GO:0009628,GO:0009648,GO:0009987,GO:0015031,GO:0016042,GO:0016054,GO:0016482,GO:0016558,GO:0016567,GO:0017038,GO:0019395,GO:0019538,GO:0019752,GO:0030258,GO:0032446,GO:0032787,GO:0034440,GO:0036211,GO:0043170,GO:…
chr2	Smic5651	+	9138406	9164920	sp|Q8SV71|DOHH_ENCCU	Deoxyhypusine hydroxylase OS=Encephalitozoon cuniculi (strain GB-M1) GN=LIA1 PE=3 SV=1			GO:0003674,GO:0003824,GO:0004497,GO:0005488,GO:0005575,GO:0005634,GO:0005737,GO:0006464,GO:0008150,GO:0008152,GO:0008612,GO:0009987,GO:0016491,GO:0016705,GO:0018193,GO:0018205,GO:0019135,GO:0019538,GO:0036211,GO:0043167,GO:0043169,GO:0043170,GO:0043226,GO:0043227,GO:0043229,GO:0043231,GO:0043412,GO:0044237,GO:0044238,GO:0044260,GO:0044267,GO:0044424,GO:0044464,GO:0044699,GO:0044710,GO:0046872,GO:…	GO:0005515	K10380
chr2	Smic5652	+	9164947	9177057	sp|Q6IRP4|ABHDD_XENLA	Alpha/beta hydrolase domain-containing protein 13 OS=Xenopus laevis GN=abhd13 PE=2 SV=1			GO:0003674,GO:0003824,GO:0005575,GO:0008150,GO:0008152,GO:0016020,GO:0016021,GO:0016787,GO:0044425
chr2	Smic5653	+	9177344	9190923	sp|Q93VG8|PPDEX_ARATH	DeSI-like protein At4g17486 OS=Arabidopsis thaliana GN=At4g17486 PE=2 SV=1			GO:0003674,GO:0003824,GO:0006508,GO:0008150,GO:0008152,GO:0008233,GO:0016787,GO:0019538,GO:0043170,GO:0044238,GO:0071704	GO:0005515
chr2	Smic5654	+	9193578	9201855
chr2	Smic5655	+	9203376	9216730	sp|Q32LP4|S4A10_BOVIN	Sodium-driven chloride bicarbonate exchanger OS=Bos taurus GN=SLC4A10 PE=2 SV=1			GO:0003674,GO:0005215,GO:0005452,GO:0005575,GO:0005886,GO:0006810,GO:0006811,GO:0006812,GO:0006814,GO:0006820,GO:0008150,GO:0008509,GO:0009987,GO:0015075,GO:0015291,GO:0015293,GO:0015297,GO:0015301,GO:0015672,GO:0016020,GO:0016021,GO:0022804,GO:0022857,GO:0022891,GO:0022892,GO:0030001,GO:0044425,GO:0044464,GO:0044699,GO:0044763,GO:0044765,GO:0051234,GO:0055085	GO:0005452; GO:0006820; GO:0016021
chr2	Smic5656	-	9227181	9243079	sp|Q9V4N3|CYB5_DROME	Cytochrome b5 OS=Drosophila melanogaster GN=Cyt-b5 PE=2 SV=1			GO:0002682,GO:0003674,GO:0005488,GO:0005575,GO:0005783,GO:0005789,GO:0005811,GO:0008150,GO:0008152,GO:0016020,GO:0016021,GO:0020037,GO:0031090,GO:0035206,GO:0042127,GO:0043167,GO:0043169,GO:0043226,GO:0043227,GO:0043228,GO:0043229,GO:0043231,GO:0043232,GO:0044422,GO:0044424,GO:0044425,GO:0044432,GO:0044444,GO:0044446,GO:0044464,GO:0044699,GO:0044710,GO:0045595,GO:0045610,GO:0046872,GO:0046906,GO:…	GO:0009055; GO:0016021; GO:0022904
chr2	Smic5657	-	9243138	9284404
chr2	Smic5658	-	9298419	9300464
chr2	Smic5659	-	9305271	9329062	tr|C5LPU4|C5LPU4_PERM5	Putative uncharacterized protein OS=Perkinsus marinus (strain ATCC 50983 / TXsc) GN=Pmar_PMAR020168 PE=4 SV=1			GO:0007165,GO:0008150,GO:0009987,GO:0050789,GO:0050794,GO:0050896,GO:0051716,GO:0065007
chr2	Smic5660	-	9329265	9341203	sp|Q9CPV4|GLOD4_MOUSE	Glyoxalase domain-containing protein 4 OS=Mus musculus GN=Glod4 PE=1 SV=1			GO:0003674,GO:0005575,GO:0005739,GO:0008150,GO:0043226,GO:0043227,GO:0043229,GO:0043231,GO:0044424,GO:0044444,GO:0044464
chr2	Smic5661	-	9345423	9362763	sp|Q96PY6|NEK1_HUMAN	Serine/threonine-protein kinase Nek1 OS=Homo sapiens GN=NEK1 PE=1 SV=2			GO:0000166,GO:0000242,GO:0000280,GO:0001882,GO:0001883,GO:0003674,GO:0003824,GO:0004672,GO:0004674,GO:0004713,GO:0005488,GO:0005515,GO:0005524,GO:0005575,GO:0005634,GO:0005737,GO:0005813,GO:0005815,GO:0005856,GO:0006464,GO:0006468,GO:0006793,GO:0006796,GO:0006950,GO:0006974,GO:0006996,GO:0007049,GO:0007067,GO:0008150,GO:0008152,GO:0009314,GO:0009628,GO:0009987,GO:0010212,GO:0010927,GO:0016043,GO:…	GO:0004672; GO:0005524; GO:0006468; GO:0006614; GO:0008312; GO:0048500
chr2	Smic5662	-	9363318	9369029	sp|Q8W1K8|MUT11_CHLRE	Protein Mut11 OS=Chlamydomonas reinhardtii GN=Mut11 PE=2 SV=1			GO:0005575,GO:0005634,GO:0043226,GO:0043227,GO:0043229,GO:0043231,GO:0044424,GO:0044464	GO:0003676; GO:0043130; GO:0043161
chr2	Smic5663	-	9369221	9398115	sp|O22719|LHTL3_ARATH	Lysine histidine transporter-like 3 OS=Arabidopsis thaliana GN=At1g61270 PE=3 SV=2			GO:0005575,GO:0005886,GO:0006810,GO:0006811,GO:0006820,GO:0006865,GO:0008150,GO:0015711,GO:0015849,GO:0016020,GO:0016021,GO:0044425,GO:0044464,GO:0044699,GO:0044765,GO:0046942,GO:0051234,GO:0071702,GO:0071705	GO:0005515
chr2	Smic5664	-	9400328	9404376
chr2	Smic5665	-	9404689	9413537	sp|Q9FKS8|LHT1_ARATH	Lysine histidine transporter 1 OS=Arabidopsis thaliana GN=LHT1 PE=1 SV=1			GO:0002682,GO:0003333,GO:0003674,GO:0005215,GO:0005342,GO:0005575,GO:0005886,GO:0006464,GO:0006497,GO:0006498,GO:0006499,GO:0006605,GO:0006612,GO:0006810,GO:0006811,GO:0006812,GO:0006820,GO:0006862,GO:0006865,GO:0006886,GO:0006888,GO:0006950,GO:0006984,GO:0006986,GO:0007165,GO:0008150,GO:0008152,GO:0008509,GO:0008514,GO:0009628,GO:0009987,GO:0010033,GO:0010363,GO:0010941,GO:0015031,GO:0015075,GO:…		K15015
chr2	Smic5666	-	9414738	9421631
chr2	Smic5667	-	9422242	9447895	sp|P50430|ARSB_RAT	Arylsulfatase B OS=Rattus norvegicus GN=Arsb PE=2 SV=2			GO:0000323,GO:0003674,GO:0003824,GO:0003943,GO:0004065,GO:0005488,GO:0005575,GO:0005739,GO:0005764,GO:0005773,GO:0005783,GO:0005791,GO:0005794,GO:0006914,GO:0007417,GO:0007584,GO:0008150,GO:0008152,GO:0008484,GO:0009056,GO:0009268,GO:0009605,GO:0009628,GO:0009719,GO:0009725,GO:0009987,GO:0009991,GO:0010033,GO:0014070,GO:0016787,GO:0016788,GO:0031667,GO:0032502,GO:0033993,GO:0042221,GO:0043167,GO:…	GO:0005887; GO:0008484; GO:0055085		K01135
chr2	Smic5668	-	9449579	9460495
chr2	Smic5669	-	9463489	9493477	sp|Q9TTU3|CLCN5_RABIT	H(+)/Cl(-) exchange transporter 5 OS=Oryctolagus cuniculus GN=CLCN5 PE=2 SV=1			GO:0000139,GO:0000166,GO:0001882,GO:0001883,GO:0003674,GO:0005215,GO:0005216,GO:0005244,GO:0005247,GO:0005253,GO:0005254,GO:0005488,GO:0005524,GO:0005575,GO:0005765,GO:0005768,GO:0005774,GO:0005794,GO:0005886,GO:0006810,GO:0006811,GO:0006820,GO:0006821,GO:0006897,GO:0008150,GO:0008308,GO:0008509,GO:0009987,GO:0010008,GO:0015075,GO:0015103,GO:0015108,GO:0015267,GO:0015291,GO:0015297,GO:0015698,GO:…	GO:0005247; GO:0006821; GO:0016020; GO:0055085	K05012
chr2	Smic5670	-	9500054	9544825	sp|Q503G8|S38A6_DANRE	Probable sodium-coupled neutral amino acid transporter 6 OS=Danio rerio GN=slc38a6 PE=2 SV=1			GO:0005575,GO:0006810,GO:0006811,GO:0006812,GO:0006814,GO:0006820,GO:0006865,GO:0008150,GO:0015672,GO:0015711,GO:0015849,GO:0016020,GO:0016021,GO:0030001,GO:0044425,GO:0044699,GO:0044765,GO:0046942,GO:0051234,GO:0071702,GO:0071705
chr2	Smic5671	-	9545974	9578414	tr|B8C6W1|B8C6W1_THAPS	Predicted protein OS=Thalassiosira pseudonana GN=THAPSDRAFT_23753 PE=4 SV=1			GO:0005975,GO:0008150,GO:0008152,GO:0044238,GO:0071704
chr2	Smic5672	-	9582375	9586018	sp|Q54NS9|AIFA_DICDI	Apoptosis-inducing factor homolog A OS=Dictyostelium discoideum GN=aifA PE=3 SV=1			GO:0000166,GO:0003674,GO:0003824,GO:0003954,GO:0005488,GO:0005575,GO:0005739,GO:0006810,GO:0006897,GO:0006907,GO:0008137,GO:0008150,GO:0008152,GO:0010941,GO:0010942,GO:0016192,GO:0016491,GO:0016651,GO:0016655,GO:0036094,GO:0042981,GO:0043065,GO:0043067,GO:0043068,GO:0043167,GO:0043168,GO:0043226,GO:0043227,GO:0043229,GO:0043231,GO:0044351,GO:0044424,GO:0044444,GO:0044464,GO:0044699,GO:0044710,GO:…	GO:0016491; GO:0055114	K22745
chr2	Smic5673	-	9589211	9591102	tr|F9X1N6|F9X1N6_MYCGM	Uncharacterized protein OS=Mycosphaerella graminicola (strain CBS 115943 / IPO323) GN=MYCGRDRAFT_67645 PE=4 SV=1			GO:0000166,GO:0003674,GO:0003824,GO:0005488,GO:0008150,GO:0008152,GO:0016491,GO:0036094,GO:0043167,GO:0043168,GO:0044699,GO:0044710,GO:0048037,GO:0050660,GO:0050662,GO:0055114,GO:0097159,GO:1901265,GO:1901363	GO:0016491; GO:0055114	K22745
chr2	Smic5674	-	9592224	9635706	sp|Q9Y6R1|S4A4_HUMAN	Electrogenic sodium bicarbonate cotransporter 1 OS=Homo sapiens GN=SLC4A4 PE=1 SV=1			GO:0003674,GO:0005215,GO:0005452,GO:0005488,GO:0005515,GO:0005575,GO:0005886,GO:0005887,GO:0006810,GO:0006811,GO:0006812,GO:0006814,GO:0006820,GO:0008150,GO:0008324,GO:0008509,GO:0008510,GO:0008514,GO:0009987,GO:0015075,GO:0015077,GO:0015081,GO:0015103,GO:0015106,GO:0015291,GO:0015293,GO:0015294,GO:0015296,GO:0015297,GO:0015301,GO:0015672,GO:0015701,GO:0015711,GO:0016020,GO:0016021,GO:0016323,GO:…	GO:0005452; GO:0006820; GO:0016021		K13575
chr2	Smic5675	-	9648371	9659528	sp|Q0WWQ1|ATG3_ARATH	Autophagy-related protein 3 OS=Arabidopsis thaliana GN=ATG3 PE=1 SV=2			GO:0000902,GO:0003674,GO:0005488,GO:0005515,GO:0005575,GO:0005737,GO:0005829,GO:0006605,GO:0006623,GO:0006810,GO:0006886,GO:0006914,GO:0007034,GO:0008150,GO:0008152,GO:0009056,GO:0009653,GO:0009987,GO:0015031,GO:0016043,GO:0016049,GO:0016192,GO:0016482,GO:0032502,GO:0032989,GO:0040007,GO:0044237,GO:0044248,GO:0044424,GO:0044444,GO:0044464,GO:0044699,GO:0044763,GO:0044765,GO:0044767,GO:0045184,GO:…		K08343	K08343
chr2	Smic5676	+	9659891	9665001
chr2	Smic5677	-	9675130	9683350	sp|O93530|WRN_XENLA	Werner syndrome ATP-dependent helicase homolog OS=Xenopus laevis GN=wrn PE=2 SV=1			GO:0000166,GO:0000287,GO:0001882,GO:0001883,GO:0003674,GO:0003676,GO:0003677,GO:0003678,GO:0003824,GO:0004003,GO:0004386,GO:0004518,GO:0004527,GO:0005488,GO:0005524,GO:0005575,GO:0005622,GO:0005634,GO:0006139,GO:0006152,GO:0006163,GO:0006195,GO:0006200,GO:0006259,GO:0006260,GO:0006281,GO:0006310,GO:0006725,GO:0006753,GO:0006793,GO:0006796,GO:0006807,GO:0006950,GO:0006974,GO:0008026,GO:0008094,GO:…
chr2	Smic5678	-	9683840	9684703						GO:0046872
chr2	Smic5679	-	9685041	9694347	sp|Q8FTH8|THIED_COREF	Thiamine biosynthesis multifunctional protein ThiED OS=Corynebacterium efficiens (strain DSM 44549 / YS-314 / AJ 12310 / JCM 11189 / NBRC 100395) GN=thiED PE=3 SV=1			GO:0000166,GO:0001882,GO:0001883,GO:0003674,GO:0003824,GO:0004789,GO:0005488,GO:0005524,GO:0006725,GO:0006732,GO:0006766,GO:0006767,GO:0006772,GO:0006790,GO:0006793,GO:0006796,GO:0006807,GO:0008150,GO:0008152,GO:0008902,GO:0008972,GO:0009058,GO:0009108,GO:0009110,GO:0009228,GO:0009229,GO:0009987,GO:0016301,GO:0016310,GO:0016740,GO:0016765,GO:0016772,GO:0016773,GO:0016776,GO:0017076,GO:0018130,GO:…		K03707	K14153
chr2	Smic5680	-	9700541	9707176	gi|303289224|ref|XP_003063900.1|	predicted protein [Micromonas pusilla CCMP1545] >gi|226454968|gb|EEH52273.1| predicted protein [Micromonas pusilla CCMP1545]				GO:0016021
chr2	Smic5681	-	9707562	9737115	tr|A0A016VQL3|A0A016VQL3_9BILA	Uncharacterized protein OS=Ancylostoma ceylanicum GN=Acey_s0005.g2310 PE=4 SV=1	Acting on ester bonds; Acting on ester bonds; Ribonuclease H	EC:3.1.30; EC:3.1.26; EC:3.1.26.4	GO:0003674,GO:0003676,GO:0003723,GO:0003824,GO:0003964,GO:0005488,GO:0006139,GO:0006259,GO:0006260,GO:0006278,GO:0006725,GO:0006807,GO:0008150,GO:0008152,GO:0009058,GO:0009059,GO:0009987,GO:0016740,GO:0016772,GO:0016779,GO:0034061,GO:0034641,GO:0034645,GO:0043170,GO:0044237,GO:0044238,GO:0044249,GO:0044260,GO:0046483,GO:0071704,GO:0090304,GO:0097159,GO:1901360,GO:1901363,GO:1901576	GO:0003676; GO:0004523; GO:0006672; GO:0016021; GO:0016811
chr2	Smic5682	-	9739711	9751803	sp|Q9NUN7|ACER3_HUMAN	Alkaline ceramidase 3 OS=Homo sapiens GN=ACER3 PE=1 SV=3			GO:0000139,GO:0003674,GO:0003824,GO:0004553,GO:0005575,GO:0005783,GO:0005789,GO:0005794,GO:0006066,GO:0006629,GO:0006643,GO:0006665,GO:0006670,GO:0006671,GO:0006672,GO:0006807,GO:0008150,GO:0008152,GO:0008284,GO:0008610,GO:0009058,GO:0009987,GO:0016020,GO:0016021,GO:0016787,GO:0016798,GO:0016810,GO:0016811,GO:0017040,GO:0019751,GO:0030148,GO:0030173,GO:0030176,GO:0031090,GO:0031301,GO:0034311,GO:…	GO:0006672; GO:0016021; GO:0016811	K04711
chr2	Smic5683	-	9759056	9760480
chr2	Smic5684	-	9761941	9762541	sp|Q709F0|ACD11_HUMAN	Acyl-CoA dehydrogenase family member 11 OS=Homo sapiens GN=ACAD11 PE=1 SV=2			GO:0000166,GO:0003674,GO:0003824,GO:0003995,GO:0004466,GO:0005488,GO:0005575,GO:0005634,GO:0005739,GO:0005777,GO:0006082,GO:0006629,GO:0006631,GO:0006635,GO:0008150,GO:0008152,GO:0009056,GO:0009062,GO:0009987,GO:0016020,GO:0016042,GO:0016054,GO:0016491,GO:0016627,GO:0016740,GO:0016772,GO:0017099,GO:0019395,GO:0019752,GO:0030258,GO:0031090,GO:0031966,GO:0032787,GO:0033539,GO:0034440,GO:0036094,GO:…	GO:0016627; GO:0055114
chr2	Smic5685	-	9763064	9783256	sp|Q93VG8|PPDEX_ARATH	DeSI-like protein At4g17486 OS=Arabidopsis thaliana GN=At4g17486 PE=2 SV=1			GO:0003674,GO:0003824,GO:0006508,GO:0008150,GO:0008152,GO:0008233,GO:0016787,GO:0019538,GO:0043170,GO:0044238,GO:0071704
chr2	Smic5686	-	9784277	9801004	sp|Q8C0I1|ADAS_MOUSE	Alkyldihydroxyacetonephosphate synthase, peroxisomal OS=Mus musculus GN=Agps PE=1 SV=1			GO:0000166,GO:0003674,GO:0003824,GO:0005488,GO:0005575,GO:0005739,GO:0005777,GO:0005778,GO:0006629,GO:0006662,GO:0008150,GO:0008152,GO:0008609,GO:0008610,GO:0008611,GO:0008762,GO:0009058,GO:0009987,GO:0016020,GO:0016491,GO:0016614,GO:0016616,GO:0016740,GO:0016765,GO:0018904,GO:0031090,GO:0031903,GO:0036094,GO:0042579,GO:0043167,GO:0043168,GO:0043226,GO:0043227,GO:0043229,GO:0043231,GO:0044237,GO:…	GO:0003676; GO:0006820; GO:0016021; GO:0016491; GO:0016746; GO:0046872; GO:0055114; GO:0071949		K00803
chr2	Smic5686	-	9800998	9852813	sp|Q8C0I1|ADAS_MOUSE	Alkyldihydroxyacetonephosphate synthase, peroxisomal OS=Mus musculus GN=Agps PE=1 SV=1			GO:0000166,GO:0003674,GO:0003824,GO:0005488,GO:0005575,GO:0005739,GO:0005777,GO:0005778,GO:0006629,GO:0006662,GO:0008150,GO:0008152,GO:0008609,GO:0008610,GO:0008611,GO:0008762,GO:0009058,GO:0009987,GO:0016020,GO:0016491,GO:0016614,GO:0016616,GO:0016740,GO:0016765,GO:0018904,GO:0031090,GO:0031903,GO:0036094,GO:0042579,GO:0043167,GO:0043168,GO:0043226,GO:0043227,GO:0043229,GO:0043231,GO:0044237,GO:…	GO:0003676; GO:0006820; GO:0016021; GO:0016491; GO:0016746; GO:0046872; GO:0055114; GO:0071949		K00803
chr2	Smic5687	-	9852962	9878059	sp|Q32LP4|S4A10_BOVIN	Sodium-driven chloride bicarbonate exchanger OS=Bos taurus GN=SLC4A10 PE=2 SV=1			GO:0003674,GO:0005215,GO:0005452,GO:0005575,GO:0005886,GO:0006810,GO:0006811,GO:0006812,GO:0006814,GO:0006820,GO:0008150,GO:0008509,GO:0009987,GO:0015075,GO:0015291,GO:0015293,GO:0015297,GO:0015301,GO:0015672,GO:0016020,GO:0016021,GO:0022804,GO:0022857,GO:0022891,GO:0022892,GO:0030001,GO:0044425,GO:0044464,GO:0044699,GO:0044763,GO:0044765,GO:0051234,GO:0055085	GO:0005452; GO:0005515; GO:0006820; GO:0016021	K13861
chr2	Smic5688	-	9878448	9888000	sp|Q32LP4|S4A10_BOVIN	Sodium-driven chloride bicarbonate exchanger OS=Bos taurus GN=SLC4A10 PE=2 SV=1			GO:0003674,GO:0005215,GO:0005452,GO:0005575,GO:0005886,GO:0006810,GO:0006811,GO:0006812,GO:0006814,GO:0006820,GO:0008150,GO:0008509,GO:0009987,GO:0015075,GO:0015291,GO:0015293,GO:0015297,GO:0015301,GO:0015672,GO:0016020,GO:0016021,GO:0022804,GO:0022857,GO:0022891,GO:0022892,GO:0030001,GO:0044425,GO:0044464,GO:0044699,GO:0044763,GO:0044765,GO:0051234,GO:0055085	GO:0005515; GO:0006820; GO:0016021
chr2	Smic5689	-	9891508	9894590	sp|Q8S919|UBC5B_ORYSJ	Ubiquitin-conjugating enzyme E2 5B OS=Oryza sativa subsp. japonica GN=UBC5B PE=2 SV=1			GO:0000166,GO:0001882,GO:0001883,GO:0003674,GO:0003824,GO:0004842,GO:0005488,GO:0005524,GO:0005575,GO:0005886,GO:0006464,GO:0006508,GO:0006511,GO:0008150,GO:0008152,GO:0009056,GO:0009057,GO:0009987,GO:0016020,GO:0016567,GO:0016740,GO:0016874,GO:0016879,GO:0016881,GO:0017076,GO:0019538,GO:0019941,GO:0030554,GO:0032446,GO:0032549,GO:0032550,GO:0032553,GO:0032555,GO:0032559,GO:0035639,GO:0036094,GO:…	GO:0003676		K06689
chr2	Smic5690	-	9894691	9896552
chr2	Smic5691	-	9896788	9911737	tr|B7FKG7|B7FKG7_MEDTR	Uncharacterized protein OS=Medicago truncatula GN=MTR_7g077870 PE=2 SV=1			GO:0005575,GO:0009507,GO:0009532,GO:0009536,GO:0009570,GO:0043226,GO:0043227,GO:0043229,GO:0043231,GO:0044422,GO:0044424,GO:0044434,GO:0044435,GO:0044444,GO:0044446,GO:0044464
chr2	Smic5692	-	9914573	9933817	sp|Q7RQ71|MYOA_PLAYO	Myosin-A OS=Plasmodium yoelii yoelii GN=PY01232 PE=1 SV=1	Nucleoside-triphosphate phosphatase	EC:3.6.1.15	GO:0000166,GO:0001882,GO:0001883,GO:0003674,GO:0003774,GO:0003779,GO:0003824,GO:0005488,GO:0005515,GO:0005524,GO:0005575,GO:0005886,GO:0008092,GO:0008150,GO:0008152,GO:0016020,GO:0016459,GO:0016462,GO:0016787,GO:0016817,GO:0016818,GO:0017076,GO:0017111,GO:0030554,GO:0032549,GO:0032550,GO:0032553,GO:0032555,GO:0032559,GO:0032991,GO:0035639,GO:0036094,GO:0043167,GO:0043168,GO:0043234,GO:0044422,GO:…	GO:0003774; GO:0005524; GO:0016459
chr2	Smic31324	+	9934075	9947058	sp|Q1XDP2|ATPX_PYRYE	ATP synthase subunit b', chloroplastic OS=Pyropia yezoensis GN=atpG PE=3 SV=1			GO:0000166,GO:0001882,GO:0001883,GO:0003674,GO:0005215,GO:0005488,GO:0005524,GO:0005575,GO:0006139,GO:0006163,GO:0006164,GO:0006725,GO:0006753,GO:0006754,GO:0006793,GO:0006796,GO:0006807,GO:0006810,GO:0006811,GO:0006812,GO:0006818,GO:0008150,GO:0008152,GO:0008324,GO:0009058,GO:0009116,GO:0009117,GO:0009119,GO:0009123,GO:0009124,GO:0009126,GO:0009127,GO:0009141,GO:0009142,GO:0009144,GO:0009145,GO:…	GO:0015078; GO:0015986; GO:0045263
chr2	Smic31325	+	9947134	9952643	sp|Q9LZ98|AB20I_ARATH	ABC transporter I family member 20 OS=Arabidopsis thaliana GN=ABCI20 PE=2 SV=1	Adenosinetriphosphatase; Nucleoside-triphosphate phosphatase	EC:3.6.1.3; EC:3.6.1.15	GO:0000166,GO:0001882,GO:0001883,GO:0003674,GO:0003824,GO:0005488,GO:0005524,GO:0005575,GO:0005737,GO:0006139,GO:0006152,GO:0006163,GO:0006195,GO:0006200,GO:0006725,GO:0006753,GO:0006793,GO:0006796,GO:0006807,GO:0006810,GO:0008150,GO:0008152,GO:0009056,GO:0009116,GO:0009117,GO:0009119,GO:0009123,GO:0009125,GO:0009126,GO:0009128,GO:0009141,GO:0009143,GO:0009144,GO:0009146,GO:0009150,GO:0009154,GO:…	GO:0005524; GO:0016887	K12608
chr2	Smic31326	+	9952860	9953864
chr2	Smic31327	+	9954678	9966274	sp|Q02630|NU116_YEAST	Nucleoporin NUP116/NSP116 OS=Saccharomyces cerevisiae (strain ATCC 204508 / S288c) GN=NUP116 PE=1 SV=2			GO:0000054,GO:0000055,GO:0003674,GO:0005198,GO:0005215,GO:0005487,GO:0005488,GO:0005515,GO:0005575,GO:0005634,GO:0005643,GO:0006405,GO:0006406,GO:0006409,GO:0006606,GO:0006810,GO:0006886,GO:0006913,GO:0006996,GO:0006997,GO:0006999,GO:0008150,GO:0009987,GO:0015031,GO:0015931,GO:0016020,GO:0016043,GO:0016482,GO:0016973,GO:0017038,GO:0017056,GO:0031090,GO:0031965,GO:0032991,GO:0033753,GO:0042802,GO:…	GO:0005643; GO:0006913; GO:0017056	K14297	K14297
chr2	Smic31328	+	9966599	9980010	sp|A1B1H5|PTH_PARDP	Peptidyl-tRNA hydrolase OS=Paracoccus denitrificans (strain Pd 1222) GN=pth PE=3 SV=1	Aminoacyl-tRNA hydrolase; Carboxylesterase	EC:3.1.1.29; EC:3.1.1.1	GO:0003674,GO:0003824,GO:0004045,GO:0005575,GO:0005737,GO:0008150,GO:0008152,GO:0016787,GO:0016788,GO:0044424,GO:0044464,GO:0052689	GO:0004045; GO:0009055; GO:0015035; GO:0045454
chr2	Smic31329	+	9980178	9983749	gi|257480821|gb|ACV60537.1|	plastid protein NAP50 [Alexandrium affine]
chr2	Smic31330	+	9984032	9985168
chr2	Smic31331	+	9985762	9996214						GO:0006887; GO:0016020; GO:0017137
chr2	Smic31332	+	9996357	9998064
chr2	Smic31333	-	10004370	10012639						GO:0005509
chr2	Smic31334	-	10012739	10017689	sp|Q9UI33|SCNBA_HUMAN	Sodium channel protein type 11 subunit alpha OS=Homo sapiens GN=SCN11A PE=1 SV=2			GO:0001508,GO:0001518,GO:0003674,GO:0005215,GO:0005216,GO:0005244,GO:0005248,GO:0005261,GO:0005272,GO:0005575,GO:0005886,GO:0006810,GO:0006811,GO:0006812,GO:0006814,GO:0008150,GO:0008219,GO:0008324,GO:0009987,GO:0015075,GO:0015077,GO:0015081,GO:0015267,GO:0015672,GO:0016020,GO:0016021,GO:0016265,GO:0019228,GO:0022803,GO:0022832,GO:0022836,GO:0022838,GO:0022843,GO:0022857,GO:0022890,GO:0022891,GO:…	GO:0005216; GO:0005509; GO:0006811; GO:0016020; GO:0055085
chr2	Smic31335	-	10017821	10032745	sp|Q9UI33|SCNBA_HUMAN	Sodium channel protein type 11 subunit alpha OS=Homo sapiens GN=SCN11A PE=1 SV=2			GO:0001508,GO:0001518,GO:0003674,GO:0005215,GO:0005216,GO:0005244,GO:0005248,GO:0005261,GO:0005272,GO:0005575,GO:0005886,GO:0006810,GO:0006811,GO:0006812,GO:0006814,GO:0008150,GO:0008219,GO:0008324,GO:0009987,GO:0015075,GO:0015077,GO:0015081,GO:0015267,GO:0015672,GO:0016020,GO:0016021,GO:0016265,GO:0019228,GO:0022803,GO:0022832,GO:0022836,GO:0022838,GO:0022843,GO:0022857,GO:0022890,GO:0022891,GO:…	GO:0005216; GO:0005509; GO:0006811; GO:0016020; GO:0055085
chr2	Smic31336	-	10033277	10038943
chr2	Smic31337	-	10039533	10040903
chr2	Smic31338	-	10041614	10061733	tr|F2J3D3|F2J3D3_POLGS	Extracellular solute-binding protein, family 3 OS=Polymorphum gilvum (strain LMG 25793 / CGMCC 1.9160 / SL003B-26A1) GN=SL003B_2534 PE=4 SV=1			GO:0003674,GO:0005215,GO:0006810,GO:0008150,GO:0051234
chr2	Smic31339	-	10063300	10068334	sp|P51139|MSK3_MEDSA	Glycogen synthase kinase-3 homolog MsK-3 OS=Medicago sativa GN=MSK-3 PE=2 SV=2			GO:0000166,GO:0001882,GO:0001883,GO:0003674,GO:0003824,GO:0004672,GO:0004674,GO:0005488,GO:0005524,GO:0006464,GO:0006468,GO:0006793,GO:0006796,GO:0008150,GO:0008152,GO:0009987,GO:0016301,GO:0016310,GO:0016740,GO:0016772,GO:0016773,GO:0017076,GO:0019538,GO:0030554,GO:0032549,GO:0032550,GO:0032553,GO:0032555,GO:0032559,GO:0035639,GO:0036094,GO:0036211,GO:0043167,GO:0043168,GO:0043170,GO:0043412,GO:…	GO:0004672; GO:0005524; GO:0006468
chr2	Smic31340	-	10069533	10080802	sp|C6DFR7|RSMB_PECCP	Ribosomal RNA small subunit methyltransferase B OS=Pectobacterium carotovorum subsp. carotovorum (strain PC1) GN=rsmB PE=3 SV=1			GO:0000154,GO:0001510,GO:0003674,GO:0003676,GO:0003723,GO:0003824,GO:0005488,GO:0005575,GO:0005737,GO:0006139,GO:0006355,GO:0006364,GO:0006396,GO:0006725,GO:0006807,GO:0008150,GO:0008152,GO:0008168,GO:0008173,GO:0008649,GO:0008757,GO:0009451,GO:0009889,GO:0009987,GO:0010468,GO:0010556,GO:0016070,GO:0016072,GO:0016434,GO:0016740,GO:0016741,GO:0019219,GO:0019222,GO:0031167,GO:0031323,GO:0031326,GO:…	GO:0005509; GO:0005525; GO:0008168
[truncated: 51,816 more rows]
