# Supplementary material for: Genetic and spatial organization of the unusual chromosomes of the dinoflagellate Symbiodinium microadriaticum
Source: Nat Genet. 2021 Apr 29;53(5):618–29. doi: 10.1038/s41588-021-00841-y (PMC8110479; doi:10.1038/s41588-021-00841-y)
Supplement: Supplementary file 6 — GFF3 file of Smic1.0 to be used with a genome browser. [file 41588_2021_841_MOESM6_ESM.zip]

Archive with 3 entries (2 files):
- SupplementalData2.gff3
- __MACOSX/
- __MACOSX/._SupplementalData2.gff3
