# Supplementary material for: Genetic and spatial organization of the unusual chromosomes of the dinoflagellate Symbiodinium microadriaticum
Source: Nat Genet. 2021 Apr 29;53(5):618–29. doi: 10.1038/s41588-021-00841-y (PMC8110479; doi:10.1038/s41588-021-00841-y)
Supplement: Supplementary file 8 — GO enrichment analysis (Biological Process) per chromosome and cluster (Smic1.0). [file 41588_2021_841_MOESM8_ESM.xlsx]

## Sheet: chr1
GO.ID	Term	Annotated	Significant	Expected	Rank in ClassicFisher	FisherWeight01Default	ClassicFisher	ElimFisher	ParentChildFisher
GO:0050885	neuromuscular process controlling balanc...	120	32	2.77	1	3.1e-25	3.1e-25	3.1e-25	0.02286
GO:0031175	neuron projection development	500	40	11.54	45	4.3e-25	9e-12	9e-12	0.00067
GO:0010507	negative regulation of autophagy	122	32	2.82	3	5.5e-25	5.5e-25	5.5e-25	1.5e-11
GO:0021702	cerebellar Purkinje cell differentiation	123	32	2.84	4	7.2e-25	7.2e-25	7.2e-25	0.29091
GO:0043547	positive regulation of GTPase activity	298	44	6.88	19	6.1e-23	6.1e-23	6.1e-23	0.00242
GO:0009118	regulation of nucleoside metabolic proce...	334	46	7.71	20	1.2e-22	1.2e-22	1.2e-22	6.9e-23
GO:0033121	regulation of purine nucleotide cataboli...	336	46	7.75	22	1.6e-22	1.6e-22	1.6e-22	8e-18
GO:0016567	protein ubiquitination	719	63	16.59	24	4.7e-21	5.3e-20	5.3e-20	0.1258
GO:0006810	transport	4000	116	92.3	119	3.1e-14	0.00389	0.02194	0.38118
GO:0007283	spermatogenesis	190	14	4.38	90	0.00014	0.00014	0.00014	0.35708
GO:0035672	oligopeptide transmembrane transport	2	2	0.05	96	0.00053	0.00053	0.00053	0.00048
GO:0060623	regulation of chromosome condensation	10	3	0.23	102	0.0013	0.0013	0.0013	0.00448
GO:0031291	Ran protein signal transduction	10	3	0.23	103	0.0013	0.0013	0.0013	0.00201
GO:0006407	rRNA export from nucleus	10	3	0.23	104	0.0013	0.0013	0.0013	0.00064
GO:1901673	regulation of mitotic spindle assembly	10	3	0.23	105	0.0013	0.0013	0.0013	0.00333
GO:0080183	response to photooxidative stress	3	2	0.07	110	0.00157	0.00157	0.00157	0.00114
GO:0032888	regulation of mitotic spindle elongation	12	3	0.28	114	0.0023	0.0023	0.0023	0.00794
GO:0051220	cytoplasmic sequestering of protein	18	3	0.42	134	0.00506	0.0077	0.0077	0.0327
GO:0032065	cortical protein anchoring	5	2	0.12	121	0.00507	0.00507	0.00507	0.01695
GO:0051519	activation of bipolar cell growth	6	2	0.14	128	0.00749	0.00749	0.00749	1
GO:0006433	prolyl-tRNA aminoacylation	6	2	0.14	129	0.00749	0.00749	0.00749	0.01562
GO:0030261	chromosome condensation	44	6	1.02	95	0.0102	0.00049	0.04245	0.03018
GO:0046654	tetrahydrofolate biosynthetic process	7	2	0.16	137	0.01033	0.01033	0.01033	0.05983
GO:0010044	response to aluminum ion	7	2	0.16	138	0.01033	0.01033	0.01033	0.00512
GO:0032264	IMP salvage	7	2	0.16	139	0.01033	0.01033	0.01033	0.03333
GO:0046827	positive regulation of protein export fr...	20	3	0.46	141	0.01039	0.01039	0.01039	0.00674
GO:0071770	DIM/DIP cell wall layer assembly	22	3	0.51	148	0.01357	0.01357	0.01357	0.02205
GO:0006972	hyperosmotic response	38	4	0.88	142	0.02133	0.01112	0.01112	0.0118
GO:0016226	iron-sulfur cluster assembly	26	3	0.6	162	0.02141	0.02141	0.02141	0.01843
GO:0022407	regulation of cell-cell adhesion	72	3	1.66	655	0.02306	0.23141	0.23141	0.13041
GO:0044406	adhesion of symbiont to host	1	1	0.02	167	0.02308	0.02308	0.02308	0.02459
GO:0070881	regulation of proline transport	1	1	0.02	168	0.02308	0.02308	0.02308	0.2
GO:0007039	protein catabolic process in the vacuole	1	1	0.02	169	0.02308	0.02308	0.02308	0.01672
GO:0046360	2-oxobutyrate biosynthetic process	1	1	0.02	170	0.02308	0.02308	0.02308	1
GO:0018293	protein-FAD linkage	1	1	0.02	171	0.02308	0.02308	0.02308	0.25
GO:0031290	retinal ganglion cell axon guidance	1	1	0.02	172	0.02308	0.02308	0.02308	0.01778
GO:0006654	phosphatidic acid biosynthetic process	1	1	0.02	173	0.02308	0.02308	0.02308	0.0381
GO:0036150	phosphatidylserine acyl-chain remodeling	1	1	0.02	174	0.02308	0.02308	0.02308	0.33333
GO:0036151	phosphatidylcholine acyl-chain remodelin...	1	1	0.02	175	0.02308	0.02308	0.02308	0.07692
GO:0036152	phosphatidylethanolamine acyl-chain remo...	1	1	0.02	176	0.02308	0.02308	0.02308	0.07692
GO:0036148	phosphatidylglycerol acyl-chain remodeli...	1	1	0.02	177	0.02308	0.02308	0.02308	0.0625
GO:0036149	phosphatidylinositol acyl-chain remodeli...	1	1	0.02	178	0.02308	0.02308	0.02308	0.00787
GO:0022038	corpus callosum development	1	1	0.02	179	0.02308	0.02308	0.02308	0.02885
GO:2000737	negative regulation of stem cell differe...	1	1	0.02	180	0.02308	0.02308	0.02308	0.01714
GO:0061504	cyclic threonylcarbamoyladenosine biosyn...	1	1	0.02	181	0.02308	0.02308	0.02308	0.00952
GO:0071544	diphosphoinositol polyphosphate cataboli...	1	1	0.02	182	0.02308	0.02308	0.02308	0.16667
GO:0060216	definitive hemopoiesis	1	1	0.02	183	0.02308	0.02308	0.02308	0.01124
GO:0035019	somatic stem cell population maintenance	1	1	0.02	184	0.02308	0.02308	0.02308	0.06667
GO:0048538	thymus development	1	1	0.02	185	0.02308	0.02308	0.02308	0.0122
GO:0043335	protein unfolding	1	1	0.02	186	0.02308	0.02308	0.02308	0.0209
GO:0015996	chlorophyll catabolic process	27	3	0.62	191	0.02369	0.02369	0.02369	0.06799
GO:0009263	deoxyribonucleotide biosynthetic process	17	3	0.39	125	0.02537	0.00652	0.00652	0.00444
GO:0046331	lateral inhibition	11	2	0.25	194	0.02546	0.02546	0.02546	0.83333
GO:0016024	CDP-diacylglycerol biosynthetic process	12	2	0.28	196	0.03009	0.03009	0.03009	0.07025
GO:0030071	regulation of mitotic metaphase/anaphase...	31	3	0.72	202	0.03403	0.03403	0.03403	0.06213
GO:0043087	regulation of GTPase activity	312	46	7.2	14	0.03454	6.5e-24	0.03454	9.1e-07
GO:0051224	negative regulation of protein transport	46	4	1.06	159	0.03486	0.0213	0.0213	0.00904
GO:0010972	negative regulation of G2/M transition o...	32	3	0.74	208	0.03693	0.03693	0.03693	0.04697
GO:0006886	intracellular protein transport	712	15	16.43	1472	0.03924	0.67766	0.88513	0.31098
GO:0051596	methylglyoxal catabolic process	15	2	0.35	262	0.04555	0.04576	0.04576	0.22581
GO:0070898	RNA polymerase III preinitiation complex...	2	1	0.05	220	0.04562	0.04562	0.04562	0.28571
GO:0031460	glycine betaine transport	2	1	0.05	221	0.04562	0.04562	0.04562	0.66667
GO:0021952	central nervous system projection neuron...	2	1	0.05	222	0.04562	0.04562	0.04562	0.66667
GO:0010590	regulation of septum digestion after cyt...	2	1	0.05	223	0.04562	0.04562	0.04562	0.06273
GO:0019629	propionate catabolic process, 2-methylci...	2	1	0.05	224	0.04562	0.04562	0.04562	0.66667
GO:0017187	peptidyl-glutamic acid carboxylation	2	1	0.05	225	0.04562	0.04562	0.04562	0.12298
GO:0035193	larval central nervous system remodeling	2	1	0.05	226	0.04562	0.04562	0.04562	0.20899
GO:0045477	regulation of nurse cell apoptotic proce...	2	1	0.05	227	0.04562	0.04562	0.04562	0.4
GO:0045924	regulation of female receptivity	2	1	0.05	228	0.04562	0.04562	0.04562	0.04034
GO:0045945	positive regulation of transcription by ...	2	1	0.05	229	0.04562	0.04562	0.04562	0.01572
GO:2000785	regulation of autophagosome assembly	2	1	0.05	230	0.04562	0.04562	0.04562	0.23106
GO:0060997	dendritic spine morphogenesis	2	1	0.05	231	0.04562	0.04562	0.04562	0.15142
GO:0045108	regulation of intermediate filament poly...	2	1	0.05	232	0.04562	0.04562	0.04562	0.07727
GO:0090099	negative regulation of decapentaplegic s...	2	1	0.05	233	0.04562	0.04562	0.04562	0.22222
GO:0006420	arginyl-tRNA aminoacylation	2	1	0.05	234	0.04562	0.04562	0.04562	0.07892
GO:0009610	response to symbiotic fungus	2	1	0.05	235	0.04562	0.04562	0.04562	0.03922
GO:0009635	response to herbicide	2	1	0.05	236	0.04562	0.04562	0.04562	0.04406
GO:0031581	hemidesmosome assembly	2	1	0.05	237	0.04562	0.04562	0.04562	0.33333
GO:0060257	negative regulation of flocculation	2	1	0.05	238	0.04562	0.04562	0.04562	0.07765
GO:0060258	negative regulation of filamentous growt...	2	1	0.05	239	0.04562	0.04562	0.04562	0.03774
GO:0060237	regulation of fungal-type cell wall orga...	2	1	0.05	240	0.04562	0.04562	0.04562	0.04258
GO:0045736	negative regulation of cyclin-dependent ...	2	1	0.05	241	0.04562	0.04562	0.04562	0.05984
GO:0051455	attachment of spindle microtubules to ki...	2	1	0.05	242	0.04562	0.04562	0.04562	0.09091
GO:0006231	dTMP biosynthetic process	2	1	0.05	243	0.04562	0.04562	0.04562	0.5
GO:0034198	cellular response to amino acid starvati...	2	1	0.05	244	0.04562	0.04562	0.04562	0.08768
GO:0006281	DNA repair	463	16	10.68	318	0.04631	0.07201	0.07201	0.00137

## Sheet: chr2
GO.ID	Term	Annotated	Significant	Expected	Rank in ClassicFisher	FisherWeight01Default	ClassicFisher	ElimFisher	ParentChildFisher
GO:0006612	protein targeting to membrane	297	38	5.1	4	3e-23	3.1e-22	3.1e-22	0.0002
GO:0048821	erythrocyte development	99	25	1.7	2	1.8e-22	1.8e-22	1.8e-22	0.18672
GO:0045199	maintenance of epithelial cell apical/ba...	91	24	1.56	5	4e-22	4e-22	4e-22	0.73913
GO:0006779	porphyrin-containing compound biosynthet...	180	26	3.09	21	2.4e-20	7.3e-17	7.3e-17	4.3e-10
GO:0006888	ER to Golgi vesicle-mediated transport	157	27	2.69	18	1.7e-19	1.7e-19	1.7e-19	7.3e-11
GO:0006887	exocytosis	200	25	3.43	34	2.6e-19	9.2e-15	9.2e-15	2.4e-08
GO:0010638	positive regulation of organelle organiz...	237	27	4.07	33	1.2e-17	7.8e-15	7.8e-15	3.5e-13
GO:0007010	cytoskeleton organization	593	31	10.18	85	4.1e-17	4.2e-08	4.2e-08	2e-06
GO:0015672	monovalent inorganic cation transport	912	50	15.65	50	4e-16	3.3e-13	4e-08	0.00072
GO:0007411	axon guidance	225	27	3.86	27	2.1e-15	2.1e-15	2.1e-15	0.04112
GO:0016482	cytosolic transport	590	38	10.12	57	2.6e-12	2.6e-12	2.6e-12	0.00487
GO:0007165	signal transduction	2413	69	41.4	103	7.4e-11	1.3e-05	0.00032	6.7e-06
GO:0086015	SA node cell action potential	75	8	1.29	122	7.6e-07	4.3e-05	4.3e-05	0.09855
GO:0019253	reductive pentose-phosphate cycle	49	8	0.84	95	1.7e-06	1.7e-06	1.7e-06	0.74867
GO:0006820	anion transport	446	21	7.65	119	5e-06	3.2e-05	0.00411	0.17353
GO:1990267	response to transition metal nanoparticl...	124	11	2.13	101	9.7e-06	9.7e-06	9.7e-06	0.00328
GO:0051597	response to methylmercury	85	9	1.46	104	1.5e-05	1.5e-05	1.5e-05	2.7e-05
GO:0030913	paranodal junction assembly	71	8	1.22	108	2.9e-05	2.9e-05	2.9e-05	0.0074
GO:0036371	protein localization to T-tubule	71	8	1.22	109	2.9e-05	2.9e-05	2.9e-05	0.13395
GO:0033292	T-tubule organization	71	8	1.22	110	2.9e-05	2.9e-05	2.9e-05	5e-05
GO:0036309	protein localization to M-band	71	8	1.22	111	2.9e-05	2.9e-05	2.9e-05	0.00287
GO:0086036	regulation of cardiac muscle cell membra...	71	8	1.22	112	2.9e-05	2.9e-05	2.9e-05	0.0002
GO:1901018	positive regulation of potassium ion tra...	71	8	1.22	113	2.9e-05	2.9e-05	2.9e-05	0.0156
GO:0086014	atrial cardiac muscle cell action potent...	72	8	1.24	115	3.2e-05	3.2e-05	3.2e-05	0.63476
GO:0034394	protein localization to cell surface	73	8	1.25	120	3.5e-05	3.5e-05	3.5e-05	0.05655
GO:0086005	ventricular cardiac muscle cell action p...	75	8	1.29	123	4.3e-05	4.3e-05	4.3e-05	0.89474
GO:0010881	regulation of cardiac muscle contraction...	75	8	1.29	124	4.3e-05	4.3e-05	4.3e-05	0.89474
GO:0086004	regulation of cardiac muscle cell contra...	76	8	1.3	132	4.7e-05	4.7e-05	4.7e-05	0.39181
GO:0060307	regulation of ventricular cardiac muscle...	79	8	1.36	143	6.3e-05	6.3e-05	6.3e-05	1
GO:0042981	regulation of apoptotic process	235	11	4.03	241	0.00011	0.00256	0.00256	0.46025
GO:0086091	regulation of heart rate by cardiac cond...	86	8	1.48	155	0.00011	0.00011	0.00011	0.07222
GO:0003283	atrial septum development	87	8	1.49	158	0.00012	0.00012	0.00012	0.48073
GO:0006814	sodium ion transport	321	14	5.51	219	0.00013	0.00139	0.00139	0.56827
GO:1901021	positive regulation of calcium ion trans...	89	8	1.53	164	0.00015	0.00015	0.00015	0.07335
GO:0032386	regulation of intracellular transport	226	11	3.88	237	0.00016	0.00189	0.00189	0.21525
GO:2001259	positive regulation of cation channel ac...	91	8	1.56	166	0.00017	0.00017	0.00017	0.05576
GO:0050821	protein stabilization	92	8	1.58	168	0.00018	0.00018	0.00018	0.21082
GO:0051208	sequestering of calcium ion	104	10	1.78	102	0.00028	1.2e-05	0.08515	0.00332
GO:0015680	protein maturation by copper ion transfe...	2	2	0.03	177	0.00029	0.00029	0.00029	0.00028
GO:0070972	protein localization to endoplasmic reti...	110	8	1.89	196	0.00062	0.00062	0.00062	0.04767
GO:0010608	posttranscriptional regulation of gene e...	398	10	6.83	825	0.00066	0.14871	0.14871	0.01703
GO:0061160	regulation of establishment of bipolar c...	3	2	0.05	210	0.00087	0.00087	0.00087	0.2
GO:0051641	cellular localization	1441	59	24.73	67	0.0014	3.5e-10	0.3083	0.00014
GO:0060003	copper ion export	4	2	0.07	228	0.00172	0.00172	0.00172	0.21429
GO:0015677	copper ion import	4	2	0.07	229	0.00172	0.00172	0.00172	0.10784
GO:0051238	sequestering of metal ion	4	2	0.07	230	0.00172	0.00172	0.00172	0.01883
GO:0032187	actomyosin contractile ring localization	4	2	0.07	231	0.00172	0.00172	0.00172	1
GO:0045542	positive regulation of cholesterol biosy...	5	2	0.09	245	0.00284	0.00284	0.00284	0.18182
GO:0042262	DNA protection	5	2	0.09	246	0.00284	0.00284	0.00284	0.0012
GO:0006882	cellular zinc ion homeostasis	5	2	0.09	247	0.00284	0.00284	0.00284	0.01675
GO:0015701	bicarbonate transport	17	3	0.29	258	0.00285	0.00285	0.00285	0.04605
GO:0010628	positive regulation of gene expression	440	10	7.55	1052	0.00397	0.22599	0.22599	0.03432
GO:0019464	glycine decarboxylation via glycine clea...	6	2	0.1	267	0.00421	0.00421	0.00421	0.09804
GO:0006878	cellular copper ion homeostasis	6	2	0.1	268	0.00421	0.00421	0.00421	0.01829
GO:0006423	cysteinyl-tRNA aminoacylation	7	2	0.12	283	0.00582	0.00582	0.00582	0.00757
GO:0008360	regulation of cell shape	42	5	0.72	202	0.01178	0.00073	0.02862	0.01583
GO:0006075	(1->3)-beta-D-glucan biosynthetic proces...	10	2	0.17	310	0.01206	0.01206	0.01206	0.09677
GO:0046688	response to copper ion	11	2	0.19	315	0.01458	0.01458	0.01458	0.02118
GO:0080111	DNA demethylation	13	2	0.22	366	0.01712	0.02021	0.02021	0.01265
GO:0070179	D-serine biosynthetic process	1	1	0.02	322	0.01716	0.01716	0.01716	0.01493
GO:0070262	peptidyl-serine dephosphorylation	1	1	0.02	323	0.01716	0.01716	0.01716	0.02857
GO:0034461	uropod retraction	1	1	0.02	324	0.01716	0.01716	0.01716	1
GO:1902382	11-oxo-beta-amyrin catabolic process	1	1	0.02	325	0.01716	0.01716	0.01716	0.08696
GO:1902386	glycyrrhetinate biosynthetic process	1	1	0.02	326	0.01716	0.01716	0.01716	0.02443
GO:0071585	detoxification of cadmium ion	1	1	0.02	327	0.01716	0.01716	0.01716	0.14286
GO:0080170	hydrogen peroxide transmembrane transpor...	1	1	0.02	328	0.01716	0.01716	0.01716	0.0339
GO:0046318	negative regulation of glucosylceramide ...	1	1	0.02	329	0.01716	0.01716	0.01716	1
GO:0010024	phytochromobilin biosynthetic process	1	1	0.02	330	0.01716	0.01716	0.01716	0.05606
GO:0061158	3'-UTR-mediated mRNA destabilization	1	1	0.02	331	0.01716	0.01716	0.01716	0.5
GO:0009720	detection of hormone stimulus	1	1	0.02	332	0.01716	0.01716	0.01716	0.01305
GO:0060328	cytoplasmic actin-based contraction invo...	1	1	0.02	333	0.01716	0.01716	0.01716	0.33333
GO:0031270	pseudopodium retraction	1	1	0.02	334	0.01716	0.01716	0.01716	0.2
GO:0031915	positive regulation of synaptic plastici...	1	1	0.02	335	0.01716	0.01716	0.01716	0.07692
GO:0048016	inositol phosphate-mediated signaling	1	1	0.02	336	0.01716	0.01716	0.01716	0.05682
GO:0071157	negative regulation of cell cycle arrest	1	1	0.02	337	0.01716	0.01716	0.01716	0.03409
GO:0051583	dopamine uptake involved in synaptic tra...	1	1	0.02	338	0.01716	0.01716	0.01716	1
GO:0055085	transmembrane transport	1891	51	32.45	208	0.01729	0.0008	0.02402	0.71119
GO:0006865	amino acid transport	125	6	2.14	382	0.01835	0.02091	0.02091	0.4751
GO:0000187	activation of MAPK activity	13	2	0.22	367	0.02021	0.02021	0.02021	0.0566
GO:0007094	mitotic spindle assembly checkpoint	13	2	0.22	368	0.02021	0.02021	0.02021	1
GO:0007595	lactation	13	2	0.22	369	0.02021	0.02021	0.02021	0.3083
GO:0055114	oxidation-reduction process	1933	49	33.17	262	0.02198	0.00363	0.00363	0.00513
GO:0006914	autophagy	217	5	3.72	1251	0.02214	0.31654	0.31654	0.24618
GO:0016973	poly(A)+ mRNA export from nucleus	14	2	0.24	389	0.02332	0.02332	0.02332	0.12895
GO:0043471	regulation of cellular carbohydrate cata...	14	2	0.24	390	0.02332	0.02332	0.02332	0.01477
GO:0015914	phospholipid transport	22	3	0.38	288	0.02648	0.00606	0.00606	0.05338
GO:0030437	ascospore formation	25	3	0.43	297	0.02648	0.00871	0.00871	0.11849
GO:0043269	regulation of ion transport	689	18	11.82	505	0.02933	0.05171	0.5309	0.98656
GO:0042866	pyruvate biosynthetic process	164	4	2.81	1249	0.034	0.31064	0.31064	0.36267
GO:0055122	response to very low light intensity sti...	2	1	0.03	405	0.03402	0.03402	0.03402	0.09192
GO:0032981	mitochondrial respiratory chain complex ...	2	1	0.03	406	0.03402	0.03402	0.03402	0.28571
GO:0009631	cold acclimation	2	1	0.03	407	0.03402	0.03402	0.03402	0.02326
GO:0032060	bleb assembly	2	1	0.03	408	0.03402	0.03402	0.03402	0.03524
GO:0030038	contractile actin filament bundle assemb...	2	1	0.03	409	0.03402	0.03402	0.03402	0.25
GO:0051455	attachment of spindle microtubules to ki...	2	1	0.03	410	0.03402	0.03402	0.03402	0.17749
GO:0030846	termination of RNA polymerase II transcr...	2	1	0.03	411	0.03402	0.03402	0.03402	0.22222
GO:0030847	termination of RNA polymerase II transcr...	2	1	0.03	412	0.03402	0.03402	0.03402	0.22222
GO:0042948	salicin transport	2	1	0.03	413	0.03402	0.03402	0.03402	0.06827
GO:0042949	arbutin transport	2	1	0.03	414	0.03402	0.03402	0.03402	1
GO:0008611	ether lipid biosynthetic process	2	1	0.03	415	0.03402	0.03402	0.03402	0.31818
GO:0060816	random inactivation of X chromosome	2	1	0.03	416	0.03402	0.03402	0.03402	0.33333
GO:0080148	negative regulation of response to water...	2	1	0.03	417	0.03402	0.03402	0.03402	0.01983
GO:0000751	mitotic cell cycle G1 arrest in response...	2	1	0.03	418	0.03402	0.03402	0.03402	0.16667
GO:0090129	positive regulation of synapse maturatio...	2	1	0.03	419	0.03402	0.03402	0.03402	0.16907
GO:0016576	histone dephosphorylation	2	1	0.03	420	0.03402	0.03402	0.03402	0.04459
GO:0010887	negative regulation of cholesterol stora...	2	1	0.03	421	0.03402	0.03402	0.03402	0.28571
GO:0050995	negative regulation of lipid catabolic p...	2	1	0.03	422	0.03402	0.03402	0.03402	0.03545
GO:0042351	'de novo' GDP-L-fucose biosynthetic proc...	2	1	0.03	423	0.03402	0.03402	0.03402	0.66667
GO:0006409	tRNA export from nucleus	2	1	0.03	424	0.03402	0.03402	0.03402	0.16667
GO:0050784	cocaine catabolic process	2	1	0.03	425	0.03402	0.03402	0.03402	0.02847
GO:0050775	positive regulation of dendrite morphoge...	2	1	0.03	426	0.03402	0.03402	0.03402	0.08985
GO:0015768	maltose transport	2	1	0.03	427	0.03402	0.03402	0.03402	0.4
GO:0032941	secretion by tissue	18	2	0.31	446	0.03748	0.03748	0.03748	0.05728
GO:0015802	basic amino acid transport	19	2	0.33	452	0.04142	0.04142	0.04142	0.22582
GO:0000917	division septum assembly	19	2	0.33	453	0.04142	0.04142	0.04142	0.15819
GO:0080167	response to karrikin	20	2	0.34	463	0.04552	0.04552	0.04552	0.06254
GO:0043069	negative regulation of programmed cell d...	170	6	2.92	577	0.04636	0.07323	0.07323	0.73809
GO:0006106	fumarate metabolic process	21	2	0.36	468	0.04975	0.04975	0.04975	0.10489

## Sheet: chr3
GO.ID	Term	Annotated	Significant	Expected	Rank in ClassicFisher	FisherWeight01Default	ClassicFisher	ElimFisher	ParentChildFisher
GO:0033306	phytol metabolic process	5	3	0.08	2	3.9e-05	3.9e-05	3.9e-05	5.6e-05
GO:0019432	triglyceride biosynthetic process	25	5	0.4	4	4e-05	4e-05	4e-05	0.28226
GO:0007017	microtubule-based process	634	15	10.07	475	0.00012	0.08194	0.08194	0.08312
GO:0019882	antigen processing and presentation	38	5	0.6	11	0.00025	0.00032	0.00032	0.00026
GO:0000737	DNA catabolic process, endonucleolytic	112	8	1.78	12	0.00042	0.00042	0.00042	4e-05
GO:0007064	mitotic sister chromatid cohesion	10	3	0.16	13	0.00044	0.00044	0.00044	0.00015
GO:0030259	lipid glycosylation	25	4	0.4	16	0.00061	0.00061	0.00061	0.00321
GO:0090385	phagosome-lysosome fusion	3	2	0.05	17	0.00075	0.00075	0.00075	0.03297
GO:0033259	plastid DNA replication	3	2	0.05	18	0.00075	0.00075	0.00075	0.00069
GO:0032418	lysosome localization	5	2	0.08	30	0.00243	0.00243	0.00243	0.00843
GO:0051258	protein polymerization	129	7	2.05	39	0.00458	0.00458	0.00458	0.00095
GO:0019253	reductive pentose-phosphate cycle	49	4	0.78	49	0.00754	0.00754	0.00754	0.62124
GO:0000002	mitochondrial genome maintenance	48	5	0.76	21	0.00862	0.00096	0.00096	0.09283
GO:0045089	positive regulation of innate immune res...	38	3	0.6	181	0.01036	0.0222	0.0222	0.01588
GO:0006264	mitochondrial DNA replication	10	2	0.16	56	0.0104	0.0104	0.0104	0.00989
GO:0043327	chemotaxis to cAMP	54	4	0.86	57	0.01058	0.01058	0.01058	0.04467
GO:0006412	translation	615	17	9.76	173	0.0111	0.01964	0.01964	0.00142
GO:0006890	retrograde vesicle-mediated transport, G...	11	2	0.17	62	0.01257	0.01257	0.01257	0.01553
GO:0048015	phosphatidylinositol-mediated signaling	32	3	0.51	63	0.01399	0.01399	0.01399	0.82888
GO:0006364	rRNA processing	288	11	4.57	47	0.01525	0.00656	0.00656	0.02021
GO:2000363	positive regulation of prostaglandin-E s...	1	1	0.02	71	0.01588	0.01588	0.01588	0.5
GO:0034136	negative regulation of toll-like recepto...	1	1	0.02	72	0.01588	0.01588	0.01588	0.16667
GO:0007066	female meiosis sister chromatid cohesion	1	1	0.02	73	0.01588	0.01588	0.01588	0.01734
GO:0046645	positive regulation of gamma-delta T cel...	1	1	0.02	74	0.01588	0.01588	0.01588	0.16667
GO:0060585	positive regulation of prostaglandin-end...	1	1	0.02	75	0.01588	0.01588	0.01588	0.14286
GO:0044130	negative regulation of growth of symbion...	1	1	0.02	76	0.01588	0.01588	0.01588	0.5
GO:0042161	lipoprotein oxidation	1	1	0.02	77	0.01588	0.01588	0.01588	0.01655
GO:0030037	actin filament reorganization involved i...	1	1	0.02	78	0.01588	0.01588	0.01588	0.01151
GO:0071224	cellular response to peptidoglycan	1	1	0.02	79	0.01588	0.01588	0.01588	0.00833
GO:2000110	negative regulation of macrophage apopto...	1	1	0.02	80	0.01588	0.01588	0.01588	0.2
GO:0052033	pathogen-associated molecular pattern de...	1	1	0.02	81	0.01588	0.01588	0.01588	1
GO:0006642	triglyceride mobilization	1	1	0.02	82	0.01588	0.01588	0.01588	0.15789
GO:0032733	positive regulation of interleukin-10 pr...	1	1	0.02	83	0.01588	0.01588	0.01588	0.07143
GO:0046166	glyceraldehyde-3-phosphate biosynthetic ...	1	1	0.02	84	0.01588	0.01588	0.01588	0.01533
GO:0032701	negative regulation of interleukin-18 pr...	1	1	0.02	85	0.01588	0.01588	0.01588	0.0625
GO:0032703	negative regulation of interleukin-2 pro...	1	1	0.02	86	0.01588	0.01588	0.01588	0.05263
GO:1901255	nucleotide-excision repair involved in i...	1	1	0.02	87	0.01588	0.01588	0.01588	0.03846
GO:0002925	positive regulation of humoral immune re...	1	1	0.02	88	0.01588	0.01588	0.01588	0.2
GO:0002282	microglial cell activation involved in i...	1	1	0.02	89	0.01588	0.01588	0.01588	0.5
GO:0043552	positive regulation of phosphatidylinosi...	1	1	0.02	90	0.01588	0.01588	0.01588	0.33333
GO:0090026	positive regulation of monocyte chemotax...	1	1	0.02	91	0.01588	0.01588	0.01588	0.5
GO:0002227	innate immune response in mucosa	1	1	0.02	92	0.01588	0.01588	0.01588	0.01914
GO:0006965	positive regulation of biosynthetic proc...	1	1	0.02	93	0.01588	0.01588	0.01588	0.33333
GO:0048060	negative gravitaxis	1	1	0.02	94	0.01588	0.01588	0.01588	0.2
GO:0032689	negative regulation of interferon-gamma ...	1	1	0.02	95	0.01588	0.01588	0.01588	0.05882
GO:0071608	macrophage inflammatory protein-1 alpha ...	1	1	0.02	96	0.01588	0.01588	0.01588	0.5
GO:0010289	homogalacturonan biosynthetic process	1	1	0.02	97	0.01588	0.01588	0.01588	1
GO:0002710	negative regulation of T cell mediated i...	1	1	0.02	98	0.01588	0.01588	0.01588	0.25
GO:0002732	positive regulation of dendritic cell cy...	1	1	0.02	99	0.01588	0.01588	0.01588	0.2
GO:0045016	mitochondrial magnesium ion transmembran...	1	1	0.02	100	0.01588	0.01588	0.01588	0.25
GO:0030277	maintenance of gastrointestinal epitheli...	1	1	0.02	101	0.01588	0.01588	0.01588	0.125
GO:0034441	plasma lipoprotein particle oxidation	1	1	0.02	102	0.01588	0.01588	0.01588	0.2
GO:0045007	depurination	1	1	0.02	103	0.01588	0.01588	0.01588	0.01143
GO:0034440	lipid oxidation	77	2	1.22	1121	0.01589	0.34628	0.34628	0.44374
GO:0097040	phthiocerol biosynthetic process	13	2	0.21	165	0.01746	0.01746	0.01746	0.04994
GO:0097041	phenolic phthiocerol biosynthetic proces...	13	2	0.21	166	0.01746	0.01746	0.01746	0.04489
GO:0009719	response to endogenous stimulus	613	10	9.73	1452	0.02125	0.51037	0.51037	0.38115
GO:0032880	regulation of protein localization	188	5	2.98	758	0.02916	0.18003	0.18003	0.19707
GO:0032508	DNA duplex unwinding	146	6	2.32	195	0.02926	0.02926	0.02926	0.69418
GO:0016999	antibiotic metabolic process	286	8	4.54	482	0.03038	0.08686	0.08686	0.1553
GO:0034120	positive regulation of erythrocyte aggre...	2	1	0.03	198	0.0315	0.0315	0.0315	0.04082
GO:0035617	stress granule disassembly	2	1	0.03	199	0.0315	0.0315	0.0315	0.18182
GO:0070525	tRNA threonylcarbamoyladenosine metaboli...	2	1	0.03	200	0.0315	0.0315	0.0315	0.02971
GO:0071225	cellular response to muramyl dipeptide	2	1	0.03	201	0.0315	0.0315	0.0315	0.02332
GO:0035419	activation of MAPK activity involved in ...	2	1	0.03	202	0.0315	0.0315	0.0315	0.07692
GO:0032740	positive regulation of interleukin-17 pr...	2	1	0.03	203	0.0315	0.0315	0.0315	0.14021
GO:0032735	positive regulation of interleukin-12 pr...	2	1	0.03	204	0.0315	0.0315	0.0315	0.13103
GO:0071569	protein ufmylation	2	1	0.03	205	0.0315	0.0315	0.0315	0.01076
GO:0070431	nucleotide-binding oligomerization domai...	2	1	0.03	206	0.0315	0.0315	0.0315	0.5
GO:0090062	regulation of trehalose metabolic proces...	2	1	0.03	207	0.0315	0.0315	0.0315	0.03922
GO:0006420	arginyl-tRNA aminoacylation	2	1	0.03	208	0.0315	0.0315	0.0315	0.05297
GO:0090022	regulation of neutrophil chemotaxis	2	1	0.03	209	0.0315	0.0315	0.0315	0.66667
GO:0006437	tyrosyl-tRNA aminoacylation	2	1	0.03	210	0.0315	0.0315	0.0315	0.05297
GO:0070126	mitochondrial translational termination	2	1	0.03	211	0.0315	0.0315	0.0315	0.06667
GO:0045745	positive regulation of G protein-coupled...	2	1	0.03	212	0.0315	0.0315	0.0315	0.02343
GO:0030150	protein import into mitochondrial matrix	2	1	0.03	213	0.0315	0.0315	0.0315	0.07141
GO:0036010	protein localization to endosome	2	1	0.03	214	0.0315	0.0315	0.0315	0.02725
GO:0035855	megakaryocyte development	2	1	0.03	215	0.0315	0.0315	0.0315	0.03902
GO:0006105	succinate metabolic process	2	1	0.03	216	0.0315	0.0315	0.0315	0.03901
GO:0006296	nucleotide-excision repair, DNA incision...	2	1	0.03	217	0.0315	0.0315	0.0315	0.66667
GO:0002862	negative regulation of inflammatory resp...	2	1	0.03	218	0.0315	0.0315	0.0315	0.04762
GO:0030242	autophagy of peroxisome	2	1	0.03	219	0.0315	0.0315	0.0315	0.03661
GO:0032498	detection of muramyl dipeptide	2	1	0.03	220	0.0315	0.0315	0.0315	0.5
GO:0007264	small GTPase mediated signal transductio...	188	7	2.98	197	0.03181	0.03088	0.03088	0.03094
GO:1901069	guanosine-containing compound catabolic ...	232	8	3.68	253	0.03241	0.03241	0.03241	0.03565
GO:0046854	phosphatidylinositol phosphorylation	77	4	1.22	256	0.03418	0.03418	0.03418	0.12685
GO:0000165	MAPK cascade	155	5	2.46	534	0.0384	0.10127	0.10127	0.14408
GO:0019288	isopentenyl diphosphate biosynthetic pro...	80	4	1.27	266	0.03852	0.03852	0.03852	0.05929
GO:0006665	sphingolipid metabolic process	63	3	1	470	0.04319	0.07858	0.07858	0.08215
GO:0042594	response to starvation	162	7	2.57	66	0.04418	0.01506	0.01506	0.01381
GO:0006082	organic acid metabolic process	1467	29	23.29	606	0.04615	0.13063	0.13063	0.11573
GO:0034166	toll-like receptor 10 signaling pathway	3	1	0.05	278	0.04688	0.04688	0.04688	0.3
GO:0051290	protein heterotetramerization	3	1	0.05	279	0.04688	0.04688	0.04688	0.09087
GO:0097052	L-kynurenine metabolic process	3	1	0.05	280	0.04688	0.04688	0.04688	0.6
GO:0002606	positive regulation of dendritic cell an...	3	1	0.05	281	0.04688	0.04688	0.04688	1
GO:0009249	protein lipoylation	3	1	0.05	282	0.04688	0.04688	0.04688	0.03166
GO:0071276	cellular response to cadmium ion	3	1	0.05	283	0.04688	0.04688	0.04688	0.05421
GO:0038123	toll-like receptor TLR1:TLR2 signaling p...	3	1	0.05	284	0.04688	0.04688	0.04688	0.3
GO:0038124	toll-like receptor TLR6:TLR2 signaling p...	3	1	0.05	285	0.04688	0.04688	0.04688	0.3
GO:0048148	behavioral response to cocaine	3	1	0.05	286	0.04688	0.04688	0.04688	0.06
GO:0032720	negative regulation of tumor necrosis fa...	3	1	0.05	287	0.04688	0.04688	0.04688	0.3956
GO:0032728	positive regulation of interferon-beta p...	3	1	0.05	288	0.04688	0.04688	0.04688	0.27273
GO:0042759	long-chain fatty acid biosynthetic proce...	3	1	0.05	289	0.04688	0.04688	0.04688	0.07755
GO:0001407	glycerophosphodiester transmembrane tran...	3	1	0.05	290	0.04688	0.04688	0.04688	0.05752
GO:0032695	negative regulation of interleukin-12 pr...	3	1	0.05	291	0.04688	0.04688	0.04688	0.1875
GO:0007141	male meiosis I	3	1	0.05	292	0.04688	0.04688	0.04688	0.0937
GO:0034391	regulation of smooth muscle cell apoptot...	3	1	0.05	293	0.04688	0.04688	0.04688	0.6
GO:0071602	phytosphingosine biosynthetic process	3	1	0.05	294	0.04688	0.04688	0.04688	0.04274
GO:0006104	succinyl-CoA metabolic process	3	1	0.05	295	0.04688	0.04688	0.04688	0.13618
GO:0002830	positive regulation of type 2 immune res...	3	1	0.05	296	0.04688	0.04688	0.04688	0.15491
GO:0006788	heme oxidation	3	1	0.05	297	0.04688	0.04688	0.04688	0.04971
GO:0032504	multicellular organism reproduction	368	6	5.84	1484	0.047	0.5311	0.5311	0.54079
GO:0031154	culmination involved in sorocarp develop...	52	3	0.83	344	0.04954	0.04954	0.04954	0.57673
GO:0046039	GTP metabolic process	253	8	4.02	345	0.04959	0.04959	0.04959	0.08225

## Sheet: chr4
GO.ID	Term	Annotated	Significant	Expected	Rank in ClassicFisher	FisherWeight01Default	ClassicFisher	ElimFisher	ParentChildFisher
GO:0015991	ATP hydrolysis coupled proton transport	45	8	0.55	1	6.5e-08	6.5e-08	6.5e-08	1
GO:0015986	ATP synthesis coupled proton transport	45	8	0.55	2	6.5e-08	6.5e-08	6.5e-08	0.00019
GO:0006515	protein quality control for misfolded or...	22	4	0.27	15	0.00013	0.00013	0.00013	0.00456
GO:0032929	negative regulation of superoxide anion ...	2	2	0.02	18	0.00015	0.00015	0.00015	0.07353
GO:0032691	negative regulation of interleukin-1 bet...	2	2	0.02	19	0.00015	0.00015	0.00015	0.03571
GO:0045019	negative regulation of nitric oxide bios...	2	2	0.02	20	0.00015	0.00015	0.00015	0.00042
GO:0034599	cellular response to oxidative stress	93	5	1.14	120	0.00026	0.0057	0.0057	0.0139
GO:0046129	purine ribonucleoside biosynthetic proce...	137	9	1.68	12	0.00027	4.9e-05	4.9e-05	0.00045
GO:0032720	negative regulation of tumor necrosis fa...	3	2	0.04	35	0.00044	0.00044	0.00044	0.03297
GO:0032695	negative regulation of interleukin-12 pr...	3	2	0.04	36	0.00044	0.00044	0.00044	0.025
GO:0006083	acetate metabolic process	4	2	0.05	42	0.00088	0.00088	0.00088	0.00054
GO:0070407	oxidation-dependent protein catabolic pr...	5	2	0.06	51	0.00145	0.00145	0.00145	0.014
GO:0006481	C-terminal protein methylation	5	2	0.06	52	0.00145	0.00145	0.00145	0.01898
GO:2000378	negative regulation of reactive oxygen s...	8	4	0.1	9	0.00213	1.5e-06	0.00213	5.2e-06
GO:0070446	negative regulation of oligodendrocyte p...	6	2	0.07	60	0.00216	0.00216	0.00216	1
GO:0050830	defense response to Gram-positive bacter...	6	2	0.07	61	0.00216	0.00216	0.00216	0.00818
GO:2000777	positive regulation of proteasomal ubiqu...	6	2	0.07	62	0.00216	0.00216	0.00216	0.08339
GO:0061433	cellular response to caloric restriction	6	2	0.07	63	0.00216	0.00216	0.00216	0.00589
GO:0000055	ribosomal large subunit export from nucl...	6	2	0.07	64	0.00216	0.00216	0.00216	0.27273
GO:0019918	peptidyl-arginine methylation, to symmet...	6	2	0.07	65	0.00216	0.00216	0.00216	0.27273
GO:0090296	regulation of mitochondrial DNA replicat...	6	2	0.07	66	0.00216	0.00216	0.00216	0.02381
GO:0045453	bone resorption	10	3	0.12	27	0.00298	0.0002	0.0002	0.00612
GO:1900119	positive regulation of execution phase o...	7	2	0.09	79	0.003	0.003	0.003	0.00895
GO:0010954	positive regulation of protein processin...	50	4	0.61	87	0.00323	0.00323	0.00323	0.00639
GO:0061512	protein localization to cilium	8	2	0.1	98	0.00397	0.00397	0.00397	0.00408
GO:0090042	tubulin deacetylation	8	2	0.1	99	0.00397	0.00397	0.00397	0.11171
GO:0034097	response to cytokine	86	4	1.05	228	0.00502	0.02124	0.02124	0.01905
GO:0061428	negative regulation of transcription fro...	9	2	0.11	112	0.00507	0.00507	0.00507	0.65455
GO:0019919	peptidyl-arginine methylation, to asymme...	9	2	0.11	113	0.00507	0.00507	0.00507	0.65455
GO:0050728	negative regulation of inflammatory resp...	9	2	0.11	114	0.00507	0.00507	0.00507	0.01241
GO:0060349	bone morphogenesis	10	2	0.12	124	0.00628	0.00628	0.00628	0.00722
GO:0006986	response to unfolded protein	46	3	0.56	219	0.00758	0.01863	0.01863	0.44201
GO:0042177	negative regulation of protein catabolic...	11	2	0.13	137	0.00762	0.00762	0.00762	0.02027
GO:0043388	positive regulation of DNA binding	12	2	0.15	147	0.00907	0.00907	0.00907	0.26087
GO:0070933	histone H4 deacetylation	12	2	0.15	148	0.00907	0.00907	0.00907	0.3895
GO:0000724	double-strand break repair via homologou...	42	4	0.51	55	0.01023	0.0017	0.0017	0.17266
GO:0010623	programmed cell death involved in cell d...	13	2	0.16	160	0.01063	0.01063	0.01063	0.01186
GO:0031930	mitochondria-nucleus signaling pathway	295	9	3.61	162	0.0107	0.0107	0.0107	0.04109
GO:0010019	chloroplast-nucleus signaling pathway	301	9	3.68	169	0.01209	0.01209	0.01209	0.04594
GO:0051666	actin cortical patch localization	1	1	0.01	172	0.01223	0.01223	0.01223	0.01249
GO:2000811	negative regulation of anoikis	1	1	0.01	173	0.01223	0.01223	0.01223	0.032
GO:0006597	spermine biosynthetic process	1	1	0.01	174	0.01223	0.01223	0.01223	0.05556
GO:0006557	S-adenosylmethioninamine biosynthetic pr...	1	1	0.01	175	0.01223	0.01223	0.01223	0.03427
GO:1901291	negative regulation of double-strand bre...	1	1	0.01	176	0.01223	0.01223	0.01223	0.25
GO:0071392	cellular response to estradiol stimulus	1	1	0.01	177	0.01223	0.01223	0.01223	0.01386
GO:0000732	strand displacement	1	1	0.01	178	0.01223	0.01223	0.01223	0.01003
GO:0071316	cellular response to nicotine	1	1	0.01	179	0.01223	0.01223	0.01223	0.01399
GO:2000628	regulation of miRNA metabolic process	1	1	0.01	180	0.01223	0.01223	0.01223	0.02362
GO:1902236	negative regulation of endoplasmic retic...	1	1	0.01	181	0.01223	0.01223	0.01223	0.09091
GO:0009083	branched-chain amino acid catabolic proc...	14	2	0.17	186	0.0123	0.0123	0.0123	0.0112
GO:0034969	histone arginine methylation	14	2	0.17	187	0.0123	0.0123	0.0123	0.06751
GO:0006457	protein folding	357	10	4.37	196	0.01282	0.01282	0.01282	0.01033
GO:0015976	carbon utilization	17	2	0.21	215	0.01795	0.01795	0.01795	0.01795
GO:0051131	chaperone-mediated protein complex assem...	18	2	0.22	221	0.02003	0.02003	0.02003	0.0378
GO:0032508	DNA duplex unwinding	146	6	1.79	152	0.02101	0.00922	0.00922	0.69418
GO:0043687	post-translational protein modification	66	5	0.81	47	0.02399	0.00128	0.03795	0.00119
GO:0008334	histone mRNA metabolic process	13	2	0.16	161	0.02422	0.01063	0.01063	0.01311
GO:0009583	detection of light stimulus	44	2	0.54	533	0.02426	0.10089	0.10089	0.19146
GO:0035640	exploration behavior	2	1	0.02	242	0.02431	0.02431	0.02431	0.02015
GO:0010343	singlet oxygen-mediated programmed cell ...	2	1	0.02	243	0.02431	0.02431	0.02431	0.66667
GO:0034314	Arp2/3 complex-mediated actin nucleation	2	1	0.02	244	0.02431	0.02431	0.02431	0.11765
GO:0009107	lipoate biosynthetic process	2	1	0.02	245	0.02431	0.02431	0.02431	0.02677
GO:0009992	cellular water homeostasis	2	1	0.02	246	0.02431	0.02431	0.02431	0.02707
GO:0002238	response to molecule of fungal origin	2	1	0.02	247	0.02431	0.02431	0.02431	0.02603
GO:0010947	negative regulation of meiotic joint mol...	2	1	0.02	248	0.02431	0.02431	0.02431	0.5
GO:0031292	gene conversion at mating-type locus, DN...	2	1	0.02	249	0.02431	0.02431	0.02431	0.02292
GO:0071423	malate transmembrane transport	2	1	0.02	250	0.02431	0.02431	0.02431	0.05161
GO:0046178	D-gluconate biosynthetic process	2	1	0.02	251	0.02431	0.02431	0.02431	0.4
GO:0031860	telomeric 3' overhang formation	2	1	0.02	252	0.02431	0.02431	0.02431	0.05405
GO:0010413	glucuronoxylan metabolic process	20	2	0.24	263	0.02448	0.02448	0.02448	0.38306
GO:0045492	xylan biosynthetic process	20	2	0.24	264	0.02448	0.02448	0.02448	0.27027
GO:0000188	inactivation of MAPK activity	22	2	0.27	282	0.02929	0.02929	0.02929	0.53103
GO:0042981	regulation of apoptotic process	235	9	2.87	77	0.03419	0.0025	0.02161	0.04682
GO:1903035	negative regulation of response to wound...	24	2	0.29	289	0.03445	0.03445	0.03445	0.10564
GO:0010286	heat acclimation	24	2	0.29	290	0.03445	0.03445	0.03445	0.20563
GO:0036378	calcitriol biosynthetic process from cal...	3	1	0.04	293	0.03624	0.03624	0.03624	0.04926
GO:0070295	renal water absorption	3	1	0.04	294	0.03624	0.03624	0.03624	0.75
GO:0015670	carbon dioxide transport	3	1	0.04	295	0.03624	0.03624	0.03624	0.05624
GO:0007253	cytoplasmic sequestering of NF-kappaB	3	1	0.04	296	0.03624	0.03624	0.03624	0.1124
GO:1902356	oxaloacetate(2-) transmembrane transport	3	1	0.04	297	0.03624	0.03624	0.03624	0.08105
GO:0002931	response to ischemia	3	1	0.04	298	0.03624	0.03624	0.03624	0.05113
GO:0045124	regulation of bone resorption	3	1	0.04	299	0.03624	0.03624	0.03624	0.03691
GO:0071391	cellular response to estrogen stimulus	3	1	0.04	300	0.03624	0.03624	0.03624	0.05327
GO:0000706	meiotic DNA double-strand break processi...	3	1	0.04	301	0.03624	0.03624	0.03624	0.03658
GO:0035520	monoubiquitinated protein deubiquitinati...	3	1	0.04	302	0.03624	0.03624	0.03624	0.07143
GO:0018242	protein O-linked glycosylation via serin...	3	1	0.04	303	0.03624	0.03624	0.03624	0.06121
GO:0048858	cell projection morphogenesis	378	6	4.62	1075	0.04231	0.31703	0.31703	0.05701
GO:0010075	regulation of meristem growth	28	2	0.34	333	0.0457	0.0457	0.0457	0.16805
GO:0071218	cellular response to misfolded protein	4	1	0.05	340	0.04803	0.04803	0.04803	0.11501
GO:0080110	sporopollenin biosynthetic process	4	1	0.05	341	0.04803	0.04803	0.04803	0.05438
GO:0046320	regulation of fatty acid oxidation	4	1	0.05	342	0.04803	0.04803	0.04803	0.04348
GO:0071312	cellular response to alkaloid	4	1	0.05	343	0.04803	0.04803	0.04803	0.06865
GO:0009870	defense response signaling pathway, resi...	4	1	0.05	344	0.04803	0.04803	0.04803	0.06314
GO:0033574	response to testosterone	4	1	0.05	345	0.04803	0.04803	0.04803	0.05862
GO:0070682	proteasome regulatory particle assembly	4	1	0.05	346	0.04803	0.04803	0.04803	0.10526
GO:0009644	response to high light intensity	29	2	0.35	355	0.0487	0.0487	0.0487	0.44961

## Sheet: chr5
GO.ID	Term	Annotated	Significant	Expected	Rank in ClassicFisher	FisherWeight01Default	ClassicFisher	ElimFisher	ParentChildFisher
GO:0042128	nitrate assimilation	51	12	0.65	1	1.6e-12	1.6e-12	1.6e-12	0.03225
GO:0086046	membrane depolarization during SA node c...	44	7	0.56	5	1.3e-06	1.3e-06	1.3e-06	0.01428
GO:0050821	protein stabilization	92	8	1.18	13	2.4e-05	2.4e-05	2.4e-05	0.21082
GO:0030913	paranodal junction assembly	71	7	0.91	15	3.5e-05	3.5e-05	3.5e-05	0.00016
GO:0036371	protein localization to T-tubule	71	7	0.91	16	3.5e-05	3.5e-05	3.5e-05	0.04125
GO:0033292	T-tubule organization	71	7	0.91	17	3.5e-05	3.5e-05	3.5e-05	2.1e-05
GO:0036309	protein localization to M-band	71	7	0.91	18	3.5e-05	3.5e-05	3.5e-05	5.6e-05
GO:0086036	regulation of cardiac muscle cell membra...	71	7	0.91	19	3.5e-05	3.5e-05	3.5e-05	8.7e-05
GO:1901018	positive regulation of potassium ion tra...	71	7	0.91	20	3.5e-05	3.5e-05	3.5e-05	0.10531
GO:0086014	atrial cardiac muscle cell action potent...	72	7	0.92	22	3.8e-05	3.8e-05	3.8e-05	0.67383
GO:0034394	protein localization to cell surface	73	7	0.94	29	4.2e-05	4.2e-05	4.2e-05	8.5e-05
GO:0086005	ventricular cardiac muscle cell action p...	75	7	0.96	32	5e-05	5e-05	5e-05	0.90789
GO:0010881	regulation of cardiac muscle contraction...	75	7	0.96	33	5e-05	5e-05	5e-05	0.90789
GO:0086004	regulation of cardiac muscle cell contra...	76	7	0.97	42	5.4e-05	5.4e-05	5.4e-05	0.80066
GO:0060307	regulation of ventricular cardiac muscle...	79	7	1.01	51	6.9e-05	6.9e-05	6.9e-05	1
GO:0032386	regulation of intracellular transport	226	9	2.9	140	0.00011	0.00264	0.00264	0.00253
GO:0051597	response to methylmercury	85	7	1.09	64	0.00011	0.00011	0.00011	0.00022
GO:0086091	regulation of heart rate by cardiac cond...	86	7	1.1	66	0.00012	0.00012	0.00012	0.11013
GO:0003283	atrial septum development	87	7	1.12	71	0.00013	0.00013	0.00013	0.52881
GO:1901021	positive regulation of calcium ion trans...	89	7	1.14	76	0.00015	0.00015	0.00015	0.30949
GO:2001259	positive regulation of cation channel ac...	91	7	1.17	80	0.00017	0.00017	0.00017	0.25755
GO:0010608	posttranscriptional regulation of gene e...	398	12	5.1	167	0.00052	0.0055	0.0055	0.00844
GO:0070972	protein localization to endoplasmic reti...	110	7	1.41	106	0.00054	0.00054	0.00054	0.00118
GO:0042147	retrograde transport, endosome to Golgi	15	3	0.19	114	0.00085	0.00085	0.00085	0.00064
GO:0000413	protein peptidyl-prolyl isomerization	122	7	1.56	115	0.00101	0.00101	0.00101	0.13742
GO:1990267	response to transition metal nanoparticl...	124	7	1.59	117	0.00111	0.00111	0.00111	0.00263
GO:0010617	circadian regulation of calcium ion osci...	5	2	0.06	124	0.0016	0.0016	0.0016	0.01881
GO:0010628	positive regulation of gene expression	440	10	5.64	510	0.00222	0.05812	0.05812	0.0762
GO:0007411	axon guidance	225	9	2.88	138	0.00256	0.00256	0.00256	0.365
GO:0009911	positive regulation of flower developmen...	7	2	0.09	149	0.0033	0.0033	0.0033	0.00129
GO:0030042	actin filament depolymerization	9	2	0.12	168	0.00555	0.00555	0.00555	0.04668
GO:0009785	blue light signaling pathway	9	2	0.12	169	0.00555	0.00555	0.00555	0.03805
GO:0000077	DNA damage checkpoint	62	4	0.79	179	0.00651	0.00823	0.00823	0.01646
GO:0070370	cellular heat acclimation	11	2	0.14	181	0.00834	0.00834	0.00834	0.09244
GO:0042744	hydrogen peroxide catabolic process	33	3	0.42	184	0.00856	0.00856	0.00856	0.02505
GO:0045292	mRNA cis splicing, via spliceosome	13	2	0.17	205	0.01163	0.01163	0.01163	0.06784
GO:0035641	locomotory exploration behavior	1	1	0.01	210	0.01282	0.01282	0.01282	0.01316
GO:0044027	hypermethylation of CpG island	1	1	0.01	211	0.01282	0.01282	0.01282	1
GO:0048539	bone marrow development	1	1	0.01	212	0.01282	0.01282	0.01282	0.01345
GO:0030720	oocyte localization involved in germariu...	1	1	0.01	213	0.01282	0.01282	0.01282	0.01481
GO:0048692	negative regulation of axon extension in...	1	1	0.01	214	0.01282	0.01282	0.01282	0.5
GO:0045656	negative regulation of monocyte differen...	1	1	0.01	215	0.01282	0.01282	0.01282	0.5
GO:0042102	positive regulation of T cell proliferat...	1	1	0.01	216	0.01282	0.01282	0.01282	0.09091
GO:0045659	negative regulation of neutrophil differ...	1	1	0.01	217	0.01282	0.01282	0.01282	1
GO:0045671	negative regulation of osteoclast differ...	1	1	0.01	218	0.01282	0.01282	0.01282	0.16667
GO:0060716	labyrinthine layer blood vessel developm...	1	1	0.01	219	0.01282	0.01282	0.01282	0.01018
GO:0007158	neuron cell-cell adhesion	1	1	0.01	220	0.01282	0.01282	0.01282	0.05128
GO:0030889	negative regulation of B cell proliferat...	1	1	0.01	221	0.01282	0.01282	0.01282	0.125
GO:0051968	positive regulation of synaptic transmis...	1	1	0.01	222	0.01282	0.01282	0.01282	0.0625
GO:0032516	positive regulation of phosphoprotein ph...	1	1	0.01	223	0.01282	0.01282	0.01282	0.11111
GO:0051971	positive regulation of transmission of n...	1	1	0.01	224	0.01282	0.01282	0.01282	0.0134
GO:0046356	acetyl-CoA catabolic process	1	1	0.01	225	0.01282	0.01282	0.01282	0.01097
GO:0044342	type B pancreatic cell proliferation	1	1	0.01	226	0.01282	0.01282	0.01282	0.04
GO:0045779	negative regulation of bone resorption	1	1	0.01	227	0.01282	0.01282	0.01282	0.1
GO:0048034	heme O biosynthetic process	1	1	0.01	228	0.01282	0.01282	0.01282	0.03704
GO:1901868	ecgonine methyl ester catabolic process	1	1	0.01	229	0.01282	0.01282	0.01282	0.01199
GO:1901869	ecgonine methyl ester biosynthetic proce...	1	1	0.01	230	0.01282	0.01282	0.01282	0.2
GO:1901871	ecgonone methyl ester catabolic process	1	1	0.01	231	0.01282	0.01282	0.01282	0.01082
GO:1901872	ecgonone methyl ester biosynthetic proce...	1	1	0.01	232	0.01282	0.01282	0.01282	0.02273
GO:0006175	dATP biosynthetic process	1	1	0.01	233	0.01282	0.01282	0.01282	0.14286
GO:0009851	auxin biosynthetic process	14	2	0.18	257	0.01346	0.01346	0.01346	0.00919
GO:0016032	viral process	253	8	3.24	276	0.01347	0.0167	0.0167	0.37016
GO:0006612	protein targeting to membrane	297	9	3.81	264	0.01392	0.01479	0.01479	0.02471
GO:0009414	response to water deprivation	74	4	0.95	265	0.01508	0.01508	0.01508	0.02213
GO:0016192	vesicle-mediated transport	980	17	12.56	794	0.01665	0.1278	0.34115	0.31368
GO:0070301	cellular response to hydrogen peroxide	43	3	0.55	281	0.01763	0.01763	0.01763	0.08424
GO:0006487	protein N-linked glycosylation	68	4	0.87	204	0.02215	0.01132	0.01132	0.0206
GO:0050900	leukocyte migration	7	2	0.09	150	0.02538	0.0033	0.0033	0.00398
GO:0010343	singlet oxygen-mediated programmed cell ...	2	1	0.03	302	0.02548	0.02548	0.02548	0.66667
GO:0010613	positive regulation of cardiac muscle hy...	2	1	0.03	303	0.02548	0.02548	0.02548	0.25
GO:0045579	positive regulation of B cell differenti...	2	1	0.03	304	0.02548	0.02548	0.02548	0.18182
GO:0019303	D-ribose catabolic process	2	1	0.03	305	0.02548	0.02548	0.02548	0.22222
GO:0006231	dTMP biosynthetic process	2	1	0.03	306	0.02548	0.02548	0.02548	0.5
GO:0045329	carnitine biosynthetic process	2	1	0.03	307	0.02548	0.02548	0.02548	0.14286
GO:0033119	negative regulation of RNA splicing	2	1	0.03	308	0.02548	0.02548	0.02548	0.03446
GO:0045648	positive regulation of erythrocyte diffe...	2	1	0.03	309	0.02548	0.02548	0.02548	0.01852
GO:2000031	regulation of salicylic acid mediated si...	2	1	0.03	310	0.02548	0.02548	0.02548	0.02247
GO:0042256	mature ribosome assembly	2	1	0.03	311	0.02548	0.02548	0.02548	0.17749
GO:0006896	Golgi to vacuole transport	2	1	0.03	312	0.02548	0.02548	0.02548	0.03698
GO:0042948	salicin transport	2	1	0.03	313	0.02548	0.02548	0.02548	0.0099
GO:0042949	arbutin transport	2	1	0.03	314	0.02548	0.02548	0.02548	1
GO:0007291	sperm individualization	2	1	0.03	315	0.02548	0.02548	0.02548	0.03416
GO:0001833	inner cell mass cell proliferation	2	1	0.03	316	0.02548	0.02548	0.02548	0.04387
GO:0045409	negative regulation of interleukin-6 bio...	2	1	0.03	317	0.02548	0.02548	0.02548	0.66667
GO:0032515	negative regulation of phosphoprotein ph...	2	1	0.03	318	0.02548	0.02548	0.02548	0.22222
GO:0080119	ER body organization	2	1	0.03	319	0.02548	0.02548	0.02548	0.02711
GO:0016325	oocyte microtubule cytoskeleton organiza...	2	1	0.03	320	0.02548	0.02548	0.02548	0.04558
GO:0008069	dorsal/ventral axis specification, ovari...	2	1	0.03	321	0.02548	0.02548	0.02548	0.03432
GO:0015768	maltose transport	2	1	0.03	322	0.02548	0.02548	0.02548	0.4
GO:0022900	electron transport chain	50	3	0.64	354	0.02623	0.02623	0.02623	0.0285
GO:0006099	tricarboxylic acid cycle	89	4	1.14	357	0.02761	0.02761	0.02761	0.01869
GO:0055085	transmembrane transport	1891	30	24.24	799	0.02901	0.13076	0.48187	0.43127
GO:0001955	blood vessel maturation	91	4	1.17	364	0.02964	0.02964	0.02964	0.31045
GO:0051151	negative regulation of smooth muscle cel...	91	4	1.17	365	0.02964	0.02964	0.02964	0.95652
GO:0006541	glutamine metabolic process	53	3	0.68	368	0.03049	0.03049	0.03049	0.53747
GO:0006346	methylation-dependent chromatin silencin...	23	2	0.29	379	0.0347	0.0347	0.0347	0.02092
GO:0050777	negative regulation of immune response	35	2	0.45	573	0.03789	0.0739	0.0739	0.10051
GO:0030282	bone mineralization	3	1	0.04	394	0.03797	0.03797	0.03797	0.06383
GO:0006102	isocitrate metabolic process	3	1	0.04	395	0.03797	0.03797	0.03797	0.13027
GO:0071276	cellular response to cadmium ion	3	1	0.04	396	0.03797	0.03797	0.03797	0.07183
GO:0043508	negative regulation of JUN kinase activi...	3	1	0.04	397	0.03797	0.03797	0.03797	0.06667
GO:0046716	muscle cell cellular homeostasis	3	1	0.04	398	0.03797	0.03797	0.03797	0.06541
GO:0045451	pole plasm oskar mRNA localization	3	1	0.04	399	0.03797	0.03797	0.03797	1
GO:0007297	ovarian follicle cell migration	3	1	0.04	400	0.03797	0.03797	0.03797	0.06314
GO:0002229	defense response to oomycetes	3	1	0.04	401	0.03797	0.03797	0.03797	0.0465
GO:0022029	telencephalon cell migration	3	1	0.04	402	0.03797	0.03797	0.03797	0.09375
GO:0070317	negative regulation of G0 to G1 transiti...	3	1	0.04	403	0.03797	0.03797	0.03797	0.0645
GO:0019934	cGMP-mediated signaling	25	2	0.32	438	0.04047	0.04047	0.04047	0.38462
GO:0055117	regulation of cardiac muscle contraction	84	8	1.08	10	0.04917	1.2e-05	0.04917	0.00125
GO:0010075	regulation of meristem growth	28	2	0.36	464	0.04974	0.04974	0.04974	0.16805

## Sheet: chr6
GO.ID	Term	Annotated	Significant	Expected	Rank in ClassicFisher	FisherWeight01Default	ClassicFisher	ElimFisher	ParentChildFisher
GO:0061055	myotome development	3	3	0.05	3	4.6e-06	4.6e-06	4.6e-06	7.1e-06
GO:0055123	digestive system development	153	5	2.56	650	4.7e-06	0.11417	0.11417	0.13631
GO:0010927	cellular component assembly involved in ...	228	13	3.81	22	3.7e-05	0.00013	0.00013	0.00526
GO:0070301	cellular response to hydrogen peroxide	43	6	0.72	14	7.6e-05	7.6e-05	7.6e-05	0.01176
GO:0042471	ear morphogenesis	6	3	0.1	17	8.9e-05	8.9e-05	8.9e-05	0.00016
GO:0050885	neuromuscular process controlling balanc...	120	9	2.01	26	0.00019	0.00019	0.00019	0.74683
GO:0042744	hydrogen peroxide catabolic process	33	5	0.55	27	0.0002	0.0002	0.0002	0.00031
GO:0010507	negative regulation of autophagy	122	9	2.04	28	0.00021	0.00021	0.00021	0.03344
GO:0021702	cerebellar Purkinje cell differentiation	123	9	2.06	30	0.00023	0.00023	0.00023	0.51869
GO:0030326	embryonic limb morphogenesis	21	4	0.35	53	0.00024	0.00037	0.00037	0.26637
GO:0060830	ciliary receptor clustering involved in ...	8	3	0.13	37	0.00024	0.00024	0.00024	0.01867
GO:0048701	embryonic cranial skeleton morphogenesis	8	3	0.13	38	0.00024	0.00024	0.00024	0.33939
GO:0007288	sperm axoneme assembly	8	3	0.13	39	0.00024	0.00024	0.00024	0.00047
GO:0060831	smoothened signaling pathway involved in...	9	3	0.15	50	0.00036	0.00036	0.00036	0.03494
GO:0031076	embryonic camera-type eye development	9	3	0.15	51	0.00036	0.00036	0.00036	0.00083
GO:0031175	neuron projection development	500	16	8.36	162	0.00039	0.01039	0.01039	0.92466
GO:0050877	nervous system process	494	18	8.26	101	0.00048	0.00176	0.162	0.03209
GO:0035721	intraciliary retrograde transport	10	3	0.17	59	0.00051	0.00051	0.00051	0.02956
GO:0060173	limb development	40	7	0.67	1	0.00081	4e-06	0.00357	0.29644
GO:0017038	protein import	138	6	2.31	270	0.0009	0.02863	0.17761	0.19332
GO:0060021	roof of mouth development	28	4	0.47	82	0.00114	0.00114	0.00114	0.0019
GO:0009118	regulation of nucleoside metabolic proce...	334	14	5.58	93	0.00157	0.00157	0.00157	0.01153
GO:0043547	positive regulation of GTPase activity	298	13	4.98	94	0.00161	0.00161	0.00161	0.62914
GO:0043247	telomere maintenance in response to DNA ...	4	2	0.07	95	0.00163	0.00163	0.00163	0.00396
GO:0033121	regulation of purine nucleotide cataboli...	336	14	5.62	99	0.00166	0.00166	0.00166	0.00213
GO:0006886	intracellular protein transport	712	23	11.9	109	0.00179	0.00209	0.00761	0.13552
GO:0046854	phosphatidylinositol phosphorylation	77	6	1.29	105	0.00183	0.00183	0.00183	0.48462
GO:0032880	regulation of protein localization	188	7	3.14	332	0.00262	0.03907	0.03907	0.25074
GO:0080141	regulation of jasmonic acid biosynthetic...	5	2	0.08	116	0.00269	0.00269	0.00269	0.03077
GO:0010183	pollen tube guidance	6	2	0.1	132	0.004	0.004	0.004	0.00785
GO:0045037	protein import into chloroplast stroma	6	2	0.1	133	0.004	0.004	0.004	0.01538
GO:0048858	cell projection morphogenesis	378	9	6.32	857	0.00409	0.18386	0.18386	0.92991
GO:0007030	Golgi organization	40	4	0.67	139	0.00436	0.00436	0.00436	0.01149
GO:0044206	UMP salvage	7	2	0.12	145	0.00553	0.00553	0.00553	0.13725
GO:0006974	cellular response to DNA damage stimulus	562	16	9.39	267	0.00997	0.02769	0.0838	0.8
GO:0006446	regulation of translational initiation	27	3	0.45	160	0.01006	0.01006	0.01006	0.00903
GO:0009644	response to high light intensity	29	3	0.48	169	0.01226	0.01226	0.01226	0.29609
GO:0001172	transcription, RNA-templated	30	3	0.5	173	0.01346	0.01346	0.01346	0.02762
GO:0045444	fat cell differentiation	15	3	0.25	102	0.0138	0.00181	0.00181	0.00343
GO:0010380	regulation of chlorophyll biosynthetic p...	11	2	0.18	176	0.01387	0.01387	0.01387	0.03005
GO:0042542	response to hydrogen peroxide	75	9	1.25	2	0.01539	4.4e-06	0.01539	2e-06
GO:0090344	negative regulation of cell aging	1	1	0.02	196	0.01672	0.01672	0.01672	0.01808
GO:0007084	mitotic nuclear envelope reassembly	1	1	0.02	197	0.01672	0.01672	0.01672	0.03019
GO:0042487	regulation of odontogenesis of dentin-co...	1	1	0.02	198	0.01672	0.01672	0.01672	0.07143
GO:0000949	aromatic amino acid family catabolic pro...	1	1	0.02	199	0.01672	0.01672	0.01672	0.07692
GO:0051776	detection of redox state	1	1	0.02	200	0.01672	0.01672	0.01672	0.06667
GO:0018283	iron incorporation into metallo-sulfur c...	1	1	0.02	201	0.01672	0.01672	0.01672	0.03846
GO:0051895	negative regulation of focal adhesion as...	1	1	0.02	202	0.01672	0.01672	0.01672	0.25
GO:1900025	negative regulation of substrate adhesio...	1	1	0.02	203	0.01672	0.01672	0.01672	0.07692
GO:0046140	corrin biosynthetic process	1	1	0.02	204	0.01672	0.01672	0.01672	0.02712
GO:0010492	maintenance of shoot apical meristem ide...	1	1	0.02	205	0.01672	0.01672	0.01672	0.16667
GO:0070306	lens fiber cell differentiation	1	1	0.02	206	0.01672	0.01672	0.01672	0.0241
GO:0002127	tRNA wobble base cytosine methylation	1	1	0.02	207	0.01672	0.01672	0.01672	0.2
GO:0060914	heart formation	1	1	0.02	208	0.01672	0.01672	0.01672	0.01435
GO:0090063	positive regulation of microtubule nucle...	1	1	0.02	209	0.01672	0.01672	0.01672	0.13333
GO:0043568	positive regulation of insulin-like grow...	1	1	0.02	210	0.01672	0.01672	0.01672	0.01463
GO:0048853	forebrain morphogenesis	1	1	0.02	211	0.01672	0.01672	0.01672	0.02202
GO:0007290	spermatid nucleus elongation	1	1	0.02	212	0.01672	0.01672	0.01672	0.03241
GO:0072356	chromosome passenger complex localizatio...	1	1	0.02	213	0.01672	0.01672	0.01672	0.07143
GO:0048544	recognition of pollen	1	1	0.02	214	0.01672	0.01672	0.01672	0.02401
GO:0035553	oxidative single-stranded RNA demethylat...	1	1	0.02	215	0.01672	0.01672	0.01672	1
GO:0006784	heme a biosynthetic process	1	1	0.02	216	0.01672	0.01672	0.01672	0.03704
GO:0006269	DNA replication, synthesis of RNA primer	13	2	0.22	240	0.01924	0.01924	0.01924	0.01271
GO:0006857	oligopeptide transport	14	2	0.23	248	0.0222	0.0222	0.0222	0.06343
GO:0007628	adult walking behavior	14	2	0.23	249	0.0222	0.0222	0.0222	0.16221
GO:0052543	callose deposition in cell wall	14	2	0.23	250	0.0222	0.0222	0.0222	0.07655
GO:0009556	microsporogenesis	14	2	0.23	251	0.0222	0.0222	0.0222	0.37942
GO:0060271	cilium assembly	98	7	1.64	85	0.0252	0.00129	0.06261	0.07374
GO:0042147	retrograde transport, endosome to Golgi	15	2	0.25	263	0.02534	0.02534	0.02534	0.05602
GO:0009566	fertilization	77	3	1.29	715	0.02534	0.13821	0.13821	0.28191
GO:0044782	cilium organization	179	11	2.99	29	0.02577	0.00022	0.12672	0.00398
GO:0006351	transcription, DNA-templated	1010	21	16.88	832	0.02672	0.1792	0.1792	0.10461
GO:0030031	cell projection assembly	182	11	3.04	41	0.02702	0.00026	0.00865	0.01019
GO:0018095	protein polyglutamylation	16	2	0.27	271	0.02864	0.02864	0.02864	0.24194
GO:0016567	protein ubiquitination	719	19	12.02	312	0.0313	0.0339	0.0339	0.54565
GO:0001731	formation of translation preinitiation c...	17	2	0.28	282	0.03211	0.03211	0.03211	0.03321
GO:0009875	pollen-pistil interaction	3	2	0.05	71	0.03306	0.00083	0.00083	0.00093
GO:0019655	glycolytic fermentation to ethanol	4	2	0.07	96	0.03306	0.00163	0.00163	0.00202
GO:0051292	nuclear pore complex assembly	2	1	0.03	285	0.03315	0.03315	0.03315	0.04459
GO:0043458	ethanol biosynthetic process involved in...	2	1	0.03	286	0.03315	0.03315	0.03315	0.83333
GO:0007021	tubulin complex assembly	2	1	0.03	287	0.03315	0.03315	0.03315	0.04469
GO:0042425	choline biosynthetic process	2	1	0.03	288	0.03315	0.03315	0.03315	0.03125
GO:0035357	peroxisome proliferator activated recept...	2	1	0.03	289	0.03315	0.03315	0.03315	0.04545
GO:0090102	cochlea development	2	1	0.03	290	0.03315	0.03315	0.03315	0.03882
GO:0018063	cytochrome c-heme linkage	2	1	0.03	291	0.03315	0.03315	0.03315	0.125
GO:0060426	lung vasculature development	2	1	0.03	292	0.03315	0.03315	0.03315	0.02067
GO:2000785	regulation of autophagosome assembly	2	1	0.03	293	0.03315	0.03315	0.03315	0.17614
GO:1902707	hexose catabolic process to ethanol	2	1	0.03	294	0.03315	0.03315	0.03315	0.05574
GO:0043535	regulation of blood vessel endothelial c...	2	1	0.03	295	0.03315	0.03315	0.03315	0.5
GO:1902017	regulation of cilium assembly	2	1	0.03	296	0.03315	0.03315	0.03315	0.13517
GO:0006929	substrate-dependent cell migration	2	1	0.03	297	0.03315	0.03315	0.03315	0.0652
GO:0018343	protein farnesylation	2	1	0.03	298	0.03315	0.03315	0.03315	0.7
GO:0051987	positive regulation of attachment of spi...	2	1	0.03	299	0.03315	0.03315	0.03315	0.0674
GO:0006569	tryptophan catabolic process	18	2	0.3	316	0.03573	0.03573	0.03573	0.0297
GO:0010332	response to gamma radiation	18	2	0.3	317	0.03573	0.03573	0.03573	0.25496
GO:0030244	cellulose biosynthetic process	18	2	0.3	318	0.03573	0.03573	0.03573	0.16132
GO:0016192	vesicle-mediated transport	980	25	16.38	260	0.03881	0.02414	0.02414	0.06883
GO:0044351	macropinocytosis	275	9	4.6	338	0.04234	0.04234	0.04234	0.90566
GO:0046827	positive regulation of protein export fr...	20	2	0.33	340	0.04342	0.04342	0.04342	0.17094
GO:0007283	spermatogenesis	190	9	3.18	143	0.04608	0.0048	0.08298	0.52035
GO:0019933	cAMP-mediated signaling	21	2	0.35	349	0.04747	0.04747	0.04747	0.26923
GO:0021680	cerebellar Purkinje cell layer developme...	126	10	2.11	9	0.04831	5.2e-05	0.04831	0.00012
GO:0000280	nuclear division	455	12	7.61	537	0.04897	0.08145	0.08145	0.8092
GO:0042545	cell wall modification	45	4	0.75	151	0.04898	0.00666	0.00666	0.038
GO:0016322	neuron remodeling	3	1	0.05	357	0.04931	0.04931	0.04931	1
GO:0006729	tetrahydrobiopterin biosynthetic process	3	1	0.05	358	0.04931	0.04931	0.04931	0.08148
GO:0010886	positive regulation of cholesterol stora...	3	1	0.05	359	0.04931	0.04931	0.04931	0.6
GO:0006069	ethanol oxidation	3	1	0.05	360	0.04931	0.04931	0.04931	0.05704
GO:0034214	protein hexamerization	3	1	0.05	361	0.04931	0.04931	0.04931	0.07226
GO:0006004	fucose metabolic process	3	1	0.05	362	0.04931	0.04931	0.04931	0.05702
GO:0009742	brassinosteroid mediated signaling pathw...	3	1	0.05	363	0.04931	0.04931	0.04931	0.13636
GO:0051877	pigment granule aggregation in cell cent...	3	1	0.05	364	0.04931	0.04931	0.04931	0.75
GO:0048146	positive regulation of fibroblast prolif...	3	1	0.05	365	0.04931	0.04931	0.04931	0.10163
GO:0043011	myeloid dendritic cell differentiation	3	1	0.05	366	0.04931	0.04931	0.04931	0.21429
GO:0043550	regulation of lipid kinase activity	3	1	0.05	367	0.04931	0.04931	0.04931	0.08077
GO:0031591	wybutosine biosynthetic process	3	1	0.05	368	0.04931	0.04931	0.04931	0.06042
GO:0097411	hypoxia-inducible factor-1alpha signalin...	3	1	0.05	369	0.04931	0.04931	0.04931	0.04511
GO:0048013	ephrin receptor signaling pathway	3	1	0.05	370	0.04931	0.04931	0.04931	0.07823
GO:0019568	arabinose catabolic process	3	1	0.05	371	0.04931	0.04931	0.04931	0.25

## Sheet: chr7
GO.ID	Term	Annotated	Significant	Expected	Rank in ClassicFisher	FisherWeight01Default	ClassicFisher	ElimFisher	ParentChildFisher
GO:0019529	taurine catabolic process	4	3	0.06	1	1.2e-05	1.2e-05	1.2e-05	9e-06
GO:0006780	uroporphyrinogen III biosynthetic proces...	2	2	0.03	6	0.00021	0.00021	0.00021	0.0003
GO:0000390	spliceosomal complex disassembly	2	2	0.03	7	0.00021	0.00021	0.00021	0.00241
GO:0007076	mitotic chromosome condensation	27	4	0.39	9	0.00056	0.00056	0.00056	0.00089
GO:0030240	skeletal muscle thin filament assembly	5	2	0.07	15	0.00199	0.00199	0.00199	0.02704
GO:0030049	muscle filament sliding	5	2	0.07	16	0.00199	0.00199	0.00199	0.00091
GO:0035995	detection of muscle stretch	5	2	0.07	17	0.00199	0.00199	0.00199	0.01681
GO:0055003	cardiac myofibril assembly	5	2	0.07	18	0.00199	0.00199	0.00199	0.07353
GO:0043056	forward locomotion	5	2	0.07	19	0.00199	0.00199	0.00199	0.66667
GO:0048769	sarcomerogenesis	5	2	0.07	20	0.00199	0.00199	0.00199	0.04762
GO:0006465	signal peptide processing	5	2	0.07	21	0.00199	0.00199	0.00199	0.00146
GO:0048739	cardiac muscle fiber development	5	2	0.07	22	0.00199	0.00199	0.00199	0.04329
GO:0000027	ribosomal large subunit assembly	6	2	0.09	28	0.00296	0.00296	0.00296	0.05861
GO:0007512	adult heart development	6	2	0.09	29	0.00296	0.00296	0.00296	0.0068
GO:0018108	peptidyl-tyrosine phosphorylation	72	5	1.03	34	0.00376	0.00376	0.00376	0.00302
GO:0009423	chorismate biosynthetic process	7	2	0.1	36	0.00411	0.00411	0.00411	0.07368
GO:0030168	platelet activation	23	3	0.33	37	0.00419	0.00419	0.00419	0.03218
GO:0000245	spliceosomal complex assembly	24	3	0.34	40	0.00473	0.00473	0.00473	0.12398
GO:0006259	DNA metabolic process	3490	40	50.08	1826	0.00475	0.95422	0.95422	0.87235
GO:0030241	skeletal muscle myosin thick filament as...	8	2	0.11	44	0.00543	0.00543	0.00543	1
GO:0003300	cardiac muscle hypertrophy	8	2	0.11	45	0.00543	0.00543	0.00543	1
GO:0009834	plant-type secondary cell wall biogenesi...	8	2	0.11	46	0.00543	0.00543	0.00543	0.30769
GO:0002576	platelet degranulation	8	2	0.11	47	0.00543	0.00543	0.00543	0.04673
GO:0055114	oxidation-reduction process	1933	43	27.74	25	0.00635	0.00254	0.006	0.00275
GO:0005980	glycogen catabolic process	9	2	0.13	58	0.00691	0.00691	0.00691	0.01502
GO:0010417	glucuronoxylan biosynthetic process	10	2	0.14	60	0.00856	0.00856	0.00856	0.5
GO:0045214	sarcomere organization	11	2	0.16	62	0.01036	0.01036	0.01036	0.2619
GO:0044210	'de novo' CTP biosynthetic process	1	1	0.01	69	0.01435	0.01435	0.01435	0.15385
GO:0016183	synaptic vesicle coating	1	1	0.01	70	0.01435	0.01435	0.01435	0.11111
GO:1990151	protein localization to cell tip	1	1	0.01	71	0.01435	0.01435	0.01435	0.01386
GO:0019338	pentachlorophenol catabolic process	1	1	0.01	72	0.01435	0.01435	0.01435	0.02985
GO:0030050	vesicle transport along actin filament	1	1	0.01	73	0.01435	0.01435	0.01435	0.02655
GO:0061573	actin filament bundle retrograde transpo...	1	1	0.01	74	0.01435	0.01435	0.01435	1
GO:2000072	regulation of defense response to fungus...	1	1	0.01	75	0.01435	0.01435	0.01435	0.01587
GO:0070779	D-aspartate import across plasma membran...	1	1	0.01	76	0.01435	0.01435	0.01435	1
GO:0039534	negative regulation of MDA-5 signaling p...	1	1	0.01	77	0.01435	0.01435	0.01435	0.2
GO:0039536	negative regulation of RIG-I signaling p...	1	1	0.01	78	0.01435	0.01435	0.01435	0.16667
GO:0035002	liquid clearance, open tracheal system	1	1	0.01	79	0.01435	0.01435	0.01435	0.05263
GO:0010040	response to iron(II) ion	1	1	0.01	80	0.01435	0.01435	0.01435	0.06667
GO:0048250	iron import into the mitochondrion	1	1	0.01	81	0.01435	0.01435	0.01435	0.07143
GO:0010735	positive regulation of transcription via...	1	1	0.01	82	0.01435	0.01435	0.01435	0.00813
GO:0071432	peptide mating pheromone maturation invo...	1	1	0.01	83	0.01435	0.01435	0.01435	0.09091
GO:0019878	lysine biosynthetic process via aminoadi...	1	1	0.01	84	0.01435	0.01435	0.01435	0.1
GO:0007594	puparial adhesion	1	1	0.01	85	0.01435	0.01435	0.01435	0.5
GO:0036084	GDP-fucose import into endoplasmic retic...	1	1	0.01	86	0.01435	0.01435	0.01435	1
GO:0015790	UDP-xylose transmembrane transport	1	1	0.01	87	0.01435	0.01435	0.01435	0.01173
GO:0055008	cardiac muscle tissue morphogenesis	13	2	0.19	102	0.01442	0.01442	0.01442	0.06078
GO:0010351	lithium ion transport	15	2	0.22	117	0.01905	0.01905	0.01905	0.01414
GO:0006829	zinc ion transport	15	2	0.22	118	0.01905	0.01905	0.01905	0.0173
GO:0006301	postreplication repair	15	2	0.22	119	0.01905	0.01905	0.01905	0.00567
GO:0045880	positive regulation of smoothened signal...	16	2	0.23	123	0.02156	0.02156	0.02156	0.02193
GO:0009073	aromatic amino acid family biosynthetic ...	46	4	0.66	38	0.02204	0.00422	0.00422	0.00116
GO:0045830	positive regulation of isotype switching	2	1	0.03	133	0.02849	0.02849	0.02849	0.02111
GO:0032979	protein insertion into mitochondrial inn...	2	1	0.03	134	0.02849	0.02849	0.02849	1
GO:0015810	aspartate transmembrane transport	2	1	0.03	135	0.02849	0.02849	0.02849	0.03774
GO:0035159	regulation of tube length, open tracheal...	2	1	0.03	136	0.02849	0.02849	0.02849	1
GO:0019417	sulfur oxidation	2	1	0.03	137	0.02849	0.02849	0.02849	0.04386
GO:0042939	tripeptide transport	2	1	0.03	138	0.02849	0.02849	0.02849	0.14286
GO:0007291	sperm individualization	2	1	0.03	139	0.02849	0.02849	0.02849	0.03754
GO:0042753	positive regulation of circadian rhythm	2	1	0.03	140	0.02849	0.02849	0.02849	0.0228
GO:0046667	compound eye retinal cell programmed cel...	2	1	0.03	141	0.02849	0.02849	0.02849	0.04545
GO:0031222	arabinan catabolic process	2	1	0.03	142	0.02849	0.02849	0.02849	0.05079
GO:0033598	mammary gland epithelial cell proliferat...	2	1	0.03	143	0.02849	0.02849	0.02849	0.08
GO:0045008	depyrimidination	2	1	0.03	144	0.02849	0.02849	0.02849	0.04532
GO:0042351	'de novo' GDP-L-fucose biosynthetic proc...	2	1	0.03	145	0.02849	0.02849	0.02849	0.66667
GO:0070649	formin-nucleated actin cable assembly	2	1	0.03	146	0.02849	0.02849	0.02849	0.66667
GO:2000124	regulation of endocannabinoid signaling ...	2	1	0.03	147	0.02849	0.02849	0.02849	0.0625
GO:0032784	regulation of DNA-templated transcriptio...	19	2	0.27	164	0.02988	0.02988	0.02988	0.02453
GO:0006782	protoporphyrinogen IX biosynthetic proce...	21	2	0.3	172	0.03601	0.03601	0.03601	0.03632
GO:0008210	estrogen metabolic process	21	2	0.3	173	0.03601	0.03601	0.03601	0.03518
GO:0051930	regulation of sensory perception of pain	51	3	0.73	177	0.03673	0.03673	0.03673	0.16583
GO:0005978	glycogen biosynthetic process	22	2	0.32	181	0.03924	0.03924	0.03924	0.02672
GO:0050892	intestinal absorption	3	1	0.04	184	0.04243	0.04243	0.04243	0.04142
GO:0010499	proteasomal ubiquitin-independent protei...	3	1	0.04	185	0.04243	0.04243	0.04243	0.09017
GO:2000051	negative regulation of non-canonical Wnt...	3	1	0.04	186	0.04243	0.04243	0.04243	0.14615
GO:0030702	chromatin silencing at centromere	3	1	0.04	187	0.04243	0.04243	0.04243	0.09519
GO:0042245	RNA repair	3	1	0.04	188	0.04243	0.04243	0.04243	0.04039
GO:0033227	dsRNA transport	3	1	0.04	189	0.04243	0.04243	0.04243	0.02381
GO:0042761	very long-chain fatty acid biosynthetic ...	3	1	0.04	190	0.04243	0.04243	0.04243	0.04265
GO:0009094	L-phenylalanine biosynthetic process	3	1	0.04	191	0.04243	0.04243	0.04243	0.27273
GO:0001514	selenocysteine incorporation	3	1	0.04	192	0.04243	0.04243	0.04243	1
GO:0046326	positive regulation of glucose import	3	1	0.04	193	0.04243	0.04243	0.04243	0.33333
GO:0016584	nucleosome positioning	3	1	0.04	194	0.04243	0.04243	0.04243	0.03896
GO:1900126	negative regulation of hyaluronan biosyn...	3	1	0.04	195	0.04243	0.04243	0.04243	0.04848
GO:0043011	myeloid dendritic cell differentiation	3	1	0.04	196	0.04243	0.04243	0.04243	0.21429
GO:0033572	transferrin transport	3	1	0.04	197	0.04243	0.04243	0.04243	0.04105
GO:0060444	branching involved in mammary gland duct...	3	1	0.04	198	0.04243	0.04243	0.04243	0.13043
GO:0048009	insulin-like growth factor receptor sign...	3	1	0.04	199	0.04243	0.04243	0.04243	0.05262
GO:0045006	DNA deamination	3	1	0.04	200	0.04243	0.04243	0.04243	0.06739
GO:0006886	intracellular protein transport	712	10	10.22	1311	0.04718	0.57252	0.57252	0.46466
GO:0006891	intra-Golgi vesicle-mediated transport	25	2	0.36	226	0.04956	0.04956	0.04956	0.0061
GO:0051592	response to calcium ion	25	2	0.36	227	0.04956	0.04956	0.04956	0.03504

## Sheet: chr8
GO.ID	Term	Annotated	Significant	Expected	Rank in ClassicFisher	FisherWeight01Default	ClassicFisher	ElimFisher	ParentChildFisher
GO:0000186	activation of MAPKK activity	32	5	0.44	1	6.7e-05	6.7e-05	6.7e-05	0.07017
GO:0006189	'de novo' IMP biosynthetic process	20	4	0.27	4	0.00014	0.00014	0.00014	0.27607
GO:0045604	regulation of epidermal cell differentia...	2	2	0.03	5	0.00018	0.00018	0.00018	0.00532
GO:0006541	glutamine metabolic process	53	5	0.72	13	0.00076	0.00076	0.00076	0.12148
GO:0072488	ammonium transmembrane transport	57	5	0.78	14	0.00106	0.00106	0.00106	0.00035
GO:0006064	glucuronate catabolic process	5	2	0.07	21	0.0018	0.0018	0.0018	0.00485
GO:0006307	DNA dealkylation involved in DNA repair	19	3	0.26	23	0.00206	0.00206	0.00206	0.00186
GO:0060441	epithelial tube branching involved in lu...	6	2	0.08	29	0.00267	0.00267	0.00267	0.05
GO:0005978	glycogen biosynthetic process	22	3	0.3	32	0.00317	0.00317	0.00317	0.00411
GO:0008625	extrinsic apoptotic signaling pathway vi...	8	2	0.11	36	0.00489	0.00489	0.00489	0.23333
GO:0030435	sporulation resulting in formation of a ...	81	5	1.1	39	0.00497	0.00497	0.00497	0.01073
GO:0040018	positive regulation of multicellular org...	9	2	0.12	42	0.00624	0.00624	0.00624	0.01121
GO:0019222	regulation of metabolic process	2538	36	34.54	1226	0.00976	0.42171	0.70836	0.36555
GO:0070933	histone H4 deacetylation	12	2	0.16	55	0.01113	0.01113	0.01113	0.1746
GO:0005992	trehalose biosynthetic process	12	2	0.16	56	0.01113	0.01113	0.01113	0.22
GO:0035552	oxidative single-stranded DNA demethylat...	12	2	0.16	57	0.01113	0.01113	0.01113	1
GO:0006269	DNA replication, synthesis of RNA primer	13	2	0.18	59	0.01304	0.01304	0.01304	0.0115
GO:0070932	histone H3 deacetylation	13	2	0.18	60	0.01304	0.01304	0.01304	0.20635
GO:0032964	collagen biosynthetic process	1	1	0.01	67	0.01361	0.01361	0.01361	0.01309
GO:0051684	maintenance of Golgi location	1	1	0.01	68	0.01361	0.01361	0.01361	0.05556
GO:0015816	glycine transport	1	1	0.01	69	0.01361	0.01361	0.01361	0.01439
GO:0016059	deactivation of rhodopsin mediated signa...	1	1	0.01	70	0.01361	0.01361	0.01361	0.25
GO:0014733	regulation of skeletal muscle adaptation	1	1	0.01	71	0.01361	0.01361	0.01361	0.07692
GO:0040002	collagen and cuticulin-based cuticle dev...	1	1	0.01	72	0.01361	0.01361	0.01361	0.09091
GO:0032510	endosome to lysosome transport via multi...	1	1	0.01	73	0.01361	0.01361	0.01361	0.14286
GO:0006390	mitochondrial transcription	1	1	0.01	74	0.01361	0.01361	0.01361	0.01466
GO:1900425	negative regulation of defense response ...	1	1	0.01	75	0.01361	0.01361	0.01361	0.01587
GO:0003149	membranous septum morphogenesis	1	1	0.01	76	0.01361	0.01361	0.01361	0.01643
GO:0003290	atrial septum secundum morphogenesis	1	1	0.01	77	0.01361	0.01361	0.01361	1
GO:0003289	atrial septum primum morphogenesis	1	1	0.01	78	0.01361	0.01361	0.01361	1
GO:0061098	positive regulation of protein tyrosine ...	1	1	0.01	79	0.01361	0.01361	0.01361	0.075
GO:0022011	myelination in peripheral nervous system	1	1	0.01	80	0.01361	0.01361	0.01361	0.02326
GO:0033320	UDP-D-xylose biosynthetic process	1	1	0.01	81	0.01361	0.01361	0.01361	0.06667
GO:0070676	intralumenal vesicle formation	1	1	0.01	82	0.01361	0.01361	0.01361	0.125
GO:0009190	cyclic nucleotide biosynthetic process	59	3	0.8	220	0.01503	0.0464	0.0464	0.09649
GO:0006284	base-excision repair	45	3	0.61	106	0.02324	0.02324	0.02324	0.02279
GO:0010053	root epidermal cell differentiation	39	3	0.53	92	0.02689	0.01588	0.01588	0.04851
GO:0051661	maintenance of centrosome location	2	1	0.03	111	0.02703	0.02703	0.02703	0.15385
GO:0045599	negative regulation of fat cell differen...	2	1	0.03	112	0.02703	0.02703	0.02703	0.03371
GO:0048510	regulation of timing of transition from ...	2	1	0.03	113	0.02703	0.02703	0.02703	1
GO:0006272	leading strand elongation	2	1	0.03	114	0.02703	0.02703	0.02703	0.03053
GO:0015808	L-alanine transport	2	1	0.03	115	0.02703	0.02703	0.02703	0.11111
GO:2000069	regulation of post-embryonic root develo...	2	1	0.03	116	0.02703	0.02703	0.02703	0.01942
GO:0070121	Kupffer's vesicle development	2	1	0.03	117	0.02703	0.02703	0.02703	0.03229
GO:0016080	synaptic vesicle targeting	2	1	0.03	118	0.02703	0.02703	0.02703	0.20468
GO:2000035	regulation of stem cell division	2	1	0.03	119	0.02703	0.02703	0.02703	0.04411
GO:0071872	cellular response to epinephrine stimulu...	2	1	0.03	120	0.02703	0.02703	0.02703	1
GO:0052696	flavonoid glucuronidation	2	1	0.03	121	0.02703	0.02703	0.02703	0.08333
GO:0052697	xenobiotic glucuronidation	2	1	0.03	122	0.02703	0.02703	0.02703	0.0625
GO:0070980	biphenyl catabolic process	2	1	0.03	123	0.02703	0.02703	0.02703	0.02509
GO:0008611	ether lipid biosynthetic process	2	1	0.03	124	0.02703	0.02703	0.02703	0.16667
GO:0010105	negative regulation of ethylene-activate...	2	1	0.03	125	0.02703	0.02703	0.02703	0.16667
GO:0032511	late endosome to vacuole transport via m...	2	1	0.03	126	0.02703	0.02703	0.02703	0.52381
GO:0051987	positive regulation of attachment of spi...	2	1	0.03	127	0.02703	0.02703	0.02703	0.04519
GO:0000084	mitotic S phase	2	1	0.03	128	0.02703	0.02703	0.02703	0.66667
GO:0035729	cellular response to hepatocyte growth f...	2	1	0.03	129	0.02703	0.02703	0.02703	0.04968
GO:1901026	ripoptosome assembly involved in necropt...	2	1	0.03	130	0.02703	0.02703	0.02703	0.66667
GO:1902188	positive regulation of viral release fro...	2	1	0.03	131	0.02703	0.02703	0.02703	0.04102
GO:0048012	hepatocyte growth factor receptor signal...	2	1	0.03	132	0.02703	0.02703	0.02703	0.03524
GO:0019551	glutamate catabolic process to 2-oxoglut...	2	1	0.03	133	0.02703	0.02703	0.02703	0.07143
GO:0007614	short-term memory	19	2	0.26	154	0.02709	0.02709	0.02709	0.21923
GO:0042594	response to starvation	162	5	2.2	301	0.03042	0.07088	0.07088	0.04037
GO:0015672	monovalent inorganic cation transport	912	14	12.41	1133	0.03134	0.36053	0.36053	0.24581
GO:0009987	cellular process	15935	221	216.86	951	0.03166	0.29864	0.67659	0.29864
GO:0007341	penetration of zona pellucida	3	1	0.04	169	0.04028	0.04028	0.04028	0.03396
GO:0000492	box C/D snoRNP assembly	3	1	0.04	170	0.04028	0.04028	0.04028	1
GO:0010499	proteasomal ubiquitin-independent protei...	3	1	0.04	171	0.04028	0.04028	0.04028	0.09017
GO:0043615	astrocyte cell migration	3	1	0.04	172	0.04028	0.04028	0.04028	0.6
GO:0097359	UDP-glucosylation	3	1	0.04	173	0.04028	0.04028	0.04028	0.6
GO:0043419	urea catabolic process	3	1	0.04	174	0.04028	0.04028	0.04028	0.04917
GO:0043157	response to cation stress	3	1	0.04	175	0.04028	0.04028	0.04028	0.04
GO:0071361	cellular response to ethanol	3	1	0.04	176	0.04028	0.04028	0.04028	0.0137
GO:0031100	animal organ regeneration	3	1	0.04	177	0.04028	0.04028	0.04028	0.04229
GO:0006689	ganglioside catabolic process	3	1	0.04	178	0.04028	0.04028	0.04028	0.23077
GO:1900195	positive regulation of oocyte maturation	3	1	0.04	179	0.04028	0.04028	0.04028	1
GO:0030421	defecation	3	1	0.04	180	0.04028	0.04028	0.04028	0.42208
GO:0043052	thermotaxis	3	1	0.04	181	0.04028	0.04028	0.04028	0.01571
GO:0045053	protein retention in Golgi apparatus	3	1	0.04	182	0.04028	0.04028	0.04028	0.05555
GO:0048768	root hair cell tip growth	3	1	0.04	183	0.04028	0.04028	0.04028	0.04235
GO:0018996	molting cycle, collagen and cuticulin-ba...	3	1	0.04	184	0.04028	0.04028	0.04028	0.27273
GO:0045843	negative regulation of striated muscle t...	3	1	0.04	185	0.04028	0.04028	0.04028	0.06977
GO:0045859	regulation of protein kinase activity	233	10	3.17	19	0.04288	0.00139	0.13332	0.35343
GO:0006273	lagging strand elongation	25	2	0.34	217	0.04507	0.04507	0.04507	0.05526
GO:0030073	insulin secretion	26	2	0.35	222	0.0484	0.0484	0.0484	0.10823

## Sheet: chr9
GO.ID	Term	Annotated	Significant	Expected	Rank in ClassicFisher	FisherWeight01Default	ClassicFisher	ElimFisher	ParentChildFisher
GO:0035998	7,8-dihydroneopterin 3'-triphosphate bio...	2	2	0.03	3	0.00021	0.00021	0.00021	0.00026
GO:0006825	copper ion transport	18	4	0.26	2	0.00033	0.00011	0.00011	0.01311
GO:0007018	microtubule-based movement	330	15	4.75	1	0.00187	9.5e-05	0.00188	0.00296
GO:0010273	detoxification of copper ion	5	2	0.07	9	0.00201	0.00201	0.00201	0.47619
GO:0046654	tetrahydrofolate biosynthetic process	7	2	0.1	15	0.00414	0.00414	0.00414	0.05983
GO:0050765	negative regulation of phagocytosis	7	2	0.1	16	0.00414	0.00414	0.00414	0.02121
GO:0031397	negative regulation of protein ubiquitin...	26	3	0.37	24	0.00601	0.00601	0.00601	0.01708
GO:0030030	cell projection organization	744	10	10.71	1881	0.00605	0.63249	0.63249	0.9041
GO:0009853	photorespiration	29	3	0.42	34	0.00818	0.00818	0.00818	0.07628
GO:0035349	coenzyme A transmembrane transport	10	2	0.14	36	0.00861	0.00861	0.00861	0.01495
GO:0048266	behavioral response to pain	10	2	0.14	37	0.00861	0.00861	0.00861	0.01297
GO:0070588	calcium ion transmembrane transport	351	10	5.05	169	0.00967	0.03147	0.03147	0.07752
GO:0010043	response to zinc ion	11	2	0.16	46	0.01043	0.01043	0.01043	0.06817
GO:0080182	histone H3-K4 trimethylation	11	2	0.16	47	0.01043	0.01043	0.01043	0.13547
GO:0032366	intracellular sterol transport	12	2	0.17	57	0.0124	0.0124	0.0124	0.18803
GO:0005975	carbohydrate metabolic process	1329	30	19.13	43	0.01273	0.00985	0.00985	0.01112
GO:0010850	regulation of blood pressure by chemorec...	1	1	0.01	63	0.0144	0.0144	0.0144	0.01279
GO:0032464	positive regulation of protein homooligo...	1	1	0.01	64	0.0144	0.0144	0.0144	0.03
GO:0016330	second mitotic wave involved in compound...	1	1	0.01	65	0.0144	0.0144	0.0144	0.01803
GO:0019512	lactose catabolic process via tagatose-6...	1	1	0.01	66	0.0144	0.0144	0.0144	1
GO:2001059	D-tagatose 6-phosphate catabolic process	1	1	0.01	67	0.0144	0.0144	0.0144	0.01877
GO:0018166	C-terminal protein-tyrosinylation	1	1	0.01	68	0.0144	0.0144	0.0144	0.05747
GO:0033123	positive regulation of purine nucleotide...	1	1	0.01	69	0.0144	0.0144	0.0144	0.01777
GO:0036372	opsin transport	1	1	0.01	70	0.0144	0.0144	0.0144	0.01386
GO:0018146	keratan sulfate biosynthetic process	1	1	0.01	71	0.0144	0.0144	0.0144	0.02358
GO:0048491	retrograde synaptic vesicle transport	1	1	0.01	72	0.0144	0.0144	0.0144	0.2
GO:0047497	mitochondrion transport along microtubul...	1	1	0.01	73	0.0144	0.0144	0.0144	0.05882
GO:0051898	negative regulation of protein kinase B ...	1	1	0.01	74	0.0144	0.0144	0.0144	0.00741
GO:0009704	de-etiolation	1	1	0.01	75	0.0144	0.0144	0.0144	0.01418
GO:0035162	embryonic hemopoiesis	1	1	0.01	76	0.0144	0.0144	0.0144	0.02139
GO:0000742	karyogamy involved in conjugation with c...	1	1	0.01	77	0.0144	0.0144	0.0144	0.01357
GO:0045198	establishment of epithelial cell apical/...	1	1	0.01	78	0.0144	0.0144	0.0144	0.01075
GO:0048239	negative regulation of DNA recombination...	1	1	0.01	79	0.0144	0.0144	0.0144	0.05882
GO:0044033	multi-organism metabolic process	1	1	0.01	80	0.0144	0.0144	0.0144	0.01492
GO:0042052	rhabdomere development	1	1	0.01	81	0.0144	0.0144	0.0144	0.01769
GO:0030432	peristalsis	1	1	0.01	82	0.0144	0.0144	0.0144	1
GO:0008205	ecdysone metabolic process	1	1	0.01	83	0.0144	0.0144	0.0144	0.01905
GO:0003029	detection of hypoxic conditions in blood...	1	1	0.01	84	0.0144	0.0144	0.0144	1
GO:0039703	RNA replication	1	1	0.01	85	0.0144	0.0144	0.0144	0.0154
GO:0051901	positive regulation of mitochondrial dep...	1	1	0.01	86	0.0144	0.0144	0.0144	0.03846
GO:0001843	neural tube closure	23	3	0.33	18	0.01443	0.00423	0.00423	1
GO:0009735	response to cytokinin	13	2	0.19	107	0.01451	0.01451	0.01451	0.0174
GO:0071108	protein K48-linked deubiquitination	16	2	0.23	123	0.0217	0.0217	0.0217	0.13937
GO:0009820	alkaloid metabolic process	16	2	0.23	124	0.0217	0.0217	0.0217	0.02524
GO:0030036	actin cytoskeleton organization	170	6	2.45	191	0.0219	0.03677	0.03677	0.0763
GO:0045454	cell redox homeostasis	111	5	1.6	128	0.02227	0.02227	0.02227	0.01434
GO:0048017	inositol lipid-mediated signaling	34	3	0.49	58	0.02844	0.01271	0.01271	0.0268
GO:0010042	response to manganese ion	2	1	0.03	141	0.02859	0.02859	0.02859	0.08068
GO:0032297	negative regulation of DNA-dependent DNA...	2	1	0.03	142	0.02859	0.02859	0.02859	0.05
GO:0061099	negative regulation of protein tyrosine ...	2	1	0.03	143	0.02859	0.02859	0.02859	0.03922
GO:0019279	L-methionine biosynthetic process from L...	2	1	0.03	144	0.02859	0.02859	0.02859	0.33333
GO:0051383	kinetochore organization	2	1	0.03	145	0.02859	0.02859	0.02859	0.03492
GO:0051343	positive regulation of cyclic-nucleotide...	2	1	0.03	146	0.02859	0.02859	0.02859	0.02183
GO:0051300	spindle pole body organization	2	1	0.03	147	0.02859	0.02859	0.02859	0.03287
GO:2000543	positive regulation of gastrulation	2	1	0.03	148	0.02859	0.02859	0.02859	0.10121
GO:2001244	positive regulation of intrinsic apoptot...	2	1	0.03	149	0.02859	0.02859	0.02859	0.04775
GO:0035011	melanotic encapsulation of foreign targe...	2	1	0.03	150	0.02859	0.02859	0.02859	1
GO:0034194	D-galactonate catabolic process	2	1	0.03	151	0.02859	0.02859	0.02859	1
GO:0000413	protein peptidyl-prolyl isomerization	122	5	1.76	170	0.03178	0.03178	0.03178	0.24482
GO:0046686	response to cadmium ion	123	5	1.77	172	0.03275	0.03275	0.03275	0.65136
GO:0008152	metabolic process	15699	236	226.03	508	0.03324	0.08919	0.34121	0.08919
GO:1990267	response to transition metal nanoparticl...	124	5	1.79	179	0.03374	0.03374	0.03374	0.07829
GO:0010954	positive regulation of protein processin...	50	3	0.72	181	0.03523	0.03523	0.03523	0.14571
GO:0006289	nucleotide-excision repair	52	3	0.75	192	0.03891	0.03891	0.03891	0.04984
GO:0001516	prostaglandin biosynthetic process	22	2	0.32	194	0.03949	0.03949	0.03949	0.83696
GO:0015860	purine nucleoside transmembrane transpor...	22	2	0.32	195	0.03949	0.03949	0.03949	0.65812
GO:0070482	response to oxygen levels	85	4	1.22	180	0.04231	0.03438	0.03438	0.05143
GO:0001561	fatty acid alpha-oxidation	3	1	0.04	204	0.04258	0.04258	0.04258	0.06816
GO:0035350	FAD transmembrane transport	3	1	0.04	205	0.04258	0.04258	0.04258	0.05041
GO:0000117	regulation of transcription involved in ...	3	1	0.04	206	0.04258	0.04258	0.04258	0.04765
GO:0043132	NAD transport	3	1	0.04	207	0.04258	0.04258	0.04258	0.08692
GO:0039694	viral RNA genome replication	3	1	0.04	208	0.04258	0.04258	0.04258	0.14268
GO:0009742	brassinosteroid mediated signaling pathw...	3	1	0.04	209	0.04258	0.04258	0.04258	0.13636
GO:0009809	lignin biosynthetic process	3	1	0.04	210	0.04258	0.04258	0.04258	0.25
GO:1901259	chloroplast rRNA processing	3	1	0.04	211	0.04258	0.04258	0.04258	0.03103
GO:0035268	protein mannosylation	3	1	0.04	212	0.04258	0.04258	0.04258	0.08073
GO:2000749	positive regulation of chromatin silenci...	3	1	0.04	213	0.04258	0.04258	0.04258	0.375
GO:0006427	histidyl-tRNA aminoacylation	3	1	0.04	214	0.04258	0.04258	0.04258	0.07892
GO:0015883	FAD transport	3	1	0.04	215	0.04258	0.04258	0.04258	0.05414
GO:2000059	negative regulation of ubiquitin-depende...	3	1	0.04	216	0.04258	0.04258	0.04258	0.13555
GO:0035720	intraciliary anterograde transport	3	1	0.04	217	0.04258	0.04258	0.04258	0.1931
GO:0030951	establishment or maintenance of microtub...	3	1	0.04	218	0.04258	0.04258	0.04258	0.05534
GO:0045899	positive regulation of RNA polymerase II...	3	1	0.04	219	0.04258	0.04258	0.04258	0.6
GO:0043313	regulation of neutrophil degranulation	3	1	0.04	220	0.04258	0.04258	0.04258	0.08159
GO:0006788	heme oxidation	3	1	0.04	221	0.04258	0.04258	0.04258	0.04675
GO:0039579	suppression by virus of host ISG15 activ...	23	2	0.33	241	0.04285	0.04285	0.04285	0.91667
GO:0039648	modulation by virus of host protein ubiq...	23	2	0.33	242	0.04285	0.04285	0.04285	0.77846
GO:0006094	gluconeogenesis	66	4	0.95	110	0.04446	0.01509	0.01509	0.02179
GO:0039502	suppression by virus of host type I inte...	24	2	0.35	250	0.04631	0.04631	0.04631	0.73016

## Sheet: chr10
GO.ID	Term	Annotated	Significant	Expected	Rank in ClassicFisher	FisherWeight01Default	ClassicFisher	ElimFisher	ParentChildFisher
GO:0050688	regulation of defense response to virus	61	12	0.71	3	4.7e-12	4.7e-12	4.7e-12	1.6e-07
GO:0045836	positive regulation of meiotic nuclear d...	45	9	0.52	8	2e-09	2e-09	2e-09	6.5e-05
GO:0006470	protein dephosphorylation	245	16	2.84	16	1.7e-08	3e-08	3e-08	5.6e-07
GO:0051302	regulation of cell division	126	10	1.46	24	2.1e-06	2.1e-06	2.1e-06	1.2e-06
GO:0015976	carbon utilization	17	4	0.2	32	3.7e-05	3.7e-05	3.7e-05	3.7e-05
GO:0045927	positive regulation of growth	69	6	0.8	34	0.00012	0.00015	0.00015	0.00033
GO:0097054	L-glutamate biosynthetic process	9	3	0.1	33	0.00012	0.00012	0.00012	5.8e-05
GO:0042265	peptidyl-asparagine hydroxylation	8	2	0.09	44	0.00358	0.00358	0.00358	0.00766
GO:0036138	peptidyl-histidine hydroxylation	8	2	0.09	45	0.00358	0.00358	0.00358	0.00864
GO:0019430	removal of superoxide radicals	9	2	0.1	48	0.00456	0.00456	0.00456	0.11077
GO:0007029	endoplasmic reticulum organization	11	2	0.13	54	0.00686	0.00686	0.00686	0.00953
GO:0048802	notum morphogenesis	1	1	0.01	63	0.01159	0.01159	0.01159	0.01136
GO:0032223	negative regulation of synaptic transmis...	1	1	0.01	64	0.01159	0.01159	0.01159	0.0625
GO:1900017	positive regulation of cytokine producti...	1	1	0.01	65	0.01159	0.01159	0.01159	0.03333
GO:0006964	positive regulation of biosynthetic proc...	1	1	0.01	66	0.01159	0.01159	0.01159	0.33333
GO:0003353	positive regulation of cilium movement	1	1	0.01	67	0.01159	0.01159	0.01159	0.02128
GO:1901121	tobramycin biosynthetic process	1	1	0.01	68	0.01159	0.01159	0.01159	0.01744
GO:0002076	osteoblast development	1	1	0.01	69	0.01159	0.01159	0.01159	0.01117
GO:0043953	protein transport by the Tat complex	1	1	0.01	70	0.01159	0.01159	0.01159	0.0274
GO:0045212	neurotransmitter receptor biosynthetic p...	1	1	0.01	71	0.01159	0.01159	0.01159	0.5
GO:0090212	negative regulation of establishment of ...	1	1	0.01	72	0.01159	0.01159	0.01159	0.03125
GO:2000155	positive regulation of cilium-dependent ...	1	1	0.01	73	0.01159	0.01159	0.01159	0.04651
GO:0042128	nitrate assimilation	51	3	0.59	89	0.02127	0.02127	0.02127	0.45509
GO:0003356	regulation of cilium beat frequency	31	2	0.36	203	0.02298	0.04989	0.04989	1
GO:0042866	pyruvate biosynthetic process	164	3	1.9	688	0.02303	0.29608	0.29608	0.46081
GO:0007249	I-kappaB kinase/NF-kappaB signaling	84	2	0.97	607	0.02304	0.25434	0.25434	0.19981
GO:0042474	middle ear morphogenesis	2	1	0.02	93	0.02304	0.02304	0.02304	0.04347
GO:0019677	NAD catabolic process	2	1	0.02	94	0.02304	0.02304	0.02304	0.05556
GO:0001919	regulation of receptor recycling	2	1	0.02	95	0.02304	0.02304	0.02304	0.01855
GO:0051452	intracellular pH reduction	2	1	0.02	96	0.02304	0.02304	0.02304	0.25
GO:0006742	NADP catabolic process	2	1	0.02	97	0.02304	0.02304	0.02304	0.04278
GO:0007256	activation of JNKK activity	2	1	0.02	98	0.02304	0.02304	0.02304	0.03279
GO:1901133	kanamycin biosynthetic process	2	1	0.02	99	0.02304	0.02304	0.02304	0.04348
GO:0006565	L-serine catabolic process	2	1	0.02	100	0.02304	0.02304	0.02304	0.08078
GO:0001507	acetylcholine catabolic process in synap...	2	1	0.02	101	0.02304	0.02304	0.02304	0.22222
GO:0016318	ommatidial rotation	2	1	0.02	102	0.02304	0.02304	0.02304	0.03105
GO:0043053	dauer entry	2	1	0.02	103	0.02304	0.02304	0.02304	0.28571
GO:0045717	negative regulation of fatty acid biosyn...	2	1	0.02	104	0.02304	0.02304	0.02304	0.01984
GO:0070651	nonfunctional rRNA decay	2	1	0.02	105	0.02304	0.02304	0.02304	0.18182
GO:0007391	dorsal closure	2	1	0.02	106	0.02304	0.02304	0.02304	0.05405
GO:0060041	retina development in camera-type eye	21	2	0.24	124	0.02429	0.02429	0.02429	0.02056
GO:0042264	peptidyl-aspartic acid hydroxylation	21	2	0.24	125	0.02429	0.02429	0.02429	0.09498
GO:0070475	rRNA base methylation	23	2	0.27	130	0.02883	0.02883	0.02883	0.15852
GO:0009408	response to heat	139	5	1.61	117	0.03264	0.02305	0.02305	0.12367
GO:0016254	preassembly of GPI anchor in ER membrane	3	1	0.03	133	0.03436	0.03436	0.03436	0.0591
GO:0071051	polyadenylation-dependent snoRNA 3'-end ...	3	1	0.03	134	0.03436	0.03436	0.03436	1
GO:0071042	nuclear polyadenylation-dependent mRNA c...	3	1	0.03	135	0.03436	0.03436	0.03436	1
GO:0061416	regulation of transcription from RNA pol...	3	1	0.03	136	0.03436	0.03436	0.03436	0.10714
GO:0009866	induced systemic resistance, ethylene me...	3	1	0.03	137	0.03436	0.03436	0.03436	0.23486
GO:0021680	cerebellar Purkinje cell layer developme...	126	2	1.46	895	0.03442	0.43008	0.43008	0.39475
GO:0016226	iron-sulfur cluster assembly	26	2	0.3	163	0.0362	0.0362	0.0362	0.03535
GO:0009268	response to pH	26	2	0.3	164	0.0362	0.0362	0.0362	0.04787
GO:0009853	photorespiration	29	2	0.34	173	0.04422	0.04422	0.04422	0.18363
GO:0032974	amino acid transmembrane export from vac...	4	1	0.05	175	0.04555	0.04555	0.04555	0.08696
GO:0000467	exonucleolytic trimming to generate matu...	4	1	0.05	176	0.04555	0.04555	0.04555	0.25
GO:0071038	nuclear polyadenylation-dependent tRNA c...	4	1	0.05	177	0.04555	0.04555	0.04555	0.4
GO:0045663	positive regulation of myoblast differen...	4	1	0.05	178	0.04555	0.04555	0.04555	0.04082
GO:0034382	chylomicron remnant clearance	4	1	0.05	179	0.04555	0.04555	0.04555	1
GO:2000775	histone H3-S10 phosphorylation involved ...	4	1	0.05	180	0.04555	0.04555	0.04555	0.08696
GO:0040010	positive regulation of growth rate	4	1	0.05	181	0.04555	0.04555	0.04555	0.28534
GO:0046548	retinal rod cell development	4	1	0.05	182	0.04555	0.04555	0.04555	0.23529
GO:0032544	plastid translation	4	1	0.05	183	0.04555	0.04555	0.04555	0.02184
GO:0043966	histone H3 acetylation	4	1	0.05	184	0.04555	0.04555	0.04555	0.13333
GO:0051006	positive regulation of lipoprotein lipas...	4	1	0.05	185	0.04555	0.04555	0.04555	0.66667
GO:0006601	creatine biosynthetic process	4	1	0.05	186	0.04555	0.04555	0.04555	0.0687
GO:0045746	negative regulation of Notch signaling p...	4	1	0.05	187	0.04555	0.04555	0.04555	0.0268
GO:0019518	L-threonine catabolic process to glycine	4	1	0.05	188	0.04555	0.04555	0.04555	0.0784

[truncated: 179 more sheets: chr11, chr12, chr13, chr14, chr15, chr16, chr17, chr18, chr19, chr20, chr21, chr22, chr23, chr24, chr25, chr26, chr27, chr28, chr29, chr30 …]
