# Supplementary material for: Genetic and spatial organization of the unusual chromosomes of the dinoflagellate Symbiodinium microadriaticum
Source: Nat Genet. 2021 Apr 29;53(5):618–29. doi: 10.1038/s41588-021-00841-y (PMC8110479; doi:10.1038/s41588-021-00841-y)
Supplement: Supplementary file 9 — GO enrichment analysis (Molecular Function) per chromosome and cluster (Smic1.0). [file 41588_2021_841_MOESM9_ESM.xlsx]

## Sheet: chr1
GO.ID	Term	Annotated	Significant	Expected	Rank in ClassicFisher	FisherWeight01Default	ClassicFisher	ElimFisher	ParentChildFisher
GO:0016874	ligase activity	828	70	18.87	6	7.5e-26	1.2e-21	3.2e-19	7.7e-25
GO:0004842	ubiquitin-protein transferase activity	442	56	10.07	2	7.7e-26	7.7e-26	7.7e-26	0.2018
GO:0005086	ARF guanyl-nucleotide exchange factor ac...	140	32	3.19	5	3.9e-23	3.9e-23	3.9e-23	0.0247
GO:0020037	heme binding	303	28	6.91	9	3.9e-10	3.9e-10	3.9e-10	2.1e-06
GO:0032183	SUMO binding	39	11	0.89	10	7.2e-10	7.2e-10	7.2e-10	6.9e-05
GO:0031625	ubiquitin protein ligase binding	63	11	1.44	11	1.6e-07	1.6e-07	1.6e-07	1
GO:0015421	oligopeptide-transporting ATPase activit...	2	2	0.05	16	0.00052	0.00052	0.00052	0.0476
GO:0005085	guanyl-nucleotide exchange factor activi...	226	42	5.15	1	0.00053	3.3e-26	0.00114	1.1e-15
GO:0005087	Ran guanyl-nucleotide exchange factor ac...	10	3	0.23	17	0.00125	0.00125	0.00125	0.0242
GO:0008886	glyceraldehyde-3-phosphate dehydrogenase...	3	2	0.07	18	0.00153	0.00153	0.00153	0.0032
GO:0031177	phosphopantetheine binding	81	7	1.85	19	0.00249	0.00249	0.00249	0.002
GO:0051537	2 iron, 2 sulfur cluster binding	62	6	1.41	21	0.00284	0.00284	0.00284	0.014
GO:0003876	AMP deaminase activity	4	2	0.09	22	0.00302	0.00302	0.00302	1
GO:0003841	1-acylglycerol-3-phosphate O-acyltransfe...	4	2	0.09	23	0.00302	0.00302	0.00302	0.0237
GO:0004356	glutamate-ammonia ligase activity	14	3	0.32	28	0.00355	0.00355	0.00355	1
GO:0004827	proline-tRNA ligase activity	6	2	0.14	35	0.00732	0.00732	0.00732	0.0152
GO:0008135	translation factor activity, RNA binding	141	5	3.21	219	0.01009	0.21967	0.21967	0.0489
GO:0016597	amino acid binding	136	9	3.1	31	0.01215	0.00402	0.00402	0.0176
GO:0051020	GTPase binding	267	43	6.09	4	0.02097	3.4e-24	0.58025	4.9e-16
GO:0046820	4-amino-4-deoxychorismate synthase activ...	1	1	0.02	41	0.02279	0.02279	0.02279	0.02
GO:0047938	glucose-6-phosphate 1-epimerase activity	1	1	0.02	42	0.02279	0.02279	0.02279	0.1
GO:0047057	vitamin-K-epoxide reductase (warfarin-se...	1	1	0.02	43	0.02279	0.02279	0.02279	1
GO:0019154	glycolate dehydrogenase activity	1	1	0.02	44	0.02279	0.02279	0.02279	0.0236
GO:0052840	inositol diphosphate tetrakisphosphate d...	1	1	0.02	45	0.02279	0.02279	0.02279	0.0178
GO:0052843	inositol-1-diphosphate-2,3,4,5,6-pentaki...	1	1	0.02	46	0.02279	0.02279	0.02279	1
GO:0052844	inositol-3-diphosphate-1,2,4,5,6-pentaki...	1	1	0.02	47	0.02279	0.02279	0.02279	1
GO:0052845	inositol-5-diphosphate-1,2,3,4,6-pentaki...	1	1	0.02	48	0.02279	0.02279	0.02279	1
GO:0052846	inositol-1,5-bisdiphosphate-2,3,4,6-tetr...	1	1	0.02	49	0.02279	0.02279	0.02279	1
GO:0052847	inositol-1,5-bisdiphosphate-2,3,4,6-tetr...	1	1	0.02	50	0.02279	0.02279	0.02279	1
GO:0052848	inositol-3,5-bisdiphosphate-2,3,4,6-tetr...	1	1	0.02	51	0.02279	0.02279	0.02279	1
GO:0008891	glycolate oxidase activity	1	1	0.02	52	0.02279	0.02279	0.02279	0.3333
GO:0070905	serine binding	1	1	0.02	53	0.02279	0.02279	0.02279	0.021
GO:0008486	diphosphoinositol-polyphosphate diphosph...	1	1	0.02	54	0.02279	0.02279	0.02279	0.0178
GO:0008046	axon guidance receptor activity	1	1	0.02	55	0.02279	0.02279	0.02279	0.0095
GO:0043899	phosphoserine:homoserine phosphotransfer...	1	1	0.02	56	0.02279	0.02279	0.02279	0.0192
GO:0047800	cysteamine dioxygenase activity	1	1	0.02	57	0.02279	0.02279	0.02279	0.0606
GO:0005003	ephrin receptor activity	1	1	0.02	58	0.02279	0.02279	0.02279	1
GO:0004458	D-lactate dehydrogenase (cytochrome) act...	1	1	0.02	59	0.02279	0.02279	0.02279	0.0909
GO:0004042	acetyl-CoA:L-glutamate N-acetyltransfera...	1	1	0.02	60	0.02279	0.02279	0.02279	0.026
GO:0061503	tRNA threonylcarbamoyladenosine dehydrat...	1	1	0.02	61	0.02279	0.02279	0.02279	0.0236
GO:0019002	GMP binding	1	1	0.02	62	0.02279	0.02279	0.02279	0.0177
GO:0019706	protein-cysteine S-palmitoyltransferase ...	53	4	1.21	67	0.03245	0.03245	0.03245	0.9259
GO:0015653	glycine betaine:proton symporter activit...	2	1	0.05	70	0.04507	0.04507	0.04507	1
GO:0004799	thymidylate synthase activity	2	1	0.05	71	0.04507	0.04507	0.04507	1
GO:0017153	sodium:dicarboxylate symporter activity	2	1	0.05	72	0.04507	0.04507	0.04507	0.0625
GO:0000213	tRNA-intron endonuclease activity	2	1	0.05	73	0.04507	0.04507	0.04507	0.2222
GO:0050641	6-methylsalicylic acid synthase activity	2	1	0.05	74	0.04507	0.04507	0.04507	0.0954
GO:0005297	proline:proton symporter activity	2	1	0.05	75	0.04507	0.04507	0.04507	1
GO:0004146	dihydrofolate reductase activity	2	1	0.05	76	0.04507	0.04507	0.04507	0.087
GO:0008265	Mo-molybdopterin cofactor sulfurase acti...	2	1	0.05	77	0.04507	0.04507	0.04507	0.1053
GO:0043906	Ala-tRNA(Pro) hydrolase activity	2	1	0.05	78	0.04507	0.04507	0.04507	0.0952
GO:0004081	bis(5'-nucleosyl)-tetraphosphatase (asym...	2	1	0.05	79	0.04507	0.04507	0.04507	1
GO:0019864	IgG binding	2	1	0.05	80	0.04507	0.04507	0.04507	0.5
GO:0046509	1,2-diacylglycerol 3-beta-galactosyltran...	2	1	0.05	81	0.04507	0.04507	0.04507	0.1429
GO:0004814	arginine-tRNA ligase activity	2	1	0.05	82	0.04507	0.04507	0.04507	0.0779
GO:0003963	RNA-3'-phosphate cyclase activity	2	1	0.05	83	0.04507	0.04507	0.04507	0.0443
GO:0016971	flavin-linked sulfhydryl oxidase activit...	2	1	0.05	84	0.04507	0.04507	0.04507	0.3333
GO:0004315	3-oxoacyl-[acyl-carrier-protein] synthas...	36	3	0.82	90	0.04823	0.04823	0.04823	0.1984

## Sheet: chr2
GO.ID	Term	Annotated	Significant	Expected	Rank in ClassicFisher	FisherWeight01Default	ClassicFisher	ElimFisher	ParentChildFisher
GO:0051117	ATPase binding	189	34	3.24	1	5.9e-25	5.9e-25	5.9e-25	1.5e-16
GO:0030507	spectrin binding	198	33	3.39	2	3.8e-23	3.8e-23	3.8e-23	5.3e-11
GO:0008093	cytoskeletal adaptor activity	89	24	1.53	3	2.2e-22	2.2e-22	2.2e-22	6.1e-12
GO:0005200	structural constituent of cytoskeleton	272	34	4.66	6	1.1e-19	1.1e-19	1.1e-19	7.5e-08
GO:0016984	ribulose-bisphosphate carboxylase activi...	34	9	0.58	10	4.1e-09	4.1e-09	4.1e-09	0.00124
GO:0005452	inorganic anion exchanger activity	24	7	0.41	11	1.1e-07	1.1e-07	1.1e-07	6.2e-06
GO:0015301	anion:anion antiporter activity	31	7	0.53	12	7.6e-07	7.6e-07	7.6e-07	3.8e-05
GO:0004497	monooxygenase activity	157	12	2.69	15	1.6e-05	1.8e-05	1.8e-05	0.00021
GO:0015459	potassium channel regulator activity	72	8	1.23	16	3.2e-05	3.2e-05	3.2e-05	0.12859
GO:0000287	magnesium ion binding	288	15	4.94	19	0.00014	0.00014	0.00014	0.00012
GO:0030674	protein binding, bridging	194	32	3.33	4	0.00029	2.5e-22	0.00029	1.5e-19
GO:0044325	ion channel binding	122	8	2.09	27	0.00122	0.00122	0.00122	0.00949
GO:0008526	phosphatidylinositol transporter activit...	4	2	0.07	28	0.00172	0.00172	0.00172	0.07273
GO:0004008	copper-exporting ATPase activity	4	2	0.07	29	0.00172	0.00172	0.00172	1
GO:0004375	glycine dehydrogenase (decarboxylating) ...	5	2	0.09	32	0.00283	0.00283	0.00283	1
GO:0008510	sodium:bicarbonate symporter activity	7	2	0.12	38	0.00581	0.00581	0.00581	0.16692
GO:0008239	dipeptidyl-peptidase activity	7	2	0.12	39	0.00581	0.00581	0.00581	0.02834
GO:0004817	cysteine-tRNA ligase activity	7	2	0.12	40	0.00581	0.00581	0.00581	0.00737
GO:0003843	1,3-beta-D-glucan synthase activity	8	2	0.14	42	0.00766	0.00766	0.00766	0.02828
GO:0003756	protein disulfide isomerase activity	31	3	0.53	47	0.01574	0.01574	0.01574	0.01176
GO:0016772	transferase activity, transferring phosp...	3386	37	58.05	577	0.01576	0.99951	0.99951	0.89906
GO:0035514	DNA demethylase activity	13	2	0.22	74	0.0171	0.02018	0.02018	0.00723
GO:0005119	smoothened binding	1	1	0.02	49	0.01714	0.01714	0.01714	0.08333
GO:0005330	dopamine:sodium symporter activity	1	1	0.02	50	0.01714	0.01714	0.01714	0.04255
GO:0000829	inositol heptakisphosphate kinase activi...	1	1	0.02	51	0.01714	0.01714	0.01714	0.01262
GO:0050617	15,16-dihydrobiliverdin:ferredoxin oxido...	1	1	0.02	52	0.01714	0.01714	0.01714	1
GO:0016867	intramolecular transferase activity, tra...	1	1	0.02	53	0.01714	0.01714	0.01714	0.0098
GO:0017099	very-long-chain-acyl-CoA dehydrogenase a...	1	1	0.02	54	0.01714	0.01714	0.01714	0.5
GO:1902444	riboflavin binding	1	1	0.02	55	0.01714	0.01714	0.01714	0.01337
GO:0016430	tRNA (adenine-N6-)-methyltransferase act...	1	1	0.02	56	0.01714	0.01714	0.01714	0.02128
GO:0005275	amine transmembrane transporter activity	1	1	0.02	57	0.01714	0.01714	0.01714	0.02201
GO:0030378	serine racemase activity	1	1	0.02	58	0.01714	0.01714	0.01714	0.09091
GO:0008440	inositol-1,4,5-trisphosphate 3-kinase ac...	1	1	0.02	59	0.01714	0.01714	0.01714	1
GO:0008446	GDP-mannose 4,6-dehydratase activity	1	1	0.02	60	0.01714	0.01714	0.01714	0.02299
GO:0018114	threonine racemase activity	1	1	0.02	61	0.01714	0.01714	0.01714	0.09091
GO:0008807	carboxyvinyl-carboxyphosphonate phosphor...	1	1	0.02	62	0.01714	0.01714	0.01714	0.15385
GO:0070991	medium-chain-acyl-CoA dehydrogenase acti...	1	1	0.02	63	0.01714	0.01714	0.01714	0.04167
GO:0000906	6,7-dimethyl-8-ribityllumazine synthase ...	1	1	0.02	64	0.01714	0.01714	0.01714	0.03061
GO:0008721	D-serine ammonia-lyase activity	1	1	0.02	65	0.01714	0.01714	0.01714	0.14286
GO:0005113	patched binding	1	1	0.02	66	0.01714	0.01714	0.01714	0.01429
GO:0004439	phosphatidylinositol-4,5-bisphosphate 5-...	12	2	0.21	71	0.01727	0.01727	0.01727	0.84615
GO:0019901	protein kinase binding	197	8	3.38	78	0.02066	0.02066	0.02066	0.98348
GO:0015293	symporter activity	147	9	2.52	26	0.02209	0.001	0.02158	0.08002
GO:0004315	3-oxoacyl-[acyl-carrier-protein] synthas...	36	3	0.62	80	0.02349	0.02349	0.02349	0.19839
GO:0015296	anion:cation symporter activity	20	3	0.34	37	0.02986	0.00459	0.00459	0.10414
GO:0008970	phospholipase A1 activity	2	1	0.03	86	0.03399	0.03399	0.03399	0.02847
GO:0008972	phosphomethylpyrimidine kinase activity	2	1	0.03	87	0.03399	0.03399	0.03399	0.02509
GO:0003911	DNA ligase (NAD+) activity	2	1	0.03	88	0.03399	0.03399	0.03399	0.18182
GO:0033942	4-alpha-D-(1->4)-alpha-D-glucanotrehalos...	2	1	0.03	89	0.03399	0.03399	0.03399	0.01807
GO:0008506	sucrose:proton symporter activity	2	1	0.03	90	0.03399	0.03399	0.03399	0.06897
GO:0008902	hydroxymethylpyrimidine kinase activity	2	1	0.03	91	0.03399	0.03399	0.03399	0.02416
GO:0019135	deoxyhypusine monooxygenase activity	2	1	0.03	92	0.03399	0.03399	0.03399	0.08188
GO:0070401	NADP+ binding	2	1	0.03	93	0.03399	0.03399	0.03399	0.03278
GO:0008609	alkylglycerone-phosphate synthase activi...	2	1	0.03	94	0.03399	0.03399	0.03399	0.06059
GO:0042124	1,3-beta-glucanosyltransferase activity	2	1	0.03	95	0.03399	0.03399	0.03399	1
GO:0005364	maltose:proton symporter activity	2	1	0.03	96	0.03399	0.03399	0.03399	0.06897
GO:0042950	salicin transmembrane transporter activi...	2	1	0.03	97	0.03399	0.03399	0.03399	0.09481
GO:0042951	arbutin transmembrane transporter activi...	2	1	0.03	98	0.03399	0.03399	0.03399	1
GO:0004401	histidinol-phosphatase activity	2	1	0.03	99	0.03399	0.03399	0.03399	0.06434
GO:0005328	neurotransmitter:sodium symporter activi...	2	1	0.03	100	0.03399	0.03399	0.03399	0.1619
GO:0016156	fumarate reductase (NADH) activity	18	2	0.31	107	0.03742	0.03742	0.03742	0.29143
GO:0004222	metalloendopeptidase activity	110	5	1.89	108	0.04102	0.04102	0.04102	0.00313
GO:0004722	protein serine/threonine phosphatase act...	116	5	1.99	111	0.04957	0.04957	0.04957	0.43781

## Sheet: chr3
GO.ID	Term	Annotated	Significant	Expected	Rank in ClassicFisher	FisherWeight01Default	ClassicFisher	ElimFisher	ParentChildFisher
GO:0004144	diacylglycerol O-acyltransferase activit...	16	5	0.26	1	4e-06	4e-06	4e-06	0.1298
GO:0004430	1-phosphatidylinositol 4-kinase activity	3	2	0.05	7	0.00077	0.00077	0.00077	0.1515
GO:0008184	glycogen phosphorylase activity	6	2	0.1	9	0.00371	0.00371	0.00371	0.5357
GO:0004807	triose-phosphate isomerase activity	7	2	0.11	12	0.00514	0.00514	0.00514	0.0646
GO:0004348	glucosylceramidase activity	7	2	0.11	13	0.00514	0.00514	0.00514	0.0101
GO:0003697	single-stranded DNA binding	31	3	0.5	22	0.0133	0.0133	0.0133	0.0151
GO:0005525	GTP binding	445	14	7.16	24	0.0135	0.0135	0.0135	0.0483
GO:0047499	calcium-independent phospholipase A2 act...	1	1	0.02	29	0.01609	0.01609	0.01609	0.2
GO:0033926	glycopeptide alpha-N-acetylgalactosamini...	1	1	0.02	30	0.01609	0.01609	0.01609	0.0231
GO:0008821	crossover junction endodeoxyribonuclease...	1	1	0.02	31	0.01609	0.01609	0.01609	0.6667
GO:0071568	UFM1 transferase activity	1	1	0.02	32	0.01609	0.01609	0.01609	0.0066
GO:0004049	anthranilate synthase activity	1	1	0.02	33	0.01609	0.01609	0.01609	0.0556
GO:0034039	8-oxo-7,8-dihydroguanine DNA N-glycosyla...	1	1	0.02	34	0.01609	0.01609	0.01609	0.2
GO:0047315	kynurenine-glyoxylate transaminase activ...	1	1	0.02	35	0.01609	0.01609	0.01609	0.5
GO:0008776	acetate kinase activity	1	1	0.02	36	0.01609	0.01609	0.01609	0.0171
GO:0004298	threonine-type endopeptidase activity	13	2	0.21	38	0.01792	0.01792	0.01792	0.0131
GO:0008353	RNA polymerase II CTD heptapeptide repea...	13	2	0.21	39	0.01792	0.01792	0.01792	0.0171
GO:0046982	protein heterodimerization activity	67	4	1.08	44	0.02284	0.02284	0.02284	0.0902
GO:0005096	GTPase activator activity	69	4	1.11	48	0.02514	0.02514	0.02514	0.125
GO:0004467	long-chain fatty acid-CoA ligase activit...	17	2	0.27	52	0.02995	0.02995	0.02995	0.6327
GO:0003924	GTPase activity	227	8	3.65	54	0.03108	0.03108	0.03108	0.0652
GO:0043141	ATP-dependent 5'-3' DNA helicase activit...	43	3	0.69	55	0.03174	0.03174	0.03174	0.5569
GO:0016979	lipoate-protein ligase activity	2	1	0.03	56	0.03193	0.03193	0.03193	0.0269
GO:0003972	RNA ligase (ATP) activity	2	1	0.03	57	0.03193	0.03193	0.03193	0.5
GO:0005523	tropomyosin binding	2	1	0.03	58	0.03193	0.03193	0.03193	0.0194
GO:0033916	beta-agarase activity	2	1	0.03	59	0.03193	0.03193	0.03193	0.0478
GO:0035064	methylated histone binding	2	1	0.03	60	0.03193	0.03193	0.03193	0.0952
GO:0051575	5'-deoxyribose-5-phosphate lyase activit...	2	1	0.03	61	0.03193	0.03193	0.03193	0.0239
GO:0003862	3-isopropylmalate dehydrogenase activity	2	1	0.03	62	0.03193	0.03193	0.03193	0.0087
GO:0016422	mRNA (2'-O-methyladenosine-N6-)-methyltr...	2	1	0.03	63	0.03193	0.03193	0.03193	0.2
GO:0003866	3-phosphoshikimate 1-carboxyvinyltransfe...	2	1	0.03	64	0.03193	0.03193	0.03193	0.0204
GO:0004531	deoxyribonuclease II activity	2	1	0.03	65	0.03193	0.03193	0.03193	1
GO:0016212	kynurenine-oxoglutarate transaminase act...	2	1	0.03	66	0.03193	0.03193	0.03193	1
GO:0047407	ADP-ribosyl-[dinitrogen reductase] hydro...	2	1	0.03	67	0.03193	0.03193	0.03193	0.1402
GO:0003847	1-alkyl-2-acetylglycerophosphocholine es...	2	1	0.03	68	0.03193	0.03193	0.03193	0.0781
GO:0047804	cysteine-S-conjugate beta-lyase activity	2	1	0.03	69	0.03193	0.03193	0.03193	0.087
GO:0016150	translation release factor activity, cod...	2	1	0.03	70	0.03193	0.03193	0.03193	0.25
GO:0004814	arginine-tRNA ligase activity	2	1	0.03	71	0.03193	0.03193	0.03193	0.0523
GO:0032500	muramyl dipeptide binding	2	1	0.03	72	0.03193	0.03193	0.03193	0.0388
GO:0003684	damaged DNA binding	44	3	0.71	77	0.03367	0.03367	0.03367	0.0383
GO:0003735	structural constituent of ribosome	232	8	3.73	79	0.03468	0.03468	0.03468	0.2344
GO:0003906	DNA-(apurinic or apyrimidinic site) endo...	19	2	0.31	81	0.03687	0.03687	0.03687	0.0198
GO:0003725	double-stranded RNA binding	21	2	0.34	86	0.04434	0.04434	0.04434	0.0392
GO:0043139	5'-3' DNA helicase activity	46	4	0.74	14	0.04718	0.00632	0.00632	0.1001
GO:0004385	guanylate kinase activity	3	1	0.05	87	0.04751	0.04751	0.04751	0.15
GO:0005537	mannose binding	3	1	0.05	88	0.04751	0.04751	0.04751	0.1043
GO:0047456	2-methylisocitrate dehydratase activity	3	1	0.05	89	0.04751	0.04751	0.04751	0.0682
GO:0004325	ferrochelatase activity	3	1	0.05	90	0.04751	0.04751	0.04751	0.0693
GO:0010296	prenylcysteine methylesterase activity	3	1	0.05	91	0.04751	0.04751	0.04751	0.75
GO:0042834	peptidoglycan binding	3	1	0.05	92	0.04751	0.04751	0.04751	0.0978
GO:0050567	glutaminyl-tRNA synthase (glutamine-hydr...	3	1	0.05	93	0.04751	0.04751	0.04751	0.061
GO:0004020	adenylylsulfate kinase activity	3	1	0.05	94	0.04751	0.04751	0.04751	0.0506
GO:0004831	tyrosine-tRNA ligase activity	3	1	0.05	95	0.04751	0.04751	0.04751	0.0779
GO:0008553	proton-exporting ATPase activity, phosph...	3	1	0.05	96	0.04751	0.04751	0.04751	0.0312
GO:0001406	glycerophosphodiester transmembrane tran...	3	1	0.05	97	0.04751	0.04751	0.04751	0.0769
GO:0004392	heme oxygenase (decyclizing) activity	3	1	0.05	98	0.04751	0.04751	0.04751	0.0564
GO:0070774	phytoceramidase activity	3	1	0.05	99	0.04751	0.04751	0.04751	0.0697
GO:0000014	single-stranded DNA endodeoxyribonucleas...	3	1	0.05	100	0.04751	0.04751	0.04751	0.2027

## Sheet: chr4
GO.ID	Term	Annotated	Significant	Expected	Rank in ClassicFisher	FisherWeight01Default	ClassicFisher	ElimFisher	ParentChildFisher
GO:0008289	lipid binding	183	11	2.21	1	4.5e-07	1.5e-05	1.5e-05	8.3e-06
GO:0003863	3-methyl-2-oxobutanoate dehydrogenase (2...	2	2	0.02	3	0.00015	0.00015	0.00015	0.00654
GO:0004613	phosphoenolpyruvate carboxykinase (GTP) ...	2	2	0.02	4	0.00015	0.00015	0.00015	0.04762
GO:0004176	ATP-dependent peptidase activity	24	4	0.29	5	0.00018	0.00018	0.00018	0.00022
GO:0015078	proton transmembrane transporter activit...	162	10	1.96	2	0.00056	2.9e-05	0.00056	0.00272
GO:0004612	phosphoenolpyruvate carboxykinase (ATP) ...	4	2	0.05	9	0.00086	0.00086	0.00086	0.28571
GO:0016277	[myelin basic protein]-arginine N-methyl...	5	2	0.06	10	0.00142	0.00142	0.00142	0.08333
GO:0004671	protein C-terminal S-isoprenylcysteine c...	5	2	0.06	11	0.00142	0.00142	0.00142	0.00391
GO:0035241	protein-arginine omega-N monomethyltrans...	7	2	0.08	15	0.00294	0.00294	0.00294	0.175
GO:0042903	tubulin deacetylase activity	7	2	0.08	16	0.00294	0.00294	0.00294	0.01734
GO:0035242	protein-arginine omega-N asymmetric meth...	8	2	0.1	18	0.00389	0.00389	0.00389	0.23333
GO:0004129	cytochrome-c oxidase activity	8	2	0.1	19	0.00389	0.00389	0.00389	0.04058
GO:0043023	ribosomal large subunit binding	10	2	0.12	24	0.00615	0.00615	0.00615	0.14212
GO:0046970	NAD-dependent histone deacetylase activi...	11	2	0.13	25	0.00746	0.00746	0.00746	0.32164
GO:0008469	histone-arginine N-methyltransferase act...	12	2	0.15	26	0.00888	0.00888	0.00888	0.07814
GO:0003993	acid phosphatase activity	39	3	0.47	29	0.01159	0.01159	0.01159	0.01418
GO:0004407	histone deacetylase activity	20	3	0.24	13	0.01201	0.00171	0.103	0.01196
GO:0050422	strictosidine beta-glucosidase activity	1	1	0.01	30	0.0121	0.0121	0.0121	0.025
GO:0070205	2-succinyl-6-hydroxy-2,4-cyclohexadiene-...	1	1	0.01	31	0.0121	0.0121	0.0121	0.02362
GO:0004151	dihydroorotase activity	1	1	0.01	32	0.0121	0.0121	0.0121	0.16667
GO:0003826	alpha-ketoacid dehydrogenase activity	1	1	0.01	33	0.0121	0.0121	0.0121	0.0119
GO:0001205	distal enhancer DNA-binding transcriptio...	1	1	0.01	34	0.0121	0.0121	0.0121	0.33333
GO:0004014	adenosylmethionine decarboxylase activit...	1	1	0.01	35	0.0121	0.0121	0.0121	0.03659
GO:0031132	serine 3-dehydrogenase activity	1	1	0.01	36	0.0121	0.0121	0.0121	0.00437
GO:0004107	chorismate synthase activity	1	1	0.01	37	0.0121	0.0121	0.0121	0.1
GO:0008199	ferric iron binding	17	2	0.21	43	0.01758	0.01758	0.01758	0.01226
GO:0043140	ATP-dependent 3'-5' DNA helicase activit...	19	2	0.23	45	0.02176	0.02176	0.02176	0.16811
GO:0035064	methylated histone binding	2	1	0.02	47	0.02405	0.02405	0.02405	0.09524
GO:0015272	ATP-activated inward rectifier potassium...	2	1	0.02	48	0.02405	0.02405	0.02405	0.09408
GO:0070182	DNA polymerase binding	2	1	0.02	49	0.02405	0.02405	0.02405	0.01629
GO:0015140	malate transmembrane transporter activit...	2	1	0.02	50	0.02405	0.02405	0.02405	0.4
GO:0005507	copper ion binding	53	3	0.64	53	0.02628	0.02628	0.02628	0.01518
GO:0004252	serine-type endopeptidase activity	93	4	1.12	55	0.02641	0.02641	0.02641	0.02284
GO:0003729	mRNA binding	101	4	1.22	61	0.03431	0.03431	0.03431	0.02864
GO:0030343	vitamin D3 25-hydroxylase activity	3	1	0.04	62	0.03585	0.03585	0.03585	1
GO:0004360	glutamine-fructose-6-phosphate transamin...	3	1	0.04	63	0.03585	0.03585	0.03585	0.75
GO:0031073	cholesterol 26-hydroxylase activity	3	1	0.04	64	0.03585	0.03585	0.03585	0.75
GO:0015288	porin activity	3	1	0.04	65	0.03585	0.03585	0.03585	1
GO:0005199	structural constituent of cell wall	3	1	0.04	66	0.03585	0.03585	0.03585	0.03915
GO:0004341	gluconolactonase activity	3	1	0.04	67	0.03585	0.03585	0.03585	0.02381
GO:0047749	cholestanetriol 26-monooxygenase activit...	3	1	0.04	68	0.03585	0.03585	0.03585	0.12488
GO:0015131	oxaloacetate transmembrane transporter a...	3	1	0.04	69	0.03585	0.03585	0.03585	0.6
GO:0051082	unfolded protein binding	150	5	1.81	74	0.03588	0.03588	0.03588	0.02279
GO:0047462	phenylalanine racemase (ATP-hydrolyzing)...	4	1	0.05	78	0.04752	0.04752	0.04752	0.36364
GO:0004767	sphingomyelin phosphodiesterase activity	4	1	0.05	79	0.04752	0.04752	0.04752	0.04598

## Sheet: chr5
GO.ID	Term	Annotated	Significant	Expected	Rank in ClassicFisher	FisherWeight01Default	ClassicFisher	ElimFisher	ParentChildFisher
GO:0015459	potassium channel regulator activity	72	7	0.92	3	3.8e-05	3.8e-05	3.8e-05	0.44511
GO:0009703	nitrate reductase (NADH) activity	6	3	0.08	4	4.1e-05	4.1e-05	4.1e-05	0.05495
GO:0008160	protein tyrosine phosphatase activator a...	2	2	0.03	6	0.00016	0.00016	0.00016	1
GO:0043546	molybdopterin cofactor binding	9	3	0.12	9	0.00017	0.00017	0.00017	0.00013
GO:0044325	ion channel binding	122	8	1.57	10	0.00018	0.00018	0.00018	0.00022
GO:0004360	glutamine-fructose-6-phosphate transamin...	3	2	0.04	11	0.00049	0.00049	0.00049	0.5
GO:0016161	beta-amylase activity	3	2	0.04	12	0.00049	0.00049	0.00049	0.01891
GO:0003755	peptidyl-prolyl cis-trans isomerase acti...	122	7	1.57	16	0.00102	0.00102	0.00102	0.0003
GO:0019901	protein kinase binding	197	9	2.53	17	0.00104	0.00104	0.00104	0.79435
GO:0004108	citrate (Si)-synthase activity	5	2	0.06	20	0.0016	0.0016	0.0016	1
GO:0030151	molybdenum ion binding	20	3	0.26	24	0.00203	0.00203	0.00203	0.00139
GO:0051117	ATPase binding	189	8	2.43	25	0.00315	0.00315	0.00315	0.0064
GO:0009882	blue light photoreceptor activity	7	2	0.09	26	0.00331	0.00331	0.00331	0.01186
GO:0030674	protein binding, bridging	194	8	2.49	27	0.00369	0.00369	0.00369	0.00464
GO:0030507	spectrin binding	198	8	2.54	29	0.00417	0.00417	0.00417	0.10202
GO:0030695	GTPase regulator activity	79	3	1.01	122	0.0069	0.08148	0.08148	0.88168
GO:0050444	aquacobalamin reductase (NADPH) activity	11	2	0.14	33	0.00837	0.00837	0.00837	0.70513
GO:0004013	adenosylhomocysteinase activity	11	2	0.14	34	0.00837	0.00837	0.00837	1
GO:2001070	starch binding	13	2	0.17	36	0.01168	0.01168	0.01168	0.08245
GO:0034594	phosphatidylinositol trisphosphate phosp...	4	2	0.05	14	0.0128	0.00097	0.00097	0.02857
GO:0050353	trimethyllysine dioxygenase activity	1	1	0.01	38	0.01285	0.01285	0.01285	0.00901
GO:0004026	alcohol O-acetyltransferase activity	1	1	0.01	39	0.01285	0.01285	0.01285	0.25
GO:0004048	anthranilate phosphoribosyltransferase a...	1	1	0.01	40	0.01285	0.01285	0.01285	0.00775
GO:0008111	alpha-methylacyl-CoA racemase activity	1	1	0.01	41	0.01285	0.01285	0.01285	0.03571
GO:0033712	1,5-anhydro-D-fructose reductase (1,5-an...	1	1	0.01	42	0.01285	0.01285	0.01285	0.01747
GO:0008495	protoheme IX farnesyltransferase activit...	1	1	0.01	43	0.01285	0.01285	0.01285	0.25
GO:0004587	ornithine-oxo-acid transaminase activity	1	1	0.01	44	0.01285	0.01285	0.01285	0.06
GO:0004499	N,N-dimethylaniline monooxygenase activi...	14	2	0.18	46	0.01351	0.01351	0.01351	0.08418
GO:0050243	pyruvate dehydrogenase (NADP+) activity	16	2	0.21	51	0.01752	0.01752	0.01752	1
GO:0050660	flavin adenine dinucleotide binding	171	6	2.2	53	0.02334	0.02334	0.02334	0.02098
GO:0005200	structural constituent of cytoskeleton	272	8	3.49	54	0.02475	0.02475	0.02475	0.10788
GO:0042950	salicin transmembrane transporter activi...	2	1	0.03	55	0.02553	0.02553	0.02553	0.01613
GO:0042951	arbutin transmembrane transporter activi...	2	1	0.03	56	0.02553	0.02553	0.02553	1
GO:0051425	PTB domain binding	2	1	0.03	57	0.02553	0.02553	0.02553	0.04379
GO:0005364	maltose:proton symporter activity	2	1	0.03	58	0.02553	0.02553	0.02553	0.06897
GO:0008506	sucrose:proton symporter activity	2	1	0.03	59	0.02553	0.02553	0.02553	0.06897
GO:0046625	sphingolipid binding	2	1	0.03	60	0.02553	0.02553	0.02553	0.0218
GO:0005160	transforming growth factor beta receptor...	2	1	0.03	61	0.02553	0.02553	0.02553	0.22222
GO:0004799	thymidylate synthase activity	2	1	0.03	62	0.02553	0.02553	0.02553	1
GO:0004747	ribokinase activity	2	1	0.03	63	0.02553	0.02553	0.02553	0.0365
GO:0035255	ionotropic glutamate receptor binding	2	1	0.03	64	0.02553	0.02553	0.02553	0.33333
GO:0003913	DNA photolyase activity	21	2	0.27	70	0.0294	0.0294	0.0294	0.01541
GO:0046332	SMAD binding	9	2	0.12	30	0.03791	0.00558	0.00558	0.0064
GO:0080079	cellobiose glucosidase activity	3	1	0.04	78	0.03805	0.03805	0.03805	0.075
GO:0047012	sterol-4-alpha-carboxylate 3-dehydrogena...	3	1	0.04	79	0.03805	0.03805	0.03805	0.05171
GO:0004379	glycylpeptide N-tetradecanoyltransferase...	3	1	0.04	80	0.03805	0.03805	0.03805	0.10706
GO:0016314	phosphatidylinositol-3,4,5-trisphosphate...	3	1	0.04	81	0.03805	0.03805	0.03805	1
GO:0008177	succinate dehydrogenase (ubiquinone) act...	3	1	0.04	82	0.03805	0.03805	0.03805	0.125

## Sheet: chr6
GO.ID	Term	Annotated	Significant	Expected	Rank in ClassicFisher	FisherWeight01Default	ClassicFisher	ElimFisher	ParentChildFisher
GO:0005086	ARF guanyl-nucleotide exchange factor ac...	140	10	2.41	1	0.00016	0.00016	0.00016	0.09996
GO:0033953	alpha-agarase activity	2	2	0.03	3	0.0003	0.0003	0.0003	0.00011
GO:0044689	7,8-didemethyl-8-hydroxy-5-deazariboflav...	2	2	0.03	4	0.0003	0.0003	0.0003	0.00316
GO:0016688	L-ascorbate peroxidase activity	13	3	0.22	7	0.00128	0.00128	0.00128	0.02317
GO:0004737	pyruvate decarboxylase activity	4	2	0.07	8	0.00174	0.00174	0.00174	0.00533
GO:0004842	ubiquitin-protein transferase activity	442	17	7.62	9	0.00184	0.00184	0.00184	0.62894
GO:0050313	sulfur dioxygenase activity	5	2	0.09	11	0.00286	0.00286	0.00286	0.01894
GO:0004316	3-oxoacyl-[acyl-carrier-protein] reducta...	6	2	0.1	13	0.00425	0.00425	0.00425	0.00539
GO:0001103	RNA polymerase II repressing transcripti...	6	2	0.1	14	0.00425	0.00425	0.00425	0.11029
GO:0015631	tubulin binding	202	6	3.48	122	0.00697	0.13742	0.13742	0.29142
GO:0016874	ligase activity	828	21	14.28	66	0.00742	0.05096	0.05096	0.03652
GO:0004802	transketolase activity	8	2	0.14	18	0.00775	0.00775	0.00775	0.14737
GO:0016308	1-phosphatidylinositol-4-phosphate 5-kin...	50	4	0.86	19	0.01073	0.01073	0.01073	0.93405
GO:0016307	phosphatidylinositol phosphate kinase ac...	61	6	1.05	6	0.01446	0.00063	0.00063	0.00095
GO:0003968	RNA-directed 5'-3' RNA polymerase activi...	30	3	0.52	22	0.01462	0.01462	0.01462	0.28599
GO:0016300	tRNA (uracil) methyltransferase activity	7	2	0.12	16	0.0172	0.00588	0.00588	0.04977
GO:0047953	glycerol 2-dehydrogenase (NADP+) activit...	1	1	0.02	23	0.01724	0.01724	0.01724	0.02183
GO:0080042	ADP-glucose pyrophosphohydrolase activit...	1	1	0.02	24	0.01724	0.01724	0.01724	0.5
GO:0071987	WD40-repeat domain binding	1	1	0.02	25	0.01724	0.01724	0.01724	0.01471
GO:0047433	branched-chain-2-oxoacid decarboxylase a...	1	1	0.02	26	0.01724	0.01724	0.01724	0.03659
GO:1990042	glycerol dehydrogenase [NAD(P)+] activit...	1	1	0.02	27	0.01724	0.01724	0.01724	0.02183
GO:0035515	oxidative RNA demethylase activity	1	1	0.02	28	0.01724	0.01724	0.01724	0.01937
GO:0003896	DNA primase activity	13	2	0.22	29	0.0204	0.0204	0.0204	0.06633
GO:0032183	SUMO binding	39	3	0.67	34	0.0294	0.0294	0.0294	0.0893
GO:0047874	dolichyldiphosphatase activity	2	1	0.03	37	0.03419	0.03419	0.03419	0.028
GO:0004408	holocytochrome-c synthase activity	2	1	0.03	38	0.03419	0.03419	0.03419	0.08696
GO:0080041	ADP-ribose pyrophosphohydrolase activity	2	1	0.03	39	0.03419	0.03419	0.03419	1
GO:0000234	phosphoethanolamine N-methyltransferase ...	2	1	0.03	40	0.03419	0.03419	0.03419	0.04249
GO:0004155	6,7-dihydropteridine reductase activity	2	1	0.03	41	0.03419	0.03419	0.03419	0.08696
GO:0004660	protein farnesyltransferase activity	2	1	0.03	42	0.03419	0.03419	0.03419	0.7
GO:0004662	CAAX-protein geranylgeranyltransferase a...	2	1	0.03	43	0.03419	0.03419	0.03419	0.5
GO:0004032	alditol:NADP+ 1-oxidoreductase activity	2	1	0.03	44	0.03419	0.03419	0.03419	0.33333
GO:0015633	zinc-transporting ATPase activity	2	1	0.03	45	0.03419	0.03419	0.03419	0.5
GO:0098519	nucleotide phosphatase activity, acting ...	2	1	0.03	46	0.03419	0.03419	0.03419	0.03985
GO:0052908	16S rRNA (adenine(1518)-N(6)/adenine(151...	2	1	0.03	47	0.03419	0.03419	0.03419	0.16667
GO:0020037	heme binding	303	10	5.22	50	0.03812	0.03812	0.03812	0.0681
GO:0005509	calcium ion binding	855	22	14.74	51	0.04083	0.04083	0.04083	0.02974
GO:0030976	thiamine pyrophosphate binding	46	3	0.79	54	0.04476	0.04476	0.04476	0.03924

## Sheet: chr7
GO.ID	Term	Annotated	Significant	Expected	Rank in ClassicFisher	FisherWeight01Default	ClassicFisher	ElimFisher	ParentChildFisher
GO:0050487	sulfoacetaldehyde acetyltransferase acti...	4	3	0.06	1	1.1e-05	1.1e-05	1.1e-05	0.00198
GO:0003994	aconitate hydratase activity	6	3	0.08	2	5.4e-05	5.4e-05	5.4e-05	0.00592
GO:0004852	uroporphyrinogen-III synthase activity	2	2	0.03	4	0.0002	0.0002	0.0002	0.00561
GO:0004134	4-alpha-glucanotransferase activity	2	2	0.03	5	0.0002	0.0002	0.0002	0.00022
GO:0004135	amylo-alpha-1,6-glucosidase activity	2	2	0.03	6	0.0002	0.0002	0.0002	0.01282
GO:0051539	4 iron, 4 sulfur cluster binding	117	8	1.65	8	0.00026	0.00026	0.00026	0.1655
GO:0003849	3-deoxy-7-phosphoheptulonate synthase ac...	3	2	0.04	11	0.00059	0.00059	0.00059	0.00063
GO:0005198	structural molecule activity	606	13	8.54	126	0.00145	0.08868	0.22173	0.08868
GO:0031433	telethonin binding	5	2	0.07	14	0.00192	0.00192	0.00192	0.00336
GO:0080116	glucuronoxylan glucuronosyltransferase a...	6	2	0.08	18	0.00286	0.00286	0.00286	0.08772
GO:0097493	structural molecule activity conferring ...	6	2	0.08	19	0.00286	0.00286	0.00286	0.00608
GO:0002020	protease binding	7	2	0.1	21	0.00397	0.00397	0.00397	0.00077
GO:0051371	muscle alpha-actinin binding	8	2	0.11	24	0.00524	0.00524	0.00524	0.62222
GO:0008121	ubiquinol-cytochrome-c reductase activit...	8	2	0.11	25	0.00524	0.00524	0.00524	0.01325
GO:0004713	protein tyrosine kinase activity	64	5	0.9	15	0.00742	0.00208	0.00208	0.00371
GO:0008565	protein transporter activity	42	4	0.59	17	0.00923	0.00284	0.00284	0.0047
GO:0080130	L-phenylalanine:2-oxoglutarate aminotran...	12	2	0.17	31	0.0119	0.0119	0.0119	1
GO:0051015	actin filament binding	35	3	0.49	34	0.013	0.013	0.013	0.12225
GO:0033853	aspartate-prephenate aminotransferase ac...	1	1	0.01	35	0.0141	0.0141	0.0141	0.04
GO:0033854	glutamate-prephenate aminotransferase ac...	1	1	0.01	36	0.0141	0.0141	0.0141	0.04
GO:0050577	GDP-L-fucose synthase activity	1	1	0.01	37	0.0141	0.0141	0.0141	0.0262
GO:0043914	NADPH:sulfur oxidoreductase activity	1	1	0.01	38	0.0141	0.0141	0.0141	0.02201
GO:0047683	aryl-aldehyde dehydrogenase (NADP+) acti...	1	1	0.01	39	0.0141	0.0141	0.0141	1
GO:0003883	CTP synthase activity	1	1	0.01	40	0.0141	0.0141	0.0141	0.01531
GO:0015501	glutamate:sodium symporter activity	1	1	0.01	41	0.0141	0.0141	0.0141	0.33333
GO:0031624	ubiquitin conjugating enzyme binding	1	1	0.01	42	0.0141	0.0141	0.0141	1
GO:0050083	malyl-CoA lyase activity	1	1	0.01	43	0.0141	0.0141	0.0141	0.05556
GO:0015334	high-affinity oligopeptide transmembrane...	1	1	0.01	44	0.0141	0.0141	0.0141	0.25
GO:0004800	thyroxine 5'-deiodinase activity	1	1	0.01	45	0.0141	0.0141	0.0141	0.02201
GO:0045703	ketoreductase activity	1	1	0.01	46	0.0141	0.0141	0.0141	0.02362
GO:0018677	pentachlorophenol monooxygenase activity	1	1	0.01	47	0.0141	0.0141	0.0141	0.04255
GO:0005462	UDP-N-acetylglucosamine transmembrane tr...	1	1	0.01	48	0.0141	0.0141	0.0141	0.01961
GO:0005464	UDP-xylose transmembrane transporter act...	1	1	0.01	49	0.0141	0.0141	0.0141	0.01961
GO:0005457	GDP-fucose transmembrane transporter act...	1	1	0.01	50	0.0141	0.0141	0.0141	0.5
GO:0030350	iron-responsive element binding	1	1	0.01	51	0.0141	0.0141	0.0141	0.0198
GO:0035368	selenocysteine insertion sequence bindin...	1	1	0.01	52	0.0141	0.0141	0.0141	0.0198
GO:0004395	hexaprenyldihydroxybenzoate methyltransf...	1	1	0.01	53	0.0141	0.0141	0.0141	1
GO:0008307	structural constituent of muscle	14	2	0.2	57	0.01611	0.01611	0.01611	0.03345
GO:0043621	protein self-association	17	2	0.24	58	0.02342	0.02342	0.02342	0.01829
GO:0030976	thiamine pyrophosphate binding	46	3	0.65	62	0.02694	0.02694	0.02694	0.0235
GO:0033961	cis-stilbene-oxide hydrolase activity	2	1	0.03	63	0.02799	0.02799	0.02799	0.2
GO:0034042	5-formyluracil DNA N-glycosylase activit...	2	1	0.03	64	0.02799	0.02799	0.02799	0.5
GO:0034043	5-hydroxymethyluracil DNA N-glycosylase ...	2	1	0.03	65	0.02799	0.02799	0.02799	0.5
GO:0042937	tripeptide transmembrane transporter act...	2	1	0.03	66	0.02799	0.02799	0.02799	0.5
GO:0050235	pyridoxal 4-dehydrogenase activity	2	1	0.03	67	0.02799	0.02799	0.02799	0.05183
GO:0043560	insulin receptor substrate binding	2	1	0.03	68	0.02799	0.02799	0.02799	0.02475
GO:0008910	kanamycin kinase activity	2	1	0.03	69	0.02799	0.02799	0.02799	1
GO:0015185	gamma-aminobutyric acid transmembrane tr...	2	1	0.03	70	0.02799	0.02799	0.02799	0.04968
GO:0004783	sulfite reductase (NADPH) activity	2	1	0.03	71	0.02799	0.02799	0.02799	0.1
GO:0016596	thienylcyclohexylpiperidine binding	2	1	0.03	72	0.02799	0.02799	0.02799	0.02583
GO:0018454	acetoacetyl-CoA reductase activity	2	1	0.03	73	0.02799	0.02799	0.02799	0.05183
GO:0003774	motor activity	330	9	4.65	86	0.03277	0.04504	0.04504	0.02556
GO:0003725	double-stranded RNA binding	21	2	0.3	80	0.03486	0.03486	0.03486	0.02009
GO:0003779	actin binding	168	8	2.37	16	0.03696	0.00269	0.00269	0.00458
GO:0046873	metal ion transmembrane transporter acti...	675	9	9.51	388	0.03855	0.61444	0.61444	0.76114
GO:0032051	clathrin light chain binding	3	1	0.04	82	0.04169	0.04169	0.04169	0.23077
GO:0004869	cysteine-type endopeptidase inhibitor ac...	3	1	0.04	83	0.04169	0.04169	0.04169	0.3
GO:0008013	beta-catenin binding	3	1	0.04	84	0.04169	0.04169	0.04169	0.0369
GO:0004657	proline dehydrogenase activity	3	1	0.04	85	0.04169	0.04169	0.04169	0.08571

## Sheet: chr8
GO.ID	Term	Annotated	Significant	Expected	Rank in ClassicFisher	FisherWeight01Default	ClassicFisher	ElimFisher	ParentChildFisher
GO:0004642	phosphoribosylformylglycinamidine syntha...	4	4	0.05	1	3.4e-08	3.4e-08	3.4e-08	9.5e-05
GO:0001882	nucleoside binding	4235	72	58	55	8.6e-06	0.02425	0.02425	0.0159
GO:0008198	ferrous iron binding	31	5	0.42	2	5.9e-05	5.9e-05	5.9e-05	0.00287
GO:0008725	DNA-3-methyladenine glycosylase activity	2	2	0.03	4	0.00019	0.00019	0.00019	1
GO:0004709	MAP kinase kinase kinase activity	24	4	0.33	7	0.00029	0.00029	0.00029	0.00133
GO:0008603	cAMP-dependent protein kinase regulator ...	27	4	0.37	8	0.00047	0.00047	0.00047	0.04622
GO:0052589	malate dehydrogenase (menaquinone) activ...	3	2	0.04	9	0.00056	0.00056	0.00056	0.01299
GO:0008924	malate dehydrogenase (quinone) activity	3	2	0.04	10	0.00056	0.00056	0.00056	0.01299
GO:0003844	1,4-alpha-glucan branching enzyme activi...	15	3	0.21	11	0.00102	0.00102	0.00102	0.01354
GO:0008880	glucuronate isomerase activity	4	2	0.05	12	0.0011	0.0011	0.0011	0.01846
GO:0004723	calcium-dependent protein serine/threoni...	4	2	0.05	13	0.0011	0.0011	0.0011	0.00527
GO:0008199	ferric iron binding	17	3	0.23	15	0.0015	0.0015	0.0015	0.01943
GO:0003825	alpha,alpha-trehalose-phosphate synthase...	5	2	0.07	16	0.00182	0.00182	0.00182	0.02889
GO:0008519	ammonium transmembrane transporter activ...	64	5	0.88	17	0.00183	0.00183	0.00183	0.00096
GO:0003993	acid phosphatase activity	39	4	0.53	18	0.00194	0.00194	0.00194	0.00417
GO:0015101	organic cation transmembrane transporter...	70	5	0.96	20	0.00272	0.00272	0.00272	0.00146
GO:0030552	cAMP binding	58	4	0.79	29	0.00818	0.00818	0.00818	0.01553
GO:0046970	NAD-dependent histone deacetylase activi...	11	2	0.15	31	0.00947	0.00947	0.00947	0.32164
GO:0004571	mannosyl-oligosaccharide 1,2-alpha-manno...	11	2	0.15	32	0.00947	0.00947	0.00947	1
GO:0051747	cytosine C-5 DNA demethylase activity	12	2	0.16	34	0.01127	0.01127	0.01127	0.01461
GO:0043734	DNA-N1-methyladenine dioxygenase activit...	12	2	0.16	35	0.01127	0.01127	0.01127	0.02453
GO:0003896	DNA primase activity	13	2	0.18	37	0.01319	0.01319	0.01319	0.2839
GO:0008701	4-hydroxy-2-oxovalerate aldolase activit...	1	1	0.01	40	0.0137	0.0137	0.0137	0.05556
GO:0048040	UDP-glucuronate decarboxylase activity	1	1	0.01	41	0.0137	0.0137	0.0137	0.0122
GO:0035035	histone acetyltransferase binding	1	1	0.01	42	0.0137	0.0137	0.0137	0.00817
GO:0070463	tubulin-dependent ATPase activity	1	1	0.01	43	0.0137	0.0137	0.0137	0.01877
GO:0015187	glycine transmembrane transporter activi...	1	1	0.01	44	0.0137	0.0137	0.0137	0.01435
GO:0030296	protein tyrosine kinase activator activi...	1	1	0.01	45	0.0137	0.0137	0.0137	0.25
GO:0008574	ATP-dependent microtubule motor activity...	16	2	0.22	51	0.01976	0.01976	0.01976	0.78431
GO:0051539	4 iron, 4 sulfur cluster binding	117	5	1.6	53	0.02252	0.02252	0.02252	0.23406
GO:0004352	glutamate dehydrogenase (NAD+) activity	2	1	0.03	57	0.0272	0.0272	0.0272	1
GO:0015180	L-alanine transmembrane transporter acti...	2	1	0.03	58	0.0272	0.0272	0.0272	0.08333
GO:0008609	alkylglycerone-phosphate synthase activi...	2	1	0.03	59	0.0272	0.0272	0.0272	0.06059
GO:0030145	manganese ion binding	49	3	0.67	68	0.02947	0.02947	0.02947	0.03511
GO:0003887	DNA-directed DNA polymerase activity	170	6	2.33	69	0.02988	0.02988	0.02988	0.01905
GO:0004252	serine-type endopeptidase activity	93	4	1.27	77	0.03898	0.03898	0.03898	0.04502
GO:0003860	3-hydroxyisobutyryl-CoA hydrolase activi...	3	1	0.04	79	0.04053	0.04053	0.04053	0.42857
GO:0042800	histone methyltransferase activity (H3-K...	3	1	0.04	80	0.04053	0.04053	0.04053	0.11529
GO:0008889	glycerophosphodiester phosphodiesterase ...	3	1	0.04	81	0.04053	0.04053	0.04053	0.04225
GO:0003980	UDP-glucose:glycoprotein glucosyltransfe...	3	1	0.04	82	0.04053	0.04053	0.04053	0.19098
GO:0001972	retinoic acid binding	3	1	0.04	83	0.04053	0.04053	0.04053	0.42857
GO:0009039	urease activity	3	1	0.04	84	0.04053	0.04053	0.04053	0.10835
GO:0008553	proton-exporting ATPase activity, phosph...	3	1	0.04	85	0.04053	0.04053	0.04053	0.06184
GO:0004652	polynucleotide adenylyltransferase activ...	25	2	0.34	89	0.04559	0.04559	0.04559	0.33223
GO:0043169	cation binding	6083	87	83.31	304	0.04612	0.33399	0.49343	0.87565

## Sheet: chr9
GO.ID	Term	Annotated	Significant	Expected	Rank in ClassicFisher	FisherWeight01Default	ClassicFisher	ElimFisher	ParentChildFisher
GO:0003934	GTP cyclohydrolase I activity	2	2	0.03	4	0.00024	0.00024	0.00024	0.02778
GO:0042169	SH2 domain binding	3	2	0.05	6	0.0007	0.0007	0.0007	0.00098
GO:0005507	copper ion binding	53	5	0.82	9	0.00131	0.00131	0.00131	0.00051
GO:0005388	calcium-transporting ATPase activity	16	3	0.25	12	0.00174	0.00174	0.00174	0.02008
GO:0043424	protein histidine kinase binding	5	2	0.08	15	0.00229	0.00229	0.00229	0.01033
GO:0004563	beta-N-acetylhexosaminidase activity	7	2	0.11	23	0.00471	0.00471	0.00471	0.46667
GO:0005080	protein kinase C binding	7	2	0.11	24	0.00471	0.00471	0.00471	0.02095
GO:0003777	microtubule motor activity	275	11	4.23	18	0.0066	0.00372	0.00372	0.6281
GO:0005509	calcium ion binding	855	23	13.16	25	0.00698	0.00698	0.00698	0.00688
GO:0019829	cation-transporting ATPase activity	101	8	1.55	1	0.00701	0.00017	0.00972	0.00066
GO:0004324	ferredoxin-NADP+ reductase activity	9	2	0.14	26	0.00792	0.00792	0.00792	1
GO:0015228	coenzyme A transmembrane transporter act...	10	2	0.15	31	0.0098	0.0098	0.0098	0.02161
GO:0050474	(S)-norcoclaurine synthase activity	1	1	0.02	37	0.01539	0.01539	0.01539	0.01149
GO:0009024	tagatose-6-phosphate kinase activity	1	1	0.02	38	0.01539	0.01539	0.01539	0.01358
GO:0016918	retinal binding	1	1	0.02	39	0.01539	0.01539	0.01539	0.01433
GO:0070738	tubulin-glycine ligase activity	1	1	0.02	40	0.01539	0.01539	0.01539	0.1
GO:0047022	7-beta-hydroxysteroid dehydrogenase (NAD...	1	1	0.02	41	0.01539	0.01539	0.01539	0.2
GO:0009671	nitrate:proton symporter activity	1	1	0.02	42	0.01539	0.01539	0.01539	0.03922
GO:0047015	3-hydroxy-2-methylbutyryl-CoA dehydrogen...	1	1	0.02	43	0.01539	0.01539	0.01539	0.01747
GO:0042409	caffeoyl-CoA O-methyltransferase activit...	1	1	0.02	44	0.01539	0.01539	0.01539	0.00775
GO:0008190	eukaryotic initiation factor 4E binding	1	1	0.02	45	0.01539	0.01539	0.01539	0.14286
GO:0030292	protein tyrosine kinase inhibitor activi...	1	1	0.02	46	0.01539	0.01539	0.01539	0.14286
GO:0000293	ferric-chelate reductase activity	1	1	0.02	47	0.01539	0.01539	0.01539	0.07692
GO:0019841	retinol binding	1	1	0.02	48	0.01539	0.01539	0.01539	0.01362
GO:0050459	ethanolamine-phosphate phospho-lyase act...	1	1	0.02	49	0.01539	0.01539	0.01539	0.1
GO:0000252	C-3 sterol dehydrogenase (C-4 sterol dec...	1	1	0.02	50	0.01539	0.01539	0.01539	0.01747
GO:0030283	testosterone dehydrogenase [NAD(P)] acti...	1	1	0.02	51	0.01539	0.01539	0.01539	0.2
GO:0051015	actin filament binding	35	3	0.54	53	0.01644	0.01644	0.01644	0.03958
GO:0016162	cellulose 1,4-beta-cellobiosidase activi...	13	2	0.2	54	0.01647	0.01647	0.01647	0.06416
GO:0015369	calcium:proton antiporter activity	14	2	0.22	57	0.01903	0.01903	0.01903	0.11667
GO:0004332	fructose-bisphosphate aldolase activity	17	2	0.26	67	0.02759	0.02759	0.02759	0.66422
GO:0003735	structural constituent of ribosome	232	8	3.57	69	0.0277	0.0277	0.0277	0.17176
GO:0004559	alpha-mannosidase activity	13	2	0.2	55	0.03047	0.01647	0.01647	0.3083
GO:0008972	phosphomethylpyrimidine kinase activity	2	1	0.03	71	0.03055	0.03055	0.03055	0.02802
GO:0045340	mercury ion binding	2	1	0.03	72	0.03055	0.03055	0.03055	0.02589
GO:0003937	IMP cyclohydrolase activity	2	1	0.03	73	0.03055	0.03055	0.03055	0.35
GO:0008902	hydroxymethylpyrimidine kinase activity	2	1	0.03	74	0.03055	0.03055	0.03055	0.02699
GO:0047035	testosterone dehydrogenase (NAD+) activi...	2	1	0.03	75	0.03055	0.03055	0.03055	0.37778
GO:0016429	tRNA (adenine-N1-)-methyltransferase act...	2	1	0.03	76	0.03055	0.03055	0.03055	0.18182
GO:0071633	dihydroceramidase activity	2	1	0.03	77	0.03055	0.03055	0.03055	0.06431
GO:0008674	2-dehydro-3-deoxy-6-phosphogalactonate a...	2	1	0.03	78	0.03055	0.03055	0.03055	0.20635
GO:0005212	structural constituent of eye lens	2	1	0.03	79	0.03055	0.03055	0.03055	0.04893
GO:0001077	proximal promoter DNA-binding transcript...	2	1	0.03	80	0.03055	0.03055	0.03055	0.66667
GO:0030971	receptor tyrosine kinase binding	2	1	0.03	81	0.03055	0.03055	0.03055	0.01429
GO:0018454	acetoacetyl-CoA reductase activity	2	1	0.03	82	0.03055	0.03055	0.03055	0.0347
GO:0004835	tubulin-tyrosine ligase activity	2	1	0.03	83	0.03055	0.03055	0.03055	0.02659
GO:0004643	phosphoribosylaminoimidazolecarboxamide ...	2	1	0.03	84	0.03055	0.03055	0.03055	0.15385
GO:0031208	POZ domain binding	2	1	0.03	85	0.03055	0.03055	0.03055	0.04379
GO:0019843	rRNA binding	82	5	1.26	29	0.03333	0.0087	0.0087	0.00143
GO:0072509	divalent inorganic cation transmembrane ...	287	9	4.42	95	0.03429	0.03429	0.03429	0.13882
GO:0030248	cellulose binding	20	2	0.31	97	0.0374	0.0374	0.0374	0.62353
GO:0003755	peptidyl-prolyl cis-trans isomerase acti...	122	5	1.88	103	0.04052	0.04052	0.04052	0.02221
GO:0004386	helicase activity	450	8	6.93	392	0.04303	0.39025	0.39025	0.92104
GO:0005525	GTP binding	445	12	6.85	106	0.04367	0.04367	0.04367	0.08217
GO:0044610	FMN transmembrane transporter activity	3	1	0.05	108	0.04548	0.04548	0.04548	0.06974
GO:0050220	prostaglandin-E synthase activity	3	1	0.05	109	0.04548	0.04548	0.04548	0.10835
GO:0015230	FAD transmembrane transporter activity	3	1	0.05	110	0.04548	0.04548	0.04548	0.0764
GO:0017176	phosphatidylinositol N-acetylglucosaminy...	3	1	0.05	111	0.04548	0.04548	0.04548	0.10163
GO:0019788	NEDD8 transferase activity	3	1	0.05	112	0.04548	0.04548	0.04548	0.06477
GO:0004789	thiamine-phosphate diphosphorylase activ...	3	1	0.05	113	0.04548	0.04548	0.04548	0.03061
GO:0047012	sterol-4-alpha-carboxylate 3-dehydrogena...	3	1	0.05	114	0.04548	0.04548	0.04548	0.05171
GO:0003904	deoxyribodipyrimidine photo-lyase activi...	3	1	0.05	115	0.04548	0.04548	0.04548	0.14286
GO:0051724	NAD transmembrane transporter activity	3	1	0.05	116	0.04548	0.04548	0.04548	0.13621
GO:0001972	retinoic acid binding	3	1	0.05	117	0.04548	0.04548	0.04548	0.42857
GO:0004303	estradiol 17-beta-dehydrogenase activity	3	1	0.05	118	0.04548	0.04548	0.04548	0.53333
GO:0010297	heteropolysaccharide binding	3	1	0.05	119	0.04548	0.04548	0.04548	0.254
GO:0015168	glycerol transmembrane transporter activ...	3	1	0.05	120	0.04548	0.04548	0.04548	0.12316
GO:0004109	coproporphyrinogen oxidase activity	3	1	0.05	121	0.04548	0.04548	0.04548	0.23077
GO:0004821	histidine-tRNA ligase activity	3	1	0.05	122	0.04548	0.04548	0.04548	0.07789
GO:0070180	large ribosomal subunit rRNA binding	3	1	0.05	123	0.04548	0.04548	0.04548	0.17401
GO:0004392	heme oxygenase (decyclizing) activity	3	1	0.05	124	0.04548	0.04548	0.04548	0.05644

## Sheet: chr10
GO.ID	Term	Annotated	Significant	Expected	Rank in ClassicFisher	FisherWeight01Default	ClassicFisher	ElimFisher	ParentChildFisher
GO:0004722	protein serine/threonine phosphatase act...	116	15	1.28	1	2.8e-12	2.8e-12	2.8e-12	1.7e-05
GO:0051538	3 iron, 4 sulfur cluster binding	13	3	0.14	8	0.00035	0.00035	0.00035	0.0042
GO:0004089	carbonate dehydratase activity	15	3	0.17	9	0.00055	0.00055	0.00055	0.0153
GO:0004784	superoxide dismutase activity	4	2	0.04	10	0.00072	0.00072	0.00072	0.0082
GO:0000166	nucleotide binding	5085	54	56.17	315	0.00086	0.65698	0.65698	0.981
GO:0016040	glutamate synthase (NADH) activity	7	2	0.08	12	0.00246	0.00246	0.00246	1
GO:0036140	peptidyl-asparagine 3-dioxygenase activi...	8	2	0.09	13	0.00326	0.00326	0.00326	0.005
GO:0036139	peptidyl-histidine dioxygenase activity	8	2	0.09	14	0.00326	0.00326	0.00326	0.005
GO:0051059	NF-kappaB binding	8	2	0.09	15	0.00326	0.00326	0.00326	0.0252
GO:0004591	oxoglutarate dehydrogenase (succinyl-tra...	8	2	0.09	16	0.00326	0.00326	0.00326	0.183
GO:0008431	vitamin E binding	1	1	0.01	21	0.01105	0.01105	0.01105	0.0107
GO:0004355	glutamate synthase (NADPH) activity	1	1	0.01	22	0.01105	0.01105	0.01105	0.375
GO:0004322	ferroxidase activity	1	1	0.01	23	0.01105	0.01105	0.01105	1
GO:0015068	glycine amidinotransferase activity	1	1	0.01	24	0.01105	0.01105	0.01105	1
GO:0004706	JUN kinase kinase kinase activity	1	1	0.01	25	0.01105	0.01105	0.01105	0.0417
GO:0042166	acetylcholine binding	1	1	0.01	26	0.01105	0.01105	0.01105	0.009
GO:0030976	thiamine pyrophosphate binding	46	3	0.51	31	0.01424	0.01424	0.01424	0.019
GO:0046872	metal ion binding	6024	79	66.54	68	0.02038	0.04046	0.04046	0.992
GO:0019706	protein-cysteine S-palmitoyltransferase ...	53	3	0.59	37	0.02078	0.02078	0.02078	0.9444
GO:0035243	protein-arginine omega-N symmetric methy...	2	1	0.02	42	0.02197	0.02197	0.02197	0.125
GO:0004096	catalase activity	2	1	0.02	43	0.02197	0.02197	0.02197	0.0465
GO:0000210	NAD+ diphosphatase activity	2	1	0.02	44	0.02197	0.02197	0.02197	0.5
GO:0003959	NADPH dehydrogenase activity	2	1	0.02	45	0.02197	0.02197	0.02197	0.0263
GO:0004794	L-threonine ammonia-lyase activity	2	1	0.02	46	0.02197	0.02197	0.02197	0.2857
GO:0004650	polygalacturonase activity	2	1	0.02	47	0.02197	0.02197	0.02197	0.03
GO:0047529	2,3-dimethylmalate lyase activity	2	1	0.02	48	0.02197	0.02197	0.02197	0.1111
GO:0004561	alpha-N-acetylglucosaminidase activity	2	1	0.02	49	0.02197	0.02197	0.02197	0.2
GO:0035529	NADH pyrophosphatase activity	2	1	0.02	50	0.02197	0.02197	0.02197	0.5
GO:0043236	laminin binding	2	1	0.02	51	0.02197	0.02197	0.02197	0.023
GO:0016787	hydrolase activity	5523	60	61.01	292	0.03037	0.58611	0.96715	0.5943
GO:0071532	ankyrin repeat binding	3	1	0.03	53	0.03278	0.03278	0.03278	0.0221
GO:0015288	porin activity	3	1	0.03	54	0.03278	0.03278	0.03278	1
GO:0032450	maltose alpha-glucosidase activity	3	1	0.03	55	0.03278	0.03278	0.03278	0.2727
GO:0003941	L-serine ammonia-lyase activity	3	1	0.03	56	0.03278	0.03278	0.03278	0.4286
GO:0017176	phosphatidylinositol N-acetylglucosaminy...	3	1	0.03	57	0.03278	0.03278	0.03278	0.0517
GO:0004648	O-phospho-L-serine:2-oxoglutarate aminot...	3	1	0.03	58	0.03278	0.03278	0.03278	0.06
GO:0043325	phosphatidylinositol-3,4-bisphosphate bi...	3	1	0.03	59	0.03278	0.03278	0.03278	0.1364
GO:0010297	heteropolysaccharide binding	3	1	0.03	60	0.03278	0.03278	0.03278	0.0682
GO:0000254	C-4 methylsterol oxidase activity	3	1	0.03	61	0.03278	0.03278	0.03278	0.1249
GO:0005506	iron ion binding	355	9	3.92	35	0.03401	0.01753	0.01753	0.0336
GO:0010181	FMN binding	66	3	0.73	65	0.0366	0.0366	0.0366	0.0221
GO:0008320	protein transmembrane transporter activi...	11	2	0.12	18	0.04328	0.00626	0.00626	0.1136
GO:0008526	phosphatidylinositol transporter activit...	4	1	0.04	69	0.04346	0.04346	0.04346	0.1818
GO:0004609	phosphatidylserine decarboxylase activit...	4	1	0.04	70	0.04346	0.04346	0.04346	0.0488
GO:0033897	ribonuclease T2 activity	4	1	0.04	71	0.04346	0.04346	0.04346	0.6667

[truncated: 179 more sheets: chr11, chr12, chr13, chr14, chr15, chr16, chr17, chr18, chr19, chr20, chr21, chr22, chr23, chr24, chr25, chr26, chr27, chr28, chr29, chr30 …]
