# Supplementary material for: Genetic and spatial organization of the unusual chromosomes of the dinoflagellate Symbiodinium microadriaticum
Source: Nat Genet. 2021 Apr 29;53(5):618–29. doi: 10.1038/s41588-021-00841-y (PMC8110479; doi:10.1038/s41588-021-00841-y)
Supplement: Supplementary file 10 — GO enrichment analysis (Cellular Component) per chromosome and cluster (Smic1.0). [file 41588_2021_841_MOESM10_ESM.xlsx]

## Sheet: chr1
GO.ID	Term	Annotated	Significant	Expected	Rank in ClassicFisher	FisherWeight01Default	ClassicFisher	ElimFisher	ParentChildFisher
GO:0005794	Golgi apparatus	838	50	19.1	3	1.8e-13	3.3e-10	3.3e-10	2.5e-09
GO:0005814	centriole	158	23	3.6	1	1.3e-12	1.3e-12	1.3e-12	1.1e-14
GO:0016020	membrane	6134	175	139.84	6	1.1e-09	4.8e-05	0.00107	4.8e-05
GO:0005743	mitochondrial inner membrane	242	17	5.52	5	4.1e-05	4.1e-05	4.1e-05	0.0554
GO:0009538	photosystem I reaction center	9	3	0.21	13	0.00089	0.00089	0.00089	0.0014
GO:0005829	cytosol	1643	51	37.46	18	0.00992	0.01344	0.01344	0.225
GO:0005971	ribonucleoside-diphosphate reductase com...	10	2	0.23	20	0.02066	0.02066	0.02066	0.0138
GO:0016010	dystrophin-associated glycoprotein compl...	1	1	0.02	21	0.0228	0.0228	0.0228	0.0326
GO:1990130	GATOR1 complex	1	1	0.02	22	0.0228	0.0228	0.0228	0.0184
GO:0030991	intraciliary transport particle A	15	2	0.34	30	0.04474	0.04474	0.04474	0.0298
GO:0036064	ciliary basal body	35	3	0.8	31	0.04491	0.04491	0.04491	0.2472
GO:0045120	pronucleus	2	1	0.05	32	0.04508	0.04508	0.04508	0.0378
GO:0033551	monopolin complex	2	1	0.05	33	0.04508	0.04508	0.04508	0.0365
GO:0009522	photosystem I	45	6	1.03	11	0.04719	0.00052	0.04719	0.0046

## Sheet: chr2
GO.ID	Term	Annotated	Significant	Expected	Rank in ClassicFisher	FisherWeight01Default	ClassicFisher	ElimFisher	ParentChildFisher
GO:0016323	basolateral plasma membrane	271	38	5.33	3	9e-24	7.5e-22	7.5e-22	3.6e-06
GO:0031430	M band	181	33	3.56	1	9.2e-23	9.2e-23	9.2e-23	2.9e-05
GO:0030673	axolemma	101	25	1.98	4	6.3e-21	6.3e-21	6.3e-21	3.2e-07
GO:0030863	cortical cytoskeleton	150	28	2.95	6	5e-20	9.6e-20	9.6e-20	2.4e-13
GO:0030018	Z disc	260	35	5.11	7	1.4e-19	1.4e-19	1.4e-19	0.1069
GO:0045211	postsynaptic membrane	266	35	5.23	10	2.9e-19	2.9e-19	2.9e-19	0.0047
GO:0014731	spectrin-associated cytoskeleton	121	25	2.38	13	7.2e-19	7.2e-19	7.2e-19	4.2e-13
GO:0042383	sarcolemma	286	36	5.62	12	9.4e-19	3.8e-19	9.4e-19	2.4e-12
GO:0016529	sarcoplasmic reticulum	156	27	3.07	18	3.5e-18	3.5e-18	3.5e-18	2.6e-12
GO:0098589	membrane region	872	49	17.14	34	3.1e-09	1.9e-11	3.1e-09	1.4e-09
GO:0005856	cytoskeleton	1454	60	28.57	42	6.8e-05	1.8e-08	0.03406	4.4e-07
GO:0014704	intercalated disc	130	10	2.55	51	0.00025	0.00025	0.00025	0.8537
GO:0045121	membrane raft	128	9	2.52	56	0.00028	0.00095	0.00095	1
GO:0043034	costamere	94	8	1.85	54	0.00052	0.00052	0.00052	0.9516
GO:0005829	cytosol	1643	51	32.29	55	0.0006	0.0006	0.0006	0.0233
GO:0033110	Cvt vesicle membrane	3	2	0.06	58	0.00114	0.00114	0.00114	0.0023
GO:0016324	apical plasma membrane	133	9	2.61	60	0.00125	0.00125	0.00125	0.8818
GO:0000421	autophagosome membrane	4	2	0.08	65	0.00225	0.00225	0.00225	0.0013
GO:0030315	T-tubule	120	8	2.36	66	0.00253	0.00253	0.00253	0.254
GO:0032153	cell division site	37	4	0.73	68	0.00414	0.00579	0.00579	0.0071
GO:0043005	neuron projection	548	39	10.77	31	0.00434	2.6e-12	0.03225	4.5e-05
GO:0005886	plasma membrane	2460	91	48.34	36	0.00803	2.9e-10	0.01242	1.9e-09
GO:0005887	integral component of plasma membrane	513	19	10.08	70	0.00927	0.00621	0.00621	0.0157
GO:0000148	1,3-beta-D-glucan synthase complex	8	2	0.16	75	0.00996	0.00996	0.00996	0.0093
GO:0051285	cell cortex of cell tip	9	2	0.18	77	0.01264	0.01264	0.01264	0.106
GO:0030428	cell septum	11	2	0.22	80	0.01883	0.01883	0.01883	0.021
GO:0097204	phagocytic cup base	1	1	0.02	82	0.01965	0.01965	0.01965	0.0509
GO:0016460	myosin II complex	1	1	0.02	83	0.01965	0.01965	0.01965	0.0882
GO:0035619	root hair tip	1	1	0.02	84	0.01965	0.01965	0.01965	0.0557
GO:0009349	riboflavin synthase complex	1	1	0.02	85	0.01965	0.01965	0.01965	0.0208
GO:0001931	uropod	1	1	0.02	86	0.01965	0.01965	0.01965	0.0467
GO:0044613	nuclear pore central transport channel	1	1	0.02	87	0.01965	0.01965	0.01965	0.0137
GO:0005935	cellular bud neck	12	2	0.24	90	0.0223	0.0223	0.0223	0.0805
GO:0005739	mitochondrion	1157	27	22.74	162	0.02973	0.20006	0.20006	0.32
GO:0032009	early phagosome	2	1	0.04	96	0.03892	0.03892	0.03892	0.0833
GO:0001400	mating projection base	2	1	0.04	97	0.03892	0.03892	0.03892	0.1083
GO:0045179	apical cortex	2	1	0.04	98	0.03892	0.03892	0.03892	0.1442
GO:0033551	monopolin complex	2	1	0.04	99	0.03892	0.03892	0.03892	0.0302
GO:0031143	pseudopodium	2	1	0.04	100	0.03892	0.03892	0.03892	0.0914
GO:0044614	nuclear pore cytoplasmic filaments	2	1	0.04	101	0.03892	0.03892	0.03892	0.0273
GO:0042641	actomyosin	2	1	0.04	102	0.03892	0.03892	0.03892	0.0385
GO:0048471	perinuclear region of cytoplasm	268	10	5.27	104	0.03938	0.03938	0.03938	0.1126
GO:0005847	mRNA cleavage and polyadenylation specif...	17	2	0.33	105	0.0431	0.0431	0.0431	0.7158

## Sheet: chr3
GO.ID	Term	Annotated	Significant	Expected	Rank in ClassicFisher	FisherWeight01Default	ClassicFisher	ElimFisher	ParentChildFisher
GO:0015935	small ribosomal subunit	58	5	1.03	3	0.0025	0.00356	0.00356	0.09572
GO:0030670	phagocytic vesicle membrane	20	3	0.35	5	0.005	0.00499	0.00499	0.04318
GO:0008278	cohesin complex	9	3	0.16	1	0.0081	0.00042	0.00042	0.00048
GO:0009543	chloroplast thylakoid lumen	10	2	0.18	6	0.0128	0.01278	0.01278	0.02532
GO:0005739	mitochondrion	1157	29	20.47	32	0.0164	0.03569	0.03569	0.01453
GO:0031379	RNA-directed RNA polymerase complex	1	1	0.02	10	0.0177	0.01769	0.01769	0.02632
GO:0034271	phosphatidylinositol 3-kinase complex, c...	1	1	0.02	11	0.0177	0.01769	0.01769	0.25
GO:0034272	phosphatidylinositol 3-kinase complex, c...	1	1	0.02	12	0.0177	0.01769	0.01769	0.25
GO:0001405	PAM complex, Tim23 associated import mot...	1	1	0.02	13	0.0177	0.01769	0.01769	0.02548
GO:0030892	mitotic cohesin complex	1	1	0.02	14	0.0177	0.01769	0.01769	0.33333
GO:0048476	Holliday junction resolvase complex	1	1	0.02	15	0.0177	0.01769	0.01769	0.01797
GO:0000110	nucleotide-excision repair factor 1 comp...	1	1	0.02	16	0.0177	0.01769	0.01769	0.1
GO:0033065	Rad51C-XRCC3 complex	1	1	0.02	17	0.0177	0.01769	0.01769	0.01431
GO:0034362	low-density lipoprotein particle	1	1	0.02	18	0.0177	0.01769	0.01769	0.5
GO:0071561	nucleus-vacuole junction	1	1	0.02	19	0.0177	0.01769	0.01769	0.33333
GO:0030426	growth cone	12	2	0.21	20	0.0183	0.01831	0.01831	0.01393
GO:0005737	cytoplasm	8798	166	155.66	62	0.0196	0.09908	0.26815	0.04881
GO:0005839	proteasome core complex	13	2	0.23	22	0.0214	0.02139	0.02139	0.02201
GO:0034081	polyketide synthase complex	14	2	0.25	23	0.0247	0.02466	0.02466	0.0257
GO:0010287	plastoglobule	36	3	0.64	24	0.0254	0.02543	0.02543	0.06067
GO:0005576	extracellular region	901	22	15.94	53	0.0306	0.07804	0.07804	0.07804
GO:0033063	Rad51B-Rad51C-Rad51D-XRCC2 complex	2	1	0.04	26	0.0351	0.03507	0.03507	0.02843
GO:0042644	chloroplast nucleoid	2	1	0.04	27	0.0351	0.03507	0.03507	0.05004
GO:0009570	chloroplast stroma	185	10	3.27	2	0.0442	0.0017	0.0017	0.00341

## Sheet: chr4
GO.ID	Term	Annotated	Significant	Expected	Rank in ClassicFisher	FisherWeight01Default	ClassicFisher	ElimFisher	ParentChildFisher
GO:0045263	proton-transporting ATP synthase complex...	23	8	0.3	1	3.3e-10	3.3e-10	3.3e-10	3.1e-10
GO:0017086	3-methyl-2-oxobutanoate dehydrogenase (l...	2	2	0.03	7	0.00017	0.00017	0.00017	0.00028
GO:0005885	Arp2/3 protein complex	3	2	0.04	9	0.00052	0.00052	0.00052	0.0008
GO:0005838	proteasome regulatory particle	8	3	0.11	5	0.00249	0.00012	0.00012	0.00012
GO:0072687	meiotic spindle	6	2	0.08	10	0.00252	0.00252	0.00252	0.00737
GO:0033010	paranodal junction	6	2	0.08	11	0.00252	0.00252	0.00252	0.00956
GO:0043220	Schmidt-Lanterman incisure	6	2	0.08	12	0.00252	0.00252	0.00252	0.00244
GO:0097386	glial cell projection	7	2	0.09	14	0.00349	0.00349	0.00349	0.00278
GO:0044224	juxtaparanode region of axon	8	2	0.11	15	0.00462	0.00462	0.00462	0.01837
GO:0033270	paranode region of axon	54	4	0.71	16	0.00559	0.00559	0.00559	0.04194
GO:0070469	respiratory chain	36	3	0.48	22	0.01178	0.01178	0.01178	0.01085
GO:0031314	extrinsic component of mitochondrial inn...	1	1	0.01	23	0.01322	0.01322	0.01322	0.02344
GO:0005833	hemoglobin complex	1	1	0.01	24	0.01322	0.01322	0.01322	0.01703
GO:0008282	inward rectifying potassium channel	1	1	0.01	25	0.01322	0.01322	0.01322	0.01624
GO:0070118	organellar chromatophore thylakoid membr...	1	1	0.01	26	0.01322	0.01322	0.01322	0.01724
GO:0042597	periplasmic space	40	3	0.53	30	0.01569	0.01569	0.01569	0.01499
GO:0030991	intraciliary transport particle A	15	2	0.2	31	0.01629	0.01629	0.01629	0.02591
GO:0022627	cytosolic small ribosomal subunit	42	3	0.56	33	0.01788	0.01788	0.01788	0.17617
GO:0043209	myelin sheath	8	3	0.11	6	0.02599	0.00012	0.02599	0.00012
GO:0071817	MMXD complex	2	1	0.03	36	0.02626	0.02626	0.02626	0.03316
GO:0008540	proteasome regulatory particle, base sub...	2	1	0.03	37	0.02626	0.02626	0.02626	0.02632
GO:0031422	RecQ helicase-Topo III complex	2	1	0.03	38	0.02626	0.02626	0.02626	0.034
GO:0032580	Golgi cisterna membrane	20	2	0.26	40	0.02824	0.02824	0.02824	0.0348
GO:0005720	nuclear heterochromatin	22	2	0.29	43	0.03375	0.03375	0.03375	0.16647
GO:0005677	chromatin silencing complex	3	1	0.04	47	0.03913	0.03913	0.03913	0.6
GO:0097361	CIA complex	3	1	0.04	48	0.03913	0.03913	0.03913	0.05024
GO:0008076	voltage-gated potassium channel complex	57	3	0.75	51	0.03951	0.03951	0.03951	0.0581
GO:0005634	nucleus	3560	58	47.05	53	0.04665	0.04062	0.04062	0.34402
GO:0072686	mitotic spindle	27	2	0.36	60	0.04914	0.04914	0.04914	0.1419

## Sheet: chr5
GO.ID	Term	Annotated	Significant	Expected	Rank in ClassicFisher	FisherWeight01Default	ClassicFisher	ElimFisher	ParentChildFisher
GO:0043034	costamere	94	8	1.33	1	5.6e-05	5.6e-05	5.6e-05	0.00085
GO:0030315	T-tubule	120	8	1.7	2	0.00031	0.00031	0.00031	1.2e-05
GO:0045121	membrane raft	128	8	1.82	3	0.00048	0.00048	0.00048	1
GO:0014704	intercalated disc	130	8	1.85	5	0.00053	0.00053	0.00053	0.88203
GO:0016324	apical plasma membrane	133	8	1.89	7	0.00062	0.00062	0.00062	0.00013
GO:0031430	M band	181	8	2.57	9	0.00434	0.00434	0.00434	0.12426
GO:0043005	neuron projection	548	11	7.78	80	0.00452	0.15722	0.15722	0.0159
GO:0030018	Z disc	260	9	3.69	11	0.01206	0.01206	0.01206	0.57945
GO:0072534	perineuronal net	1	1	0.01	13	0.0142	0.0142	0.0142	1
GO:0005671	Ada2/Gcn5/Ada3 transcription activator c...	1	1	0.01	14	0.0142	0.0142	0.0142	0.16667
GO:0044545	NSL complex	1	1	0.01	15	0.0142	0.0142	0.0142	0.16667
GO:0035062	omega speckle	1	1	0.01	16	0.0142	0.0142	0.0142	0.01299
GO:0044666	MLL3/4 complex	1	1	0.01	17	0.0142	0.0142	0.0142	0.0625
GO:0005856	cytoskeleton	1454	19	20.64	214	0.02274	0.68351	0.68351	0.63081
GO:0008352	katanin complex	2	1	0.03	27	0.02819	0.02819	0.02819	0.01494
GO:0048188	Set1C/COMPASS complex	2	1	0.03	28	0.02819	0.02819	0.02819	0.125
GO:0072669	tRNA-splicing ligase complex	2	1	0.03	29	0.02819	0.02819	0.02819	0.02596
GO:0044421	extracellular region part	441	8	6.26	112	0.03077	0.29009	0.29009	0.29009
GO:0016323	basolateral plasma membrane	271	8	3.85	33	0.03099	0.03979	0.03979	0.03602
GO:0045211	postsynaptic membrane	266	8	3.78	31	0.03629	0.03629	0.03629	0.19749
GO:0005618	cell wall	131	5	1.86	32	0.03894	0.03894	0.03894	0.2591
GO:0005703	polytene chromosome puff	3	1	0.04	34	0.04199	0.04199	0.04199	0.05084
GO:0005829	cytosol	1643	30	23.32	60	0.04411	0.0887	0.0887	0.02696

## Sheet: chr6
GO.ID	Term	Annotated	Significant	Expected	Rank in ClassicFisher	FisherWeight01Default	ClassicFisher	ElimFisher	ParentChildFisher
GO:0032391	photoreceptor connecting cilium	20	4	0.34	3	0.0003	0.0003	0.0003	0.00079
GO:0005814	centriole	158	10	2.65	4	0.00034	0.00034	0.00034	0.00265
GO:0005794	Golgi apparatus	838	22	14.06	49	0.00042	0.02505	0.09476	0.05247
GO:0030126	COPI vesicle coat	10	3	0.17	6	0.00051	0.00051	0.00051	7.7e-05
GO:0030991	intraciliary transport particle A	15	3	0.25	11	0.00183	0.00183	0.00183	0.00368
GO:0030904	retromer complex	5	2	0.08	13	0.00271	0.00271	0.00271	0.00299
GO:1990077	primosome complex	9	2	0.15	25	0.00934	0.00934	0.00934	0.02899
GO:0034464	BBSome	11	2	0.18	32	0.01396	0.01396	0.01396	0.02207
GO:0005813	centrosome	196	9	3.29	21	0.01483	0.0059	0.0059	0.53944
GO:0031514	motile cilium	57	4	0.96	36	0.01526	0.01526	0.01526	0.07648
GO:0005622	intracellular	10451	191	175.4	27	0.01554	0.01174	0.07353	0.11181
GO:0030057	desmosome	1	1	0.02	37	0.01678	0.01678	0.01678	0.01754
GO:0034506	chromosome, centromeric core domain	1	1	0.02	38	0.01678	0.01678	0.01678	0.04348
GO:0000328	fungal-type vacuole lumen	1	1	0.02	39	0.01678	0.01678	0.01678	0.03509
GO:0055028	cortical microtubule	1	1	0.02	40	0.01678	0.01678	0.01678	0.01724
GO:0031417	NatC complex	1	1	0.02	41	0.01678	0.01678	0.01678	0.5
GO:0097541	axonemal basal plate	1	1	0.02	42	0.01678	0.01678	0.01678	0.03226
GO:0098536	deuterosome	1	1	0.02	43	0.01678	0.01678	0.01678	0.02294
GO:0005829	cytosol	1643	38	27.57	48	0.02007	0.02503	0.02503	0.1318
GO:0036064	ciliary basal body	35	3	0.59	44	0.02058	0.02058	0.02058	0.16451
GO:0030176	integral component of endoplasmic reticu...	69	5	1.16	22	0.0233	0.006	0.006	0.00141
GO:0042651	thylakoid membrane	284	9	4.77	96	0.02681	0.05058	0.05058	0.34641
GO:0005852	eukaryotic translation initiation factor...	17	2	0.29	61	0.03232	0.03232	0.03232	0.042
GO:0033290	eukaryotic 48S preinitiation complex	17	2	0.29	62	0.03232	0.03232	0.03232	0.79532
GO:0060091	kinocilium	2	1	0.03	64	0.03329	0.03329	0.03329	0.04431
GO:0008275	gamma-tubulin small complex	2	1	0.03	65	0.03329	0.03329	0.03329	0.46429
GO:0005965	protein farnesyltransferase complex	2	1	0.03	66	0.03329	0.03329	0.03329	0.03924
GO:0005953	CAAX-protein geranylgeranyltransferase c...	2	1	0.03	67	0.03329	0.03329	0.03329	0.03569
GO:0000306	extrinsic component of vacuolar membrane	2	1	0.03	68	0.03329	0.03329	0.03329	0.04976
GO:0016020	membrane	6134	111	102.95	187	0.0353	0.16027	0.36143	0.16027
GO:0016282	eukaryotic 43S preinitiation complex	19	2	0.32	72	0.03976	0.03976	0.03976	1
GO:0005618	cell wall	131	6	2.2	46	0.0481	0.02313	0.02313	0.48272
GO:0031080	nuclear pore outer ring	3	1	0.05	85	0.04951	0.04951	0.04951	0.06171
GO:0032982	myosin filament	3	1	0.05	86	0.04951	0.04951	0.04951	0.08824
GO:0002080	acrosomal membrane	3	1	0.05	87	0.04951	0.04951	0.04951	0.06
GO:0000974	Prp19 complex	3	1	0.05	88	0.04951	0.04951	0.04951	0.06373
GO:0070772	PAS complex	3	1	0.05	89	0.04951	0.04951	0.04951	0.0752
GO:0005675	transcription factor TFIIH holo complex	3	1	0.05	90	0.04951	0.04951	0.04951	0.05713
GO:1990023	mitotic spindle midzone	3	1	0.05	91	0.04951	0.04951	0.04951	0.09091
GO:0031095	platelet dense tubular network membrane	3	1	0.05	92	0.04951	0.04951	0.04951	0.05306
GO:0097542	ciliary tip	3	1	0.05	93	0.04951	0.04951	0.04951	0.11676

## Sheet: chr7
GO.ID	Term	Annotated	Significant	Expected	Rank in ClassicFisher	FisherWeight01Default	ClassicFisher	ElimFisher	ParentChildFisher
GO:0030130	clathrin coat of trans-Golgi network ves...	7	5	0.1	1	1.2e-08	1.2e-08	1.2e-08	7.6e-09
GO:0030132	clathrin coat of coated pit	13	5	0.19	4	7.1e-07	7.1e-07	7.1e-07	3.6e-06
GO:0000796	condensin complex	5	2	0.07	17	0.002	0.002	0.002	0.0026
GO:0016459	myosin complex	34	3	0.49	20	0.013	0.013	0.013	0.0154
GO:0005905	clathrin-coated pit	26	7	0.38	3	0.014	6.3e-08	0.014	6.1e-08
GO:0070824	SHREC complex	1	1	0.01	21	0.014	0.014	0.014	0.125
GO:0005787	signal peptidase complex	1	1	0.01	22	0.014	0.014	0.014	0.0129
GO:0031097	medial cortex	1	1	0.01	23	0.014	0.014	0.014	0.0208
GO:0070469	respiratory chain	36	3	0.52	24	0.015	0.015	0.015	0.0135
GO:0016607	nuclear speck	77	4	1.11	26	0.025	0.025	0.025	0.1704
GO:0005794	Golgi apparatus	838	19	12.13	37	0.028	0.035	0.287	0.0329
GO:0031523	Myb complex	2	1	0.03	27	0.029	0.029	0.029	0.0296
GO:0071014	post-mRNA release spliceosomal complex	2	1	0.03	28	0.029	0.029	0.029	0.0854
GO:0042788	polysomal ribosome	2	1	0.03	29	0.029	0.029	0.029	0.0327
GO:0009337	sulfite reductase complex (NADPH)	2	1	0.03	30	0.029	0.029	0.029	0.0283
GO:0031313	extrinsic component of endosome membrane	2	1	0.03	31	0.029	0.029	0.029	0.0264
GO:0046862	chromoplast membrane	2	1	0.03	32	0.029	0.029	0.029	0.0319
GO:0043528	tRNA (m2G10) methyltransferase complex	2	1	0.03	33	0.029	0.029	0.029	0.5
GO:0031934	mating-type region heterochromatin	3	1	0.04	38	0.043	0.043	0.043	0.1
GO:0005721	pericentric heterochromatin	3	1	0.04	39	0.043	0.043	0.043	0.033
GO:0009534	chloroplast thylakoid	264	4	3.82	204	0.047	0.534	0.534	0.3205

## Sheet: chr8
GO.ID	Term	Annotated	Significant	Expected	Rank in ClassicFisher	FisherWeight01Default	ClassicFisher	ElimFisher	ParentChildFisher
GO:0005952	cAMP-dependent protein kinase complex	30	4	0.41	1	0.00072	0.00072	0.00072	0.00072
GO:1902554	serine/threonine protein kinase complex	41	4	0.56	4	0.00238	0.00238	0.00238	0.90476
GO:0005764	lysosome	248	10	3.42	3	0.00248	0.00233	0.00233	0.50908
GO:0030426	growth cone	12	2	0.17	8	0.01138	0.01138	0.01138	0.00717
GO:0031160	spore wall	13	2	0.18	9	0.01333	0.01333	0.01333	0.00916
GO:0005726	perichromatin fibrils	1	1	0.01	10	0.01378	0.01378	0.01378	0.02614
GO:0034245	mitochondrial DNA-directed RNA polymeras...	1	1	0.01	11	0.01378	0.01378	0.01378	0.02326
GO:0043219	lateral loop	1	1	0.01	12	0.01378	0.01378	0.01378	0.01342
GO:0005694	chromosome	491	9	6.76	114	0.02011	0.23685	0.23685	0.12988
GO:0045202	synapse	392	5	5.4	276	0.02289	0.6314	0.6314	0.6314
GO:0005759	mitochondrial matrix	135	6	1.86	7	0.02559	0.01099	0.01099	0.02205
GO:0019008	molybdopterin synthase complex	2	1	0.03	14	0.02736	0.02736	0.02736	0.02655
GO:0001669	acrosomal vesicle	19	2	0.26	15	0.02768	0.02768	0.02768	0.06331
GO:0005828	kinetochore microtubule	3	1	0.04	17	0.04076	0.04076	0.04076	0.12
GO:0031463	Cul3-RING ubiquitin ligase complex	24	2	0.33	18	0.04273	0.04273	0.04273	0.17293
GO:0031977	thylakoid lumen	25	2	0.34	20	0.04603	0.04603	0.04603	0.14146

## Sheet: chr9
GO.ID	Term	Annotated	Significant	Expected	Rank in ClassicFisher	FisherWeight01Default	ClassicFisher	ElimFisher	ParentChildFisher
GO:0009506	plasmodesma	140	8	2.38	2	0.0027	0.0027	0.0027	0.0181
GO:0009570	chloroplast stroma	185	9	3.14	4	0.0039	0.0044	0.0044	0.0277
GO:0030286	dynein complex	124	7	2.11	7	0.0051	0.0053	0.0053	0.0475
GO:0005686	U2 snRNP	8	2	0.14	8	0.0075	0.0075	0.0075	0.069
GO:0005874	microtubule	415	16	7.05	1	0.0096	0.002	0.002	0.0035
GO:0043227	membrane-bounded organelle	7875	146	133.82	52	0.0132	0.0639	0.1388	0.3911
GO:0009941	chloroplast envelope	207	7	3.52	51	0.0156	0.0636	0.0636	0.3419
GO:0005823	central plaque of spindle pole body	1	1	0.02	12	0.017	0.017	0.017	0.018
GO:0031462	Cul2-RING ubiquitin ligase complex	1	1	0.02	13	0.017	0.017	0.017	0.0351
GO:0030891	VCB complex	1	1	0.02	14	0.017	0.017	0.017	0.3333
GO:0043332	mating projection tip	1	1	0.02	15	0.017	0.017	0.017	0.0186
GO:0005774	vacuolar membrane	295	10	5.01	24	0.0193	0.0296	0.0296	0.0213
GO:0009579	thylakoid	363	7	6.17	242	0.0263	0.4213	0.4213	0.4651
GO:0005773	vacuole	548	17	9.31	11	0.0292	0.0125	0.0125	0.0224
GO:0000113	nucleotide-excision repair factor 4 comp...	2	1	0.03	25	0.0337	0.0337	0.0337	0.2
GO:0031464	Cul4A-RING E3 ubiquitin ligase complex	2	1	0.03	26	0.0337	0.0337	0.0337	0.1667
GO:0031465	Cul4B-RING E3 ubiquitin ligase complex	2	1	0.03	27	0.0337	0.0337	0.0337	0.1667
GO:0031466	Cul5-RING ubiquitin ligase complex	2	1	0.03	28	0.0337	0.0337	0.0337	0.0695
GO:0031467	Cul7-RING ubiquitin ligase complex	2	1	0.03	29	0.0337	0.0337	0.0337	0.0695
GO:0031515	tRNA (m1A) methyltransferase complex	2	1	0.03	30	0.0337	0.0337	0.0337	0.5
GO:0031361	integral component of thylakoid membrane	2	1	0.03	31	0.0337	0.0337	0.0337	0.0318
GO:0022625	cytosolic large ribosomal subunit	46	3	0.78	36	0.0431	0.0431	0.0431	0.0889
GO:0030496	midbody	47	3	0.8	37	0.0455	0.0455	0.0455	0.0455
GO:0097014	ciliary plasm	91	4	1.55	69	0.0498	0.0693	0.0693	0.0853
GO:0042175	nuclear outer membrane-endoplasmic retic...	485	10	8.24	210	0.05	0.3112	0.3112	0.3151

## Sheet: chr10
GO.ID	Term	Annotated	Significant	Expected	Rank in ClassicFisher	FisherWeight01Default	ClassicFisher	ElimFisher	ParentChildFisher
GO:0005634	nucleus	3560	53	39.83	5	0.0061	0.012	0.012	0.0424
GO:0033281	TAT protein transport complex	1	1	0.01	1	0.0112	0.011	0.011	0.0093
GO:0033276	transcription factor TFTC complex	1	1	0.01	2	0.0112	0.011	0.011	0.0455
GO:0030914	STAGA complex	1	1	0.01	3	0.0112	0.011	0.011	0.25
GO:0005742	mitochondrial outer membrane translocase...	1	1	0.01	4	0.0112	0.011	0.011	0.5
GO:0000243	commitment complex	2	1	0.02	8	0.0223	0.022	0.022	0.4
GO:0060091	kinocilium	2	1	0.02	9	0.0223	0.022	0.022	0.0189
GO:0034064	Tor2-Mei2-Ste11 complex	3	1	0.03	12	0.0332	0.033	0.033	0.025
GO:0000137	Golgi cis cisterna	3	1	0.03	13	0.0332	0.033	0.033	0.0811
GO:0005873	plus-end kinesin complex	3	1	0.03	14	0.0332	0.033	0.033	0.0174
GO:0033620	Mei2 nuclear dot complex	3	1	0.03	15	0.0332	0.033	0.033	0.0347
GO:0000506	glycosylphosphatidylinositol-N-acetylglu...	4	1	0.04	16	0.044	0.044	0.044	0.047

[truncated: 179 more sheets: chr11, chr12, chr13, chr14, chr15, chr16, chr17, chr18, chr19, chr20, chr21, chr22, chr23, chr24, chr25, chr26, chr27, chr28, chr29, chr30 …]
